# Supplementary material for: Multi-ethnic genome-wide association analyses of white blood cell and platelet traits in the Population Architecture using Genomics and Epidemiology (PAGE) study
Source: BMC Genomics. 2021 Jun 9;22:432. doi: 10.1186/s12864-021-07745-5 (PMC8191001; doi:10.1186/s12864-021-07745-5)
Supplement: Supplementary file 1 — Additional file 1. [file 12864_2021_7745_MOESM1_ESM.xlsx]

## Sheet: TableS1
Table S1. Characteristics of study participants by ancestry and study 1
Study	Race/ethnicity	Sample size 2	Female (%)	Age (years)	WBC(109/L)	BAS 3	EOS 3	LYM(109/L)	MON(109/L)	NEU(109/L)	PLT(109/L)	MPV (fL)	Genotyping array
PAGE MEGA
SOL	HL	11811	58.6	46.04(13.83)	6.49(1.88)	0.03(0.03)	0.18(0.14)	2.11(0.64)	0.52(0.18)	3.62(1.47)	251.34(62.62)	NA	MEGA
BioME	AA	2094	60.1	53.19(13.32)	6.35(2.09)	0.06(0.03)	0.16(0.11)	2(0.75)	0.51(0.2)	3.71(1.79)	234.36(74.87)	9(1.14)	MEGA
	HL	2515	61	54.61(14.87)	7.08(2.48)	0.06(0.03)	0.18(0.14)	1.93(0.74)	0.52(0.2)	4.29(1.79)	228.7(79.4)	9.11(1.2)	MEGA
WHI	AA	6709	100	60.23(6.72)	5.61(1.72)	0.03(0.02)	0.17(0.11)	1.91(0.63)	0.53(0.17)	3.2(1.44)	251.44(60.24)	11.67(0.9)	MEGA
	HL	5160	100	60.63(6.83)	6.08(1.58)	0.04(0.02)	0.19(0.12)	1.81(0.57)	0.54(0.16)	3.64(1.26)	245.87(55.95)	11.51(0.92)	MEGA
PAGE non-MEGA
BioMe	AA	756	59.7	46.12(14.79)	6.14(2.16)	0.06(0.03)	0.16(0.11)	1.9(0.71)	0.5(0.21)	3.51(1.78)	240.63(74.77)	8.83(1.11)	Affymetrix
	HL	1905	60.8	54.27(15.58)	7.15(2.21)	0.06(0.03)	0.17(0.13)	1.98(0.73)	0.53(0.22)	4.43(1.86)	232.49(70.64)	9.01(1.14)	Affymetrix
	EA	163	37.4	57.33(14.83)	6.91(2.06)	0.06(0.03)	0.16(0.11)	1.71(0.74)	0.55(0.23)	4.59(1.86)	221.4(76.95)	8.46(1.03)	Affymetrix
	EA	439	39	65.83(9.33)	6.94(2.02)	0.06(0.03)	0.15(0.1)	1.73(0.7)	0.67(0.92)	4.59(1.75)	203.32(54.53)	8.86(1.1)	Illumina
ARIC	AA	2699	62.4	53.43(5.79)	5.65(1.78)	0.04(0.04)	0.16(0.13)	2.18(0.72)	0.34(0.18)	2.74(1.34)	255.12(63.22)	8.49(0.85)	Affymetrix
	EA	9174	52.9	54.29(5.69)	6.26(1.76)	0.04(0.04)	0.13(0.12)	1.89(0.58)	0.37(0.17)	3.86(1.37)	258.32(62.53)	8.33(0.81)	Affymetrix
CARDIA	AA	937	60.8	24.41(3.83)	5.88(1.85)	0.05(0.03)	0.15(0.11)	3.9(1.11)	0.32(0.17)	3.27(1.6)	281.59(66.91)	NA	Illumina
	EA	1651	53.4	25.55(3.35)	6.17(1.68)	0.05(0.04)	0.17(0.12)	3.52(0.9)	0.32(0.16)	3.45(1.36)	263.57(60.21)	NA	Illumina
WHI-SHARe	AA	3007	100	65.12(6.53)	5.64(2.22)	0.03(0.02)	0.18(0.11)	1.85(0.65)	0.53(0.18)	3.19(1.37)	246.5(59.8)	11.66(0.9)	Affymetrix
WHI-GARNET	EA	4247	100	65.84(6.87)	6.25(1.66)	0.04(0.02)	0.2(0.12)	1.7(0.58)	0.6(0.19)	3.8(1.31)	246.49(55.56)	11.36(0.93)	Illumina
WHI-LLS	EA	1114	100	68.63(3.84)	5.80(1.34)	0.04(0.03)	0.22(0.13)	1.68(0.63)	0.64(0.21)	3.84(1.23)	247.10(53.79)	11.5(0.95)	Illumina
WHI-WHIMS	EA	5681	100	68.23(5.89)	5.98(1.56)	0.04(0.02)	0.2(0.12)	1.77(0.98)	0.61(0.21)	3.79(1.29)	240.15(53.09)	11.4(0.92)	Illumina
WHI-GECCO	EA	1563	100	65.44(6.47)	6.01(1.6)	NA	NA	NA	NA	NA	246.64(53)	NA	Illumina
WHI-HIPFX	EA	3207	100	68.94(6.63)	6.16(1.82)	NA	NA	NA	NA	NA	241.86(57.81)	NA	Illumina
AA, African American; HL, Hispanic/Latino; EA, European ancestry; WBC, white blood cell; BAS, basophil; EOS, eosinophil; NEU, neutrophil; MON, monocyte; LYM, lymphocyte; PLT, platelet count; MPV, mean platelet volume.
1 Data are shown as mean (SD) unless otherwise noted.
2 The largest sample size of the eight traits are presented.
3 BAS and EOS levels were imputed.

## Sheet: TableS2
Table S2. Inflation factors in the ancestry-combined and ancestry-specific meta-analysis in PAGE
Analysis	Trait	Inflation factor
Ancestry-combined	BAS	1.024
	EOS	1.024
	LYM	1.03
	MON	1.024
	NEU	1.065
	WBC	1.066
	PLT	1.043
	MPV	1.019
AA-specific	BAS	1.001
	EOS	1.011
	LYM	1.007
	MON	1.016
	NEU	1.029
	WBC	1.045
	PLT	1.023
	MPV	1.005
HL-specific	BAS	1.052
	EOS	1.051
	LYM	1.04
	MON	1.038
	NEU	1.15
	WBC	1.085
	PLT	1.07
	MPV	1.037
EA-specific	BAS	0.948
	EOS	1.008
	LYM	1.017
	MON	0.984
	NEU	1.051
	WBC	1.014
	PLT	0.985
	MPV	0.936
AA, African American; HL, Hispanic/Latinol EA, European ancestry; WBC, white blood cell; BAS, basophil; EOS, eosinophil; NEU, neutrophil; MON, monocyte; LYM, lymphocyte; PLT, platelet count; MPV, mean platelet volume.

## Sheet: TableS3
Table S3. Top variants at genome-wide significant loci identified in the ancestry-combined and ancestry-specific meta-analysis 1
Variant	Chr	Pos	Trait	CA	NCA	Ancestry-combined analysis					AA-specific analysis					HA-specific analysis					EA-specific analysis					Group
	Chr	Pos		REF	ALT	CAF	BETA	SE	P	N	CAF	BETA	SE	P	N	CAF	BETA	SE	P	N	CAF	BETA	SE	P	N
rs78744187	19	33754548	BAS	T	C	0.9244	0.191	0.0169	9.102e-30	34511	0.9794	0.1487	0.065	0.02219	7776	0.9177	0.2656	0.0215	5.964e-35	15455	0.9257	0.0558	0.0299	0.06227	11280	ancestry combined
rs6782812	3	128317997	BAS	A	G	0.1381	-0.1115	0.012	1.519e-20	33780	0.0802	-0.1006	0.0317	0.001511	7045	0.167	-0.1367	0.016	1.251e-17	15455	0.1111	-0.0686	0.0221	0.00187	11280	ancestry combined
rs3840225	3	3193186	BAS	A	AAAAACTAC	0.6921	-0.0624	0.0088	1.197e-12	34511	0.5731	-0.0827	0.0161	2.997e-07	7776	0.6941	-0.0674	0.013	1.994e-07	15455	0.8321	-0.0286	0.0177	0.1064	11280	ancestry combined
rs76582140	7	155017263	BAS	A	G	0.9292	-0.1127	0.0205	3.855e-08	34511	0.9803	-0.238	0.0671	0.0003924	7776	0.9181	-0.1014	0.0225	6.72e-06	15455	0.9879	-0.0824	0.0741	0.2661	11280	ancestry combined
rs1420101	2	102957716	EOS	T	C	0.6718	-0.0522	0.0083	3.074e-10	33667	0.6726	-0.055	0.0169	0.001118	8005	0.7095	-0.0656	0.0132	7.449e-07	14172	0.6306	-0.0358	0.0137	0.008754	11490	ancestry combined
rs10189498	2	213826151	EOS	A	T	0.651	0.0499	0.0082	1.166e-09	33667	0.7176	0.0386	0.0175	0.0272	8005	0.569	0.0672	0.0119	1.552e-08	14172	0.7301	0.0311	0.0148	0.03518	11490	ancestry combined
rs2579500	2	97201682	EOS	A	G	0.579	-0.0448	0.0081	2.94e-08	33667	0.3756	-0.0336	0.0164	0.03975	8005	0.6706	-0.0583	0.0127	4.16e-06	14172	0.6139	-0.037	0.0136	0.006381	11490	ancestry combined
rs6782812	3	128317997	EOS	A	G	0.1394	-0.1083	0.0116	1.063e-20	34151	0.0796	-0.0677	0.0314	0.03091	7279	0.1672	-0.1463	0.0152	5.549e-22	15382	0.1109	-0.049	0.0219	0.02535	11490	ancestry combined
rs59314616	12	102955278	LYM	A	AT	0.2453	-0.0572	0.0098	5.51e-09	35728	0.3077	-0.0689	0.0181	0.0001428	8134	0.2106	-0.0568	0.0155	0.0002496	15483	0.231	-0.0464	0.0177	0.008823	12111	ancestry combined
rs11065979	12	112059557	LYM	T	C	0.6737	-0.0584	0.0088	3.028e-11	35728	0.9213	-0.08	0.0291	0.005965	8134	0.7401	-0.0743	0.0129	8.059e-09	15483	0.5533	-0.0374	0.0132	0.004752	12111	ancestry combined
ss1388113944	12	9931256	LYM	A	G	0.5357	-0.0452	0.0075	1.748e-09	35728	0.4671	-0.0365	0.0158	0.02109	8134	0.5792	-0.0534	0.0114	2.773e-06	15483	0.5256	-0.0406	0.0129	0.001712	12111	ancestry combined
rs9592970	13	74691126	LYM	A	T	0.8768	-0.0647	0.0116	2.3e-08	35728	0.9211	-0.0682	0.0292	0.01958	8134	0.8808	-0.075	0.0174	1.566e-05	15483	0.8551	-0.0519	0.0183	0.004496	12111	ancestry combined
rs57143961	19	16533225	LYM	CT	C	0.8177	-0.0811	0.01	4.498e-16	35728	0.755	-0.126	0.0183	6.361e-12	8134	0.8403	-0.0858	0.0157	4.501e-08	15483	0.8496	-0.0299	0.0183	0.1024	12111	ancestry combined
rs2242189	4	38691024	LYM	T	C	0.3654	0.044	0.0078	2.063e-08	35728	0.4031	0.0513	0.0164	0.001762	8134	0.3509	0.0535	0.012	8.781e-06	15483	0.3584	0.0273	0.0134	0.0421	12111	ancestry combined
rs555779207	6	31044955	LYM	CT	C	0.6829	-0.0603	0.0085	1.483e-12	35728	0.7352	-0.0654	0.0196	0.0008449	8134	0.642	-0.0595	0.0123	1.355e-06	15483	0.7122	-0.0585	0.0148	7.653e-05	12111	ancestry combined
rs2251406	1	117445365	MON	T	C	0.3489	-0.0563	0.01	2.144e-08	35569	0.6604	-0.0867	0.0163	1.106e-07	8093	0.1807	-0.0388	0.0143	0.006731	15503	0.0688	-0.033	0.0283	0.2439	11973	ancestry combined
rs1908638	1	152149258	MON	A	G	0.7312	0.0733	0.0123	2.788e-09	35569	0.6044	0.0771	0.0159	1.309e-06	8093	0.9197	0.0665	0.0204	0.001135	15503	0.9499	0.0784	0.0672	0.2437	11973	ancestry combined
rs1810765	1	153515120	MON	T	C	0.3183	-0.063	0.01	3.429e-10	35569	0.5858	-0.0882	0.0162	5.151e-08	8093	0.1734	-0.0552	0.0147	0.0001666	15503	0.0865	-0.0229	0.0258	0.3754	11973	ancestry combined
rs6686197	1	154534617	MON	C	G	0.3652	-0.0716	0.0109	5.418e-11	35569	0.6563	-0.1018	0.0163	4.063e-10	8093	0.1383	-0.057	0.0157	0.0002787	15503	0.0587	0.0236	0.0418	0.5714	11973	ancestry combined
rs568035	1	156110167	MON	T	C	0.6774	0.0707	0.01	1.313e-12	35569	0.3961	0.097	0.0159	1.003e-09	8093	0.8412	0.0733	0.015	1.012e-06	15503	0.9083	0.0013	0.0245	0.9582	11973	ancestry combined
rs11264765	1	157542449	MON	C	G	0.707	0.0871	0.0109	1.353e-15	35569	0.5037	0.1065	0.0156	9.374e-12	8093	0.888	0.0799	0.0174	4.576e-06	15503	0.946	0.0312	0.0317	0.3241	11973	ancestry combined
rs2814778	1	159174683	MON	T	C	0.378	-0.1603	0.0109	2.686e-49	35569	0.7924	-0.2539	0.0185	1.022e-42	8093	0.167	-0.1178	0.0141	8.479e-17	15503	0.092	-0.0464	0.0438	0.2892	11973	ancestry combined
rs143725472	1	160348159	MON	CTTTCTTTCT	C	0.3391	-0.1022	0.0112	8.81e-20	35569	0.5646	-0.1076	0.016	1.717e-11	8093	0.1279	-0.1053	0.0167	3.167e-10	15503	0.0597	-0.0292	0.0476	0.5392	11973	ancestry combined
rs28628087	1	161941471	MON	T	C	0.6638	0.0681	0.0093	3.045e-13	35569	0.2632	0.1351	0.0177	2.565e-14	8093	0.796	0.0639	0.0135	2.157e-06	15503	0.8616	-0.0002	0.0189	0.9919	11973	ancestry combined
rs67187358	1	163045748	MON	G	GA	0.2612	-0.0774	0.0133	5.772e-09	35569	0.3922	-0.1019	0.0175	5.323e-09	8093	0.0861	-0.0503	0.0214	0.01868	15503	0.0438	0.022	0.0693	0.7509	11973	ancestry combined
rs141094656	1	92753336	MON	T	C	0.0181	0.1899	0.0344	3.406e-08	35569	0.0048	-0.0251	0.1524	0.869	8093	0.0172	0.224	0.0475	2.463e-06	15503	0.0209	0.1735	0.0528	0.001026	11973	ancestry combined
rs76428106	13	28604007	MON	T	C	0.0115	0.3264	0.0514	2.167e-10	35569	0.0024	0.3924	0.2219	0.07698	8093	0.007	0.515	0.0902	1.114e-08	15503	0.0147	0.2221	0.0652	0.000658	11973	ancestry combined
NA	14	103994482	MON	C	G	0.9988	2.4493	0.4367	2.047e-08	3247	0.9988	2.2929	0.4881	2.635e-06	2665	NA	NA	NA	NA	NA	0.999	3.0774	0.9782	0.001655	582	ancestry combined
rs4843862	16	85961459	MON	A	G	0.3589	0.0456	0.0082	2.349e-08	35569	0.3177	0.0598	0.0176	0.000682	8093	0.3005	0.0485	0.0122	7.191e-05	15503	0.4634	0.0327	0.0141	0.02015	11973	ancestry combined
rs1375493	2	182323766	MON	A	G	0.4394	-0.0982	0.0077	1.264e-37	34353	0.4213	-0.1092	0.0159	5.949e-12	8093	0.4424	-0.1242	0.0118	1.072e-25	14287	0.4479	-0.0592	0.013	5.616e-06	11973	ancestry combined
rs9612569	22	24624035	MON	A	C	0.1715	0.0675	0.0112	1.536e-09	35569	0.2133	0.0586	0.0207	0.004644	8093	0.1794	0.0877	0.0159	3.251e-08	15503	0.0963	0.0331	0.0242	0.1711	11973	ancestry combined
rs149528643	3	128306937	MON	CA	C	0.6961	-0.0535	0.0086	6.109e-10	34838	0.6961	-0.0224	0.0186	0.2298	7362	0.745	-0.0736	0.0136	5.663e-08	15503	0.6442	-0.0497	0.014	0.0003734	11973	ancestry combined
NA	7	93719357	MON	A	G	0.0024	1.159	0.1951	2.839e-09	10175	0.0017	1.4894	0.7916	0.05991	550	NA	NA	NA	NA	NA	0.0024	1.1376	0.2013	1.595e-08	9625	ancestry combined
rs13277237	8	130604563	MON	A	G	0.4716	0.067	0.0075	5.532e-19	35569	0.5496	0.0618	0.016	0.0001183	8093	0.4568	0.0939	0.0113	1.074e-16	15503	0.4398	0.0348	0.013	0.007681	11973	ancestry combined
rs12346499	9	113902881	MON	T	C	0.4994	0.056	0.0075	9.321e-14	35569	0.5295	0.0242	0.0157	0.1225	8093	0.4962	0.0748	0.0114	4.644e-11	15503	0.483	0.0535	0.013	3.832e-05	11973	ancestry combined
rs12341441	9	91541378	MON	A	T	0.9055	0.1231	0.0201	9.45e-10	25394	0.8756	0.1426	0.0241	3.216e-09	8093	0.9737	0.0998	0.0377	0.008127	15503	0.9857	-0.2665	0.1509	0.07731	1798	ancestry combined
rs11121529	1	10271688	MPV	C	G	0.2536	0.0682	0.0124	4.168e-08	20069	0.3739	0.0455	0.0189	0.01592	6211	0.1937	0.0578	0.0236	0.01428	5642	0.1314	0.112	0.0231	1.265e-06	8216	ancestry combined
rs10489820	1	118142540	MPV	T	C	0.8979	0.0983	0.0174	1.548e-08	20069	0.8644	0.1253	0.0262	1.77e-06	6211	0.9115	0.0564	0.0336	0.09295	5642	0.9357	0.0959	0.0321	0.002847	8216	ancestry combined
rs12041331	1	156869714	MPV	A	G	0.7367	0.0907	0.0124	2.579e-13	20069	0.6317	0.1176	0.0183	1.271e-10	6211	0.7727	0.0748	0.0224	0.0008264	5642	0.895	0.0588	0.0256	0.02152	8216	ancestry combined
rs2038479	1	171939290	MPV	A	C	0.1819	-0.1061	0.0131	4.532e-16	20069	0.1791	-0.1094	0.0238	4.17e-06	6211	0.1769	-0.1214	0.0248	1.002e-06	5642	0.1872	-0.0936	0.0201	3.168e-06	8216	ancestry combined
rs1768584	1	205240145	MPV	A	G	0.2932	-0.0842	0.0113	7.695e-14	20069	0.1785	-0.1035	0.0232	8.325e-06	6211	0.2346	-0.0736	0.022	0.0008399	5642	0.3776	-0.0807	0.0159	3.811e-07	8216	ancestry combined
rs7080386	10	65048306	MPV	A	C	0.638	0.1104	0.0103	1.332e-26	20069	0.6872	0.1404	0.0191	2.145e-13	6211	0.685	0.1462	0.02	2.395e-13	5642	0.5765	0.0686	0.0156	1.162e-05	8216	ancestry combined
rs11553699	12	122216910	MPV	A	G	0.1122	0.2648	0.0191	1.273e-43	20069	0.0231	0.3232	0.0647	5.922e-07	6211	0.088	0.375	0.0353	2.236e-26	5642	0.1362	0.2044	0.0243	4.657e-17	8216	ancestry combined
rs7304860	12	54687489	MPV	T	C	0.7193	-0.0775	0.0123	3.216e-10	20069	0.932	-0.039	0.0355	0.272	6211	0.7841	-0.1077	0.0225	1.766e-06	5642	0.6414	-0.0699	0.0162	1.624e-05	8216	ancestry combined
rs4608137	12	6293373	MPV	A	G	0.618	-0.071	0.0104	1.026e-11	20069	0.6718	-0.0901	0.0191	2.442e-06	6211	0.7038	-0.0802	0.0207	0.0001061	5642	0.5334	-0.053	0.0156	0.0006989	8216	ancestry combined
rs7317764	13	114012934	MPV	A	G	0.49	-0.0588	0.0101	6.9e-09	20069	0.4923	-0.0618	0.0181	0.0006201	6211	0.5293	-0.0759	0.0189	5.851e-05	5642	0.4596	-0.044	0.0161	0.006277	8216	ancestry combined
rs117672662	14	69425467	MPV	T	C	0.035	0.4294	0.0436	6.906e-23	19906	0.0035	0.3003	0.1726	0.08176	6211	0.0409	0.4687	0.0475	5.335e-23	5642	0.0034	0.1643	0.1422	0.248	8053	ancestry combined
rs57843631	19	16206012	MPV	T	C	0.9404	-0.2004	0.0259	9.778e-15	20069	0.9182	-0.1751	0.0352	6.502e-07	6211	0.9596	-0.1905	0.0502	0.0001469	5642	0.9762	-0.285	0.0589	1.31e-06	8216	ancestry combined
rs10410915	19	45154340	MPV	A	G	0.6816	0.0618	0.0112	3.159e-08	20069	0.5517	0.0798	0.0184	1.364e-05	6211	0.7202	0.0617	0.0209	0.003181	5642	0.7883	0.0427	0.019	0.02497	8216	ancestry combined
rs571446846	2	26519245	MPV	A	AT	0.0016	1.0192	0.1856	4.017e-08	11094	0.0015	0.896	0.2757	0.001152	5452	0.0016	1.1214	0.2511	8.001e-06	5642	NA	NA	NA	NA	NA	ancestry combined
rs567151067	20	37534937	MPV	T	G	0.0014	-2.6705	0.4821	3.037e-08	1976	NA	NA	NA	NA	NA	NA	NA	NA	NA	NA	0.0014	-2.6705	0.4821	3.044e-08	1976	ancestry combined
rs6070696	20	57597645	MPV	A	G	0.1736	-0.0871	0.0132	4.624e-11	20069	0.1736	-0.1408	0.0237	2.787e-09	6211	0.1579	-0.0765	0.0262	0.003563	5642	0.1829	-0.0547	0.0201	0.006606	8216	ancestry combined
rs1354034	3	56849749	MPV	T	C	0.4549	-0.1157	0.0107	1.786e-27	19356	0.2583	-0.0973	0.0215	6.246e-06	5498	0.4187	-0.1345	0.0188	8.453e-13	5642	0.5933	-0.1123	0.0162	3.785e-12	8216	ancestry combined
rs2227831	5	76023494	MPV	A	G	0.0328	0.2047	0.0322	1.93e-10	20069	0.0087	0.3185	0.1011	0.001641	6211	0.0224	0.2819	0.064	1.057e-05	5642	0.0406	0.1568	0.04	8.867e-05	8216	ancestry combined
rs6914412	6	31742242	MPV	T	C	0.1294	0.0874	0.0153	1.165e-08	20069	0.158	0.081	0.0249	0.001123	6211	0.1345	0.1401	0.0276	3.694e-07	5642	0.0897	0.0433	0.0274	0.1136	8216	ancestry combined
rs113553570	6	36493878	MPV	A	G	0.8943	0.1649	0.0196	4.539e-17	20069	0.9121	0.1879	0.0317	3.217e-09	6211	0.8675	0.1659	0.0269	7.12e-10	5642	0.9842	0.0528	0.068	0.4369	8216	ancestry combined
rs342293	7	106372219	MPV	C	G	0.4106	0.1079	0.0102	2.581e-26	20069	0.3876	0.1269	0.0183	4.203e-12	6211	0.3751	0.1143	0.0195	4.707e-09	5642	0.4506	0.0898	0.0157	1.067e-08	8216	ancestry combined
rs398145	1	110244993	NEU	A	G	0.6596	0.0646	0.0108	2.386e-09	33619	0.3549	0.1092	0.0173	2.802e-10	7728	0.8358	0.0222	0.0157	0.1575	15487	0.925	0.0847	0.0296	0.004213	10404	ancestry combined
rs10494136	1	112125713	NEU	A	G	0.7187	0.0631	0.0103	1.085e-09	34796	0.4978	0.115	0.0162	1.243e-12	7728	0.8553	0.0416	0.0168	0.01301	15487	0.898	0.0019	0.0224	0.9321	11581	ancestry combined
rs2763870	1	113745603	NEU	A	G	0.3308	-0.0896	0.0123	3.657e-13	33619	0.5176	-0.1173	0.0166	1.459e-12	7728	0.1053	-0.0517	0.0194	0.0078	15487	0.0636	-0.0899	0.0582	0.1224	10404	ancestry combined
rs12097019	1	114874146	NEU	A	G	0.1977	-0.0867	0.0151	9.827e-09	31481	0.2973	-0.0963	0.02	1.449e-06	7728	0.0663	-0.0697	0.0237	0.003233	15487	0.0324	-0.1561	0.1046	0.1359	8266	ancestry combined
rs12061479	1	115874512	NEU	A	C	0.1317	-0.1112	0.0177	3.088e-10	34701	0.1792	-0.1093	0.0217	5.039e-07	7728	0.0406	-0.1314	0.032	3.916e-05	15487	0.018	0.0399	0.0981	0.6841	11486	ancestry combined
rs17035850	1	117032022	NEU	A	T	0.3662	-0.1241	0.0114	2.051e-27	34796	0.6777	-0.1978	0.0175	1.722e-29	7728	0.1455	-0.0691	0.0163	2.296e-05	15487	0.0637	-0.069	0.0403	0.0873	11581	ancestry combined
rs1751355	1	118125544	NEU	A	C	0.115	-0.1228	0.0183	2.038e-11	24851	0.1589	-0.1006	0.0228	9.955e-06	7728	0.0357	-0.1658	0.0319	2.04e-07	15487	0.0256	-0.1297	0.1174	0.2692	1636	ancestry combined
rs1575223	1	119159881	NEU	C	G	0.6573	0.1222	0.0117	2.268e-25	34796	0.4513	0.1569	0.016	1.105e-22	7728	0.8934	0.0834	0.0181	4.193e-06	15487	0.9374	0.0644	0.0578	0.2657	11581	ancestry combined
rs2603961	1	120641969	NEU	T	C	0.6504	0.1259	0.0121	2.249e-25	33619	0.3762	0.2036	0.0181	1.732e-29	7728	0.8651	0.0654	0.0172	0.0001491	15487	0.9281	0.0448	0.0499	0.3693	10404	ancestry combined
rs143868089	1	145328113	NEU	T	G	0.2438	-0.1241	0.0144	7.376e-18	33619	0.3664	-0.1399	0.0191	2.183e-13	7728	0.0868	-0.096	0.0233	3.701e-05	15487	0.0354	-0.1626	0.0666	0.01465	10404	ancestry combined
rs2132397	1	147381558	NEU	A	G	0.3027	-0.136	0.0132	5.365e-25	34796	0.4917	-0.1827	0.0185	6.106e-23	7728	0.1187	-0.0894	0.0205	1.246e-05	15487	0.0551	-0.0809	0.0465	0.08197	11581	ancestry combined
rs187644417	1	148741823	NEU	T	G	0.6988	0.1192	0.0138	4.246e-18	25016	0.5197	0.1821	0.0196	1.501e-20	7728	0.8721	0.0537	0.0203	0.00809	15487	0.8748	0.1016	0.0621	0.1016	1801	ancestry combined
rs3118123	1	150163390	NEU	T	C	0.3677	-0.1454	0.0114	3.716e-37	34796	0.6192	-0.2199	0.0163	1.823e-41	7728	0.1326	-0.076	0.017	8.021e-06	15487	0.0716	-0.0557	0.0472	0.2384	11581	ancestry combined
rs10127622	1	151468060	NEU	T	G	0.4252	-0.0665	0.0085	4.329e-15	34796	0.6925	-0.1952	0.0173	1.158e-29	7728	0.4126	-0.0256	0.0114	0.02436	15487	0.1499	-0.0265	0.0186	0.1548	11581	ancestry combined
rs4845490	1	152849299	NEU	A	G	0.3619	-0.0953	0.0094	4.608e-24	34796	0.6541	-0.2068	0.0165	4.609e-36	7728	0.2544	-0.0455	0.0128	0.0003953	15487	0.0824	-0.0246	0.0259	0.3417	11581	ancestry combined
rs6686197	1	154534617	NEU	C	G	0.3703	-0.1578	0.0112	3.397e-45	34796	0.6545	-0.2298	0.0165	3.499e-44	7728	0.1393	-0.1073	0.0163	4.669e-11	15487	0.0577	-0.0243	0.0423	0.5655	11581	ancestry combined
rs34632540	1	155612197	NEU	T	G	0.4761	-0.0942	0.0082	1.791e-30	34796	0.8597	-0.4125	0.0223	3.42e-76	7728	0.4724	-0.0565	0.0115	9.265e-07	15487	0.3346	-0.0267	0.0138	0.0535	11581	ancestry combined
rs4402118	1	156663477	NEU	T	C	0.2698	-0.1998	0.0138	2.015e-47	34796	0.4208	-0.2357	0.0185	2.512e-37	7728	0.083	-0.1714	0.0221	9.032e-15	15487	0.0539	-0.0283	0.0605	0.6395	11581	ancestry combined
rs411088	1	158171295	NEU	T	C	0.371	-0.1169	0.0087	2.898e-41	34796	0.6396	-0.261	0.0164	5.517e-57	7728	0.3193	-0.0859	0.0123	2.516e-12	15487	0.146	-0.0036	0.0185	0.845	11581	ancestry combined
rs2814778	1	159174683	NEU	T	C	0.3871	-0.3382	0.0108	5.15e-214	34796	0.7934	-0.5674	0.0181	8.34e-216	7728	0.1674	-0.2208	0.0142	2.245e-54	15487	0.091	-0.1085	0.0443	0.01441	11581	ancestry combined
rs143725472	1	160348159	NEU	CTTTCTTTCT	C	0.3435	-0.2074	0.0114	4.981e-74	34796	0.5652	-0.2542	0.0161	8.151e-56	7728	0.1287	-0.1749	0.0171	1.738e-24	15487	0.0596	-0.044	0.0485	0.365	11581	ancestry combined
rs28505989	1	161941382	NEU	C	G	0.3387	-0.1356	0.0095	1.662e-46	34796	0.7306	-0.3257	0.0177	5.866e-76	7728	0.2036	-0.0905	0.0138	5.102e-11	15487	0.1389	0.0009	0.0192	0.9644	11581	ancestry combined
rs3013509	1	163344160	NEU	A	G	0.7809	0.1595	0.0149	9.277e-27	34796	0.6745	0.1896	0.0193	9.507e-23	7728	0.9313	0.1214	0.0254	1.726e-06	15487	0.9733	0.0798	0.0604	0.1865	11581	ancestry combined
rs10918023	1	164491792	NEU	T	C	0.6139	0.0792	0.0086	4.036e-20	34796	0.2667	0.2261	0.0188	2.79e-33	7728	0.6918	0.0651	0.0124	1.668e-07	15487	0.7298	0.0005	0.0156	0.9754	11581	ancestry combined
rs16848876	1	165622146	NEU	A	G	0.2526	-0.1009	0.0132	1.686e-14	34796	0.373	-0.1064	0.0171	4.93e-10	7728	0.0822	-0.0939	0.0215	1.229e-05	15487	0.0339	-0.0827	0.0711	0.2449	11581	ancestry combined
rs1723012	1	167485375	NEU	T	C	0.7187	0.0762	0.0115	3.743e-11	33619	0.5409	0.1027	0.0161	1.813e-10	7728	0.8932	0.0506	0.0185	0.006131	15487	0.9504	0.0398	0.0363	0.2727	10404	ancestry combined
rs12061403	1	174924930	NEU	A	C	0.305	-0.0663	0.0121	4.404e-08	34796	0.4649	-0.0884	0.0161	3.892e-08	7728	0.1001	-0.0324	0.0192	0.09164	15487	0.0478	-0.0957	0.0649	0.14	11581	ancestry combined
rs76307330	12	115814083	NEU	A	G	0.9956	-0.5984	0.1091	4.094e-08	22676	0.9943	-0.5677	0.1294	1.142e-05	7189	0.9989	-0.6735	0.2026	0.0008833	15487	NA	NA	NA	NA	NA	ancestry combined
rs4028355	16	70960806	NEU	T	C	0.4015	-0.0767	0.0114	1.847e-11	17492	0.7814	-0.2091	0.0293	9.991e-13	3220	0.3334	-0.053	0.0124	1.995e-05	14272	NA	NA	NA	NA	NA	ancestry combined
rs11871747	17	38177282	NEU	T	C	0.3635	0.0755	0.008	3.083e-21	34796	0.354	0.0352	0.0171	0.03959	7728	0.3482	0.0958	0.0122	4.979e-15	15487	0.3877	0.0757	0.0134	1.556e-08	11581	ancestry combined
rs4954604	2	136516128	NEU	T	C	0.0668	0.1431	0.0248	7.899e-09	26761	0.0857	0.1449	0.0289	5.346e-07	7728	0.0146	0.1511	0.0508	0.002956	14272	0.0104	0.0163	0.1551	0.9165	4761	ancestry combined
rs56388170	7	28724374	NEU	T	G	0.624	-0.062	0.0083	7.524e-14	34796	0.4481	-0.0931	0.0169	3.837e-08	7728	0.6682	-0.0617	0.0123	5.47e-07	15487	0.697	-0.0379	0.015	0.01151	11581	ancestry combined
rs445	7	92408370	NEU	T	C	0.8387	0.0723	0.0109	3.536e-11	34796	0.8048	0.088	0.0207	2.13e-05	7728	0.8332	0.0718	0.0154	3.21e-06	15487	0.8942	0.0535	0.0233	0.02175	11581	ancestry combined
rs13276735	8	70748109	NEU	C	G	0.5414	-0.0544	0.008	1.068e-11	34796	0.778	-0.0306	0.02	0.1267	7728	0.5059	-0.0854	0.0116	1.528e-13	15487	0.4835	-0.0243	0.0133	0.06784	11581	ancestry combined
rs28613009	9	130901645	NEU	T	C	0.7111	-0.068	0.0124	3.711e-08	34796	0.5321	-0.0776	0.0174	8.094e-06	7728	0.884	-0.0634	0.0188	0.0007368	15487	0.9546	-0.0234	0.0489	0.6316	11581	ancestry combined
rs73003843	1	105384619	WBC	T	C	0.2137	-0.0596	0.0097	9.076e-10	64201	0.3069	-0.067	0.0123	5.053e-08	16201	0.0717	-0.0711	0.0197	0.0003147	20764	0.0329	-0.0026	0.0269	0.9233	27236	ancestry combined
rs114590856	1	106524764	WBC	T	C	0.1022	-0.0834	0.0148	1.886e-08	64038	0.128	-0.092	0.0171	8.008e-08	16201	0.0264	-0.0695	0.0326	0.033	20764	0.01	0.0053	0.0736	0.9422	27073	ancestry combined
rs5776882	1	107751052	WBC	CA	C	0.3421	-0.0421	0.0074	1.189e-08	64201	0.5819	-0.0719	0.0116	5.065e-10	16201	0.2111	-0.0249	0.013	0.05576	20764	0.1392	-0.0181	0.0142	0.201	27236	ancestry combined
rs61797102	1	108995534	WBC	C	G	0.3217	-0.044	0.0078	1.496e-08	64201	0.5803	-0.0942	0.0124	3.702e-14	16201	0.1776	-0.0284	0.0137	0.03855	20764	0.1295	0.0073	0.0145	0.6128	27236	ancestry combined
rs398145	1	110244993	WBC	A	G	0.6398	0.0603	0.008	5.074e-14	62553	0.3633	0.1125	0.0119	3.165e-21	16201	0.8386	0.0244	0.0135	0.07192	20764	0.9221	0.004	0.0181	0.8238	25588	ancestry combined
rs72981097	1	112127164	WBC	A	G	0.2654	-0.0756	0.0098	1.488e-14	62553	0.35	-0.0924	0.0117	3.614e-15	16201	0.0677	-0.0477	0.0201	0.01794	20764	0.0365	0.0199	0.0422	0.6377	25588	ancestry combined
rs35045268	1	113610357	WBC	A	AT	0.374	-0.0973	0.0086	1.276e-29	64201	0.5766	-0.1464	0.0115	7.332e-37	16201	0.134	-0.0489	0.0149	0.001005	20764	0.0576	0.0102	0.0265	0.6996	27236	ancestry combined
rs11291025	1	114651633	WBC	A	AG	0.6639	0.0869	0.0086	3.872e-24	64201	0.483	0.115	0.0114	6.537e-24	16201	0.881	0.0592	0.0155	0.0001276	20764	0.9427	0.0291	0.0239	0.2237	27236	ancestry combined
rs6326	1	115830461	WBC	C	G	0.2093	-0.0838	0.0113	1.141e-13	47535	0.2664	-0.0946	0.0131	4.342e-13	16201	0.0488	-0.0742	0.0241	0.00212	20764	0.0242	0.0698	0.0574	0.2238	10570	ancestry combined
rs17035850	1	117032022	WBC	A	T	0.4	-0.1183	0.0086	1.782e-43	64201	0.6689	-0.1879	0.012	1.746e-55	16201	0.1429	-0.0723	0.0141	2.864e-07	20764	0.0611	0.0308	0.0243	0.2038	27236	ancestry combined
rs1751355	1	118125544	WBC	A	C	0.1255	-0.1008	0.0134	6.699e-14	46135	0.1596	-0.0963	0.0157	9.468e-10	16201	0.0338	-0.1487	0.0281	1.216e-07	20764	0.0184	0.1045	0.0694	0.1323	9170	ancestry combined
rs1575223	1	119159881	WBC	C	G	0.6294	0.1134	0.0087	4.124e-39	64201	0.4603	0.1389	0.011	1.095e-36	16201	0.8962	0.0928	0.0156	2.757e-09	20764	0.9478	-0.0204	0.0325	0.5301	27236	ancestry combined
rs2603961	1	120641969	WBC	T	C	0.6189	0.1317	0.009	1.529e-48	62553	0.3898	0.1963	0.0123	4.395e-57	16201	0.8678	0.0846	0.0149	1.258e-08	20764	0.9363	-0.0413	0.0284	0.1456	25588	ancestry combined
rs61803822	1	144577329	WBC	T	C	0.6652	0.1737	0.0137	5.362e-37	30670	0.5252	0.2195	0.0177	2.889e-35	11811	0.8717	0.106	0.0215	7.997e-07	18859	NA	NA	NA	NA	NA	ancestry combined
rs11370032	1	145592261	WBC	CT	C	0.2469	-0.0978	0.0096	2.858e-24	62553	0.356	-0.1283	0.0124	5.375e-25	16201	0.0963	-0.0828	0.0185	7.481e-06	20764	0.0503	0.0147	0.027	0.5865	25588	ancestry combined
rs2132397	1	147381558	WBC	A	G	0.3222	-0.1321	0.0096	1.117e-42	64201	0.4864	-0.1765	0.0127	6.099e-44	16201	0.1166	-0.0978	0.0174	1.865e-08	20764	0.0511	-0.002	0.0283	0.9428	27236	ancestry combined
rs594576	1	148644408	WBC	A	G	0.2969	0.0899	0.0102	1.243e-18	57783	0.1104	0.3598	0.0249	2.473e-47	16201	0.2738	0.0494	0.0165	0.002755	20764	0.3861	0.0236	0.0152	0.1196	20818	ancestry combined
rs150576011	1	149703197	WBC	T	C	0.6544	0.1624	0.0106	7.674e-53	42326	0.4886	0.2195	0.0139	5.477e-56	16201	0.8836	0.1137	0.0184	5.776e-10	20764	0.8988	-0.0415	0.0367	0.2583	5361	ancestry combined
rs12097169	1	151135855	WBC	A	C	0.3143	-0.0904	0.0075	2.548e-33	64201	0.5599	-0.1521	0.0114	1.121e-40	16201	0.1502	-0.0711	0.0137	2.088e-07	20764	0.0979	-0.011	0.0146	0.4545	27236	ancestry combined
rs4845490	1	152849299	WBC	A	G	0.3716	-0.0972	0.0071	1.161e-42	64201	0.6438	-0.1879	0.0113	5.665e-62	16201	0.2463	-0.0465	0.0111	2.686e-05	20764	0.0862	-0.0205	0.016	0.1994	27236	ancestry combined
rs6686197	1	154534617	WBC	C	G	0.3985	-0.1514	0.0082	2.856e-75	64201	0.6443	-0.2179	0.0113	1.592e-82	16201	0.1367	-0.1058	0.0138	2.158e-14	20764	0.0573	0.0227	0.0249	0.361	27236	ancestry combined
esv3587631	1	155659699	WBC	<CN0>	C	0.6866	0.1386	0.0092	9.721e-52	56709	0.574	0.1549	0.0111	5.09e-44	16201	0.9204	0.1344	0.0179	6.932e-14	20764	0.9542	-0.0348	0.0381	0.3617	19744	ancestry combined
rs4402118	1	156663477	WBC	T	C	0.2935	-0.1963	0.0101	1.772e-84	64201	0.4178	-0.232	0.0126	2.346e-75	16201	0.0805	-0.1826	0.019	7.053e-22	20764	0.0431	0.0456	0.036	0.2059	27236	ancestry combined
rs411088	1	158171295	WBC	T	C	0.3702	-0.1077	0.0064	8.293e-63	64201	0.6305	-0.231	0.0112	8.42e-94	16201	0.313	-0.0822	0.0105	4.396e-15	20764	0.1498	-0.0014	0.0119	0.9094	27236	ancestry combined
rs2814778	1	159174683	WBC	T	C	0.4239	-0.3231	0.0082	0	64201	0.7787	-0.5119	0.0124	0	16201	0.1628	-0.2208	0.0123	1.011e-71	20764	0.0772	0.0053	0.0244	0.8269	27236	ancestry combined
rs143725472	1	160348159	WBC	CTTTCTTTCT	C	0.3676	-0.1916	0.0085	7.52e-112	64201	0.5615	-0.2399	0.0113	1.65e-100	16201	0.1265	-0.1691	0.0147	1.973e-30	20764	0.0565	0.0199	0.0278	0.4727	27236	ancestry combined
rs28628087	1	161941471	WBC	T	C	0.6465	0.1193	0.007	8.469e-66	64201	0.2727	0.2838	0.0122	8.5e-120	16201	0.7997	0.0996	0.0118	2.595e-17	20764	0.8564	-0.0241	0.0122	0.04861	27236	ancestry combined
rs67187358	1	163045748	WBC	G	GA	0.2846	-0.1518	0.01	6.822e-52	64201	0.3858	-0.1811	0.0122	1.81e-49	16201	0.085	-0.113	0.0196	7.689e-09	20764	0.0362	-0.0038	0.0393	0.9237	27236	ancestry combined
rs1780350	1	164608825	WBC	A	G	0.2959	-0.1062	0.0094	8.311e-30	62390	0.3984	-0.1211	0.0113	9.993e-27	16201	0.0782	-0.0937	0.0184	3.735e-07	20764	0.0384	0.0225	0.0401	0.5754	25425	ancestry combined
rs16848876	1	165622146	WBC	A	G	0.267	-0.1001	0.0098	1.402e-24	64201	0.3669	-0.1106	0.012	2.715e-20	16201	0.0775	-0.1026	0.0187	3.768e-08	20764	0.03	0.0243	0.0395	0.5385	27236	ancestry combined
rs1546206	1	167160515	WBC	T	C	0.7364	0.0777	0.0088	8.035e-19	64201	0.5659	0.1224	0.0126	3.217e-22	16201	0.8773	0.0576	0.0161	0.0003412	20764	0.9238	0.0058	0.0188	0.7602	27236	ancestry combined
rs10157191	1	168172265	WBC	T	C	0.5361	-0.0443	0.0064	3.859e-12	64201	0.8137	-0.1462	0.0147	3.046e-23	16201	0.607	-0.0385	0.0106	0.0002716	20764	0.3633	-0.0063	0.0095	0.5083	27236	ancestry combined
rs2247347	1	170225563	WBC	T	C	0.8374	0.0665	0.0119	2.25e-08	56872	0.7919	0.0762	0.0139	4.286e-08	16201	0.9584	0.0604	0.025	0.01558	20764	0.9816	-0.0731	0.0589	0.214	19907	ancestry combined
rs28873209	1	173999107	WBC	A	G	0.6236	0.039	0.007	1.964e-08	64201	0.2707	0.0753	0.0123	9.676e-10	16201	0.7399	0.0319	0.0109	0.003443	20764	0.863	0.0073	0.0133	0.5825	27236	ancestry combined
rs33930165	11	5248233	WBC	T	C	0.9888	-0.2962	0.0476	4.893e-10	42326	0.9863	-0.3022	0.0543	2.581e-08	16201	0.9969	-0.2765	0.1044	0.00809	20764	0.9988	-0.274	0.3093	0.3756	5361	ancestry combined
rs1504901	16	70951281	WBC	A	G	0.4544	-0.099	0.0093	3.077e-26	27663	0.8482	-0.2665	0.0205	1.156e-38	8804	0.3511	-0.0551	0.0105	1.463e-07	18859	NA	NA	NA	NA	NA	ancestry combined
rs1045929	17	38175426	WBC	T	C	0.647	-0.063	0.0059	9.266e-27	64201	0.6815	-0.0588	0.012	9.562e-07	16201	0.6659	-0.0893	0.0105	2.245e-17	20764	0.6152	-0.0467	0.0088	1.027e-07	27236	ancestry combined
rs147713032	2	136351404	WBC	A	C	0.9806	-0.2362	0.0322	2.325e-13	42326	0.9762	-0.245	0.0371	3.982e-11	16201	0.9938	-0.2354	0.068	0.000541	20764	0.998	0.0745	0.2231	0.7383	5361	ancestry combined
rs191740612	3	39776888	WBC	A	T	0.0143	0.2243	0.0408	3.892e-08	42326	0.0174	0.2101	0.0462	5.346e-06	16201	0.0034	0.2864	0.092	0.001857	20764	0.0019	0.1733	0.2684	0.5184	5361	ancestry combined
rs7684973	4	74936978	WBC	A	G	0.5323	-0.0336	0.0059	1.433e-08	64201	0.3158	-0.0689	0.0122	1.722e-08	16201	0.6023	-0.0412	0.0102	5.154e-05	20764	0.5971	-0.008	0.0091	0.3793	27236	ancestry combined
rs74202021	6	29895563	WBC	A	G	0.9403	-0.0738	0.0134	3.687e-08	64201	0.9219	-0.0813	0.0227	0.0003392	16201	0.9476	-0.0644	0.0265	0.0152	20764	0.9519	-0.0732	0.0213	0.0005953	27236	ancestry combined
rs3094680	6	31243895	WBC	T	C	0.3591	-0.0358	0.0058	8.607e-10	64201	0.3148	-0.0258	0.0121	0.03222	16201	0.3526	-0.0519	0.0102	3.94e-07	20764	0.3873	-0.0291	0.0088	0.0009409	27236	ancestry combined
rs9270355	6	32558071	WBC	A	G	0.5901	0.0409	0.0064	2.021e-10	64201	0.5391	0.0207	0.013	0.1128	16201	0.6119	0.059	0.0113	1.632e-07	20764	0.6027	0.0388	0.0098	7.807e-05	27236	ancestry combined
rs56388170	7	28724374	WBC	T	G	0.6198	-0.0405	0.0061	3.132e-11	64201	0.4514	-0.0674	0.0117	8.213e-09	16201	0.6704	-0.0411	0.0106	0.0001054	20764	0.6933	-0.0216	0.0097	0.02581	27236	ancestry combined
rs445	7	92408370	WBC	T	C	0.843	0.0581	0.0083	1.992e-12	64201	0.8057	0.0643	0.0143	7.034e-06	16201	0.8361	0.0788	0.0135	4.875e-09	20764	0.8946	0.0245	0.0153	0.1105	27236	ancestry combined
rs7832064	8	133960430	WBC	T	C	0.7016	-0.0362	0.0064	1.61e-08	64201	0.5481	-0.0473	0.0111	2.158e-05	16201	0.7383	-0.0304	0.0112	0.006477	20764	0.8168	-0.0309	0.011	0.004976	27236	ancestry combined
rs6425522	1	171946082	PLT	T	C	0.8146	-0.0471	0.0072	6.806e-11	64717	0.8317	-0.0362	0.0151	0.01619	16180	0.8127	-0.0486	0.0111	1.154e-05	27190	0.8056	-0.0523	0.0122	1.956e-05	21347	ancestry combined
rs17292650	1	43803807	PLT	T	G	0.9666	-0.234	0.0243	5.955e-22	42875	0.9584	-0.2101	0.0281	8.131e-14	16180	0.9953	0.0187	0.1532	0.9026	5348	0.9903	-0.3408	0.051	2.459e-11	21347	ancestry combined
rs7896518	10	65104500	PLT	A	G	0.3648	0.063	0.0058	8.056e-28	64717	0.3206	0.0889	0.0118	6.306e-14	16180	0.4261	0.0315	0.0086	0.000268	27190	0.3105	0.0884	0.0103	1.026e-17	21347	ancestry combined
rs11602248	11	231305	PLT	A	G	0.8141	-0.0505	0.0075	1.631e-11	64717	0.9328	-0.0509	0.0223	0.02263	16180	0.7913	-0.0292	0.0105	0.005581	27190	0.8094	-0.0791	0.0122	9.987e-11	21347	ancestry combined
rs3742003	12	111844218	PLT	A	G	0.599	-0.0418	0.0061	6.772e-12	64717	0.3294	-0.0531	0.0117	6.078e-06	16180	0.7766	-0.0123	0.0103	0.2326	27190	0.6279	-0.061	0.0099	6.745e-10	21347	ancestry combined
rs1076415	12	6289938	PLT	T	C	0.6511	0.0361	0.0059	1.032e-09	64717	0.6664	0.0326	0.0119	0.005974	16180	0.5948	0.0281	0.0087	0.001331	27190	0.7279	0.052	0.011	2.127e-06	21347	ancestry combined
rs117672662	14	69425467	PLT	T	C	0.0479	-0.2885	0.0205	8.462e-45	64555	0.0033	-0.34	0.1077	0.001589	16180	0.0035	-0.0373	0.0791	0.6375	27028	0.053	-0.3053	0.0217	7.59e-45	21347	ancestry combined
rs8068104	17	27671178	PLT	T	C	0.6067	-0.0359	0.0061	4.435e-09	64717	0.7647	-0.0409	0.0138	0.003102	16180	0.5343	-0.0206	0.0095	0.03019	27190	0.6041	-0.0496	0.0098	4.34e-07	21347	ancestry combined
rs1060431	17	4840868	PLT	A	G	0.842	-0.0492	0.0083	2.67e-09	64717	0.7689	-0.0595	0.0134	9.107e-06	16180	0.9146	-0.0271	0.0159	0.08803	27190	0.8654	-0.0551	0.014	8.709e-05	21347	ancestry combined
rs11082304	18	20720973	PLT	T	G	0.6283	0.043	0.0074	5.036e-09	52852	0.7428	0.0442	0.0152	0.003735	13481	0.505	0.0192	0.0149	0.1992	18024	0.6346	0.0537	0.0102	1.464e-07	21347	ancestry combined
rs73517714	19	16203304	PLT	A	C	0.9461	0.17	0.0152	4.986e-29	64717	0.9195	0.1555	0.0221	1.969e-12	16180	0.9761	0.1259	0.033	0.0001375	27190	0.9659	0.2215	0.0271	2.957e-16	21347	ancestry combined
rs1047891	2	211540507	PLT	A	C	0.6698	0.0446	0.0061	2.806e-13	62818	0.6302	0.0555	0.0117	2.171e-06	16180	0.6832	0.0284	0.0095	0.002879	27190	0.6865	0.0565	0.0109	2.274e-07	19448	ancestry combined
rs655029	2	31477838	PLT	A	G	0.2261	-0.0468	0.007	2.777e-11	64717	0.154	-0.0658	0.0163	5.431e-05	16180	0.2845	-0.0263	0.0098	0.007117	27190	0.1709	-0.0699	0.0128	4.95e-08	21347	ancestry combined
rs738409	22	44324727	PLT	C	G	0.2868	-0.0374	0.0064	6.609e-09	64717	0.1433	-0.0317	0.0159	0.04699	16180	0.2219	-0.0098	0.0104	0.3454	27190	0.3944	-0.063	0.0096	5.195e-11	21347	ancestry combined
rs34623301	3	184093040	PLT	A	G	0.6449	-0.0375	0.0063	3.219e-09	61721	0.5429	-0.0625	0.0126	7.001e-07	13184	0.7681	-0.0216	0.011	0.04983	27190	0.6087	-0.0349	0.0098	0.0003781	21347	ancestry combined
rs1354034	3	56849749	PLT	T	C	0.4728	0.0739	0.0059	1.499e-35	61721	0.2623	0.066	0.014	2.322e-06	13184	0.5932	0.0574	0.0089	1.312e-10	27190	0.4307	0.0973	0.0097	8.478e-24	21347	ancestry combined
rs200572016	5	88220439	PLT	T	TGA	0.9785	0.2394	0.036	2.979e-11	29087	0.9982	-0.0516	0.4678	0.9121	1692	0.998	0.0729	0.2499	0.7706	6048	0.978	0.2447	0.0365	2.128e-11	21347	ancestry combined
rs66650371	6	135418632	PLT	T	TTAC	0.7806	-0.0609	0.007	3.998e-18	64717	0.8196	-0.0945	0.016	3.496e-09	16180	0.7403	-0.0357	0.0099	0.0003114	27190	0.8223	-0.0812	0.0127	1.751e-10	21347	ancestry combined
rs214060	6	25537194	PLT	T	C	0.561	0.0406	0.0056	5.572e-13	64717	0.5626	0.0569	0.0112	3.554e-07	16180	0.5586	0.0321	0.0087	0.0002131	27190	0.5629	0.0388	0.0098	7.583e-05	21347	ancestry combined
rs2844458	6	31851469	PLT	A	C	0.659	-0.0374	0.0063	2.149e-09	64717	0.9182	-0.0889	0.0204	1.367e-05	16180	0.6653	-0.0255	0.0091	0.005042	27190	0.596	-0.0393	0.0095	3.602e-05	21347	ancestry combined
rs5745582	6	33546498	PLT	T	C	0.752	-0.065	0.0065	1.636e-23	64717	0.7115	-0.0941	0.0124	2.592e-14	16180	0.7979	-0.021	0.0107	0.04931	27190	0.7357	-0.0881	0.0109	5.101e-16	21347	ancestry combined
rs113553570	6	36493878	PLT	A	G	0.8658	-0.0845	0.01	3.268e-17	64717	0.9089	-0.1103	0.0192	9.458e-09	16180	0.984	-0.0116	0.0363	0.7502	27190	0.834	-0.0822	0.0124	3.488e-11	21347	ancestry combined
rs342294	7	106372622	PLT	T	C	0.411	-0.0434	0.0057	2.62e-14	64717	0.3838	-0.069	0.0115	2.088e-09	16180	0.4467	-0.0144	0.0087	0.09882	27190	0.3843	-0.0624	0.01	4.49e-10	21347	ancestry combined
rs3211938	7	80300449	PLT	T	G	0.0671	-0.1094	0.0186	3.907e-09	46508	0.0824	-0.0963	0.021	4.69e-06	16180	0.0093	-0.1517	0.0947	0.109	8981	0.0124	-0.1579	0.044	0.0003277	21347	ancestry combined
rs34826779	8	106570964	PLT	T	G	0.7102	0.0481	0.0061	5.358e-15	64717	0.6795	0.049	0.012	4.717e-05	16180	0.7323	0.0319	0.0097	0.001057	27190	0.7079	0.0666	0.0106	3.904e-10	21347	ancestry combined
rs12005199	9	4763491	PLT	A	G	0.7431	-0.0662	0.0067	7.207e-23	64717	0.8016	-0.0659	0.0152	1.376e-05	16180	0.7121	-0.0432	0.0101	2.072e-05	27190	0.7495	-0.0947	0.0112	2.15e-17	21347	ancestry combined
rs57143961	19	16533225	LYM	CT	C	0.8177	-0.0811	0.01	4.498e-16	35728	0.755	-0.126	0.0183	6.361e-12	8134	0.8403	-0.0858	0.0157	4.501e-08	15483	0.8496	-0.0299	0.0183	0.1024	12111	AA specific
rs115851413	4	159654764	LYM	A	G	0.0131	0.2717	0.0558	1.13e-06	23617	0.0163	0.3535	0.0639	3.113e-08	8134	0.0026	0.0082	0.1147	0.9431	15483	NA	NA	NA	NA	NA	AA specific
rs12094032	1	116891363	MON	A	G	0.3701	-0.0421	0.0101	2.769e-05	35569	0.786	-0.1072	0.0189	1.311e-08	8093	0.2311	-0.0189	0.013	0.1455	15503	0.0809	-0.0043	0.0291	0.882	11973	AA specific
rs4845624	1	151827813	MON	A	G	0.4808	-0.0281	0.0081	0.0005232	35569	0.8135	-0.1262	0.0202	4.511e-10	8093	0.4788	-0.0095	0.0114	0.4057	15503	0.3241	-0.009	0.014	0.5204	11973	AA specific
rs11577338	1	155240077	MON	A	G	0.4698	-0.0427	0.0081	1.376e-07	35569	0.8607	-0.184	0.0221	7.908e-17	8093	0.4651	-0.0322	0.0113	0.00442	15503	0.3266	-0.0039	0.0137	0.7766	11973	AA specific
rs7554299	1	156425710	MON	A	G	0.4728	-0.032	0.0081	8.135e-05	35569	0.854	-0.1909	0.0219	2.633e-18	8093	0.463	-0.0252	0.0112	0.02412	15503	0.3323	0.0223	0.014	0.1125	11973	AA specific
rs874844	1	158067047	MON	A	C	0.4714	0.034	0.0079	1.737e-05	35569	0.1199	0.2148	0.024	3.677e-19	8093	0.509	0.0176	0.011	0.1089	15503	0.5213	0.0042	0.0129	0.745	11973	AA specific
rs2814778	1	159174683	MON	T	C	0.378	-0.1603	0.0109	2.686e-49	35569	0.7924	-0.2539	0.0185	1.022e-42	8093	0.167	-0.1178	0.0141	8.479e-17	15503	0.092	-0.0464	0.0438	0.2892	11973	AA specific
rs10527741	1	160513392	MON	T	TTTATTATTA	0.6011	0.0625	0.0089	1.686e-12	35569	0.2957	0.1485	0.0175	1.803e-17	8093	0.6514	0.0383	0.0117	0.001058	15503	0.8925	0.0147	0.0215	0.4957	11973	AA specific
rs6695760	1	161885545	MON	C	G	0.5262	-0.0444	0.008	2.988e-08	35569	0.863	-0.1833	0.0223	1.896e-16	8093	0.5629	-0.0391	0.0111	0.0004397	15503	0.3486	-0.0012	0.0135	0.9318	11973	AA specific
rs4475722	1	163344782	MON	A	G	0.36	0.0347	0.0098	0.0003881	35569	0.1013	0.2094	0.0301	3.279e-12	8093	0.33	0.0299	0.0141	0.0341	15503	0.4608	-0.0043	0.0152	0.7749	11973	AA specific
rs9887954	1	164800873	MON	A	G	0.4733	-0.027	0.008	0.0007171	35569	0.8726	-0.1507	0.0236	1.804e-10	8093	0.4233	-0.0224	0.0111	0.04394	15503	0.4199	0.0048	0.0131	0.7147	11973	AA specific
rs76224505	11	10612546	MON	T	C	0.0395	0.1469	0.0311	2.277e-06	25138	0.051	0.2023	0.0366	3.212e-08	8093	0.01	0.0003	0.0611	0.9954	15503	0.0079	0.0474	0.2208	0.8301	1542	AA specific
rs4667283	2	182313246	MON	T	C	0.442	-0.0978	0.0077	2.396e-37	34353	0.43	-0.1093	0.0159	5.621e-12	8093	0.4424	-0.1225	0.0118	4.457e-25	14287	0.4494	-0.0601	0.013	3.92e-06	11973	AA specific
rs12341441	9	91541378	MON	A	T	0.9055	0.1231	0.0201	9.45e-10	25394	0.8756	0.1426	0.0241	3.216e-09	8093	0.9737	0.0998	0.0377	0.008127	15503	0.9857	-0.2665	0.1509	0.07731	1798	AA specific
rs12041331	1	156869714	MPV	A	G	0.7367	0.0907	0.0124	2.579e-13	20069	0.6317	0.1176	0.0183	1.271e-10	6211	0.7727	0.0748	0.0224	0.0008264	5642	0.895	0.0588	0.0256	0.02152	8216	AA specific
rs16855332	1	205243761	MPV	T	C	0.0537	-0.2302	0.0323	1.071e-12	13388	0.0644	-0.2224	0.0367	1.393e-09	6211	0.0178	-0.2956	0.0721	4.176e-05	5642	0.0068	0.08	0.2144	0.7092	1535	AA specific
rs7080386	10	65048306	MPV	A	C	0.638	0.1104	0.0103	1.332e-26	20069	0.6872	0.1404	0.0191	2.145e-13	6211	0.685	0.1462	0.02	2.395e-13	5642	0.5765	0.0686	0.0156	1.162e-05	8216	AA specific
rs6070696	20	57597645	MPV	A	G	0.1736	-0.0871	0.0132	4.624e-11	20069	0.1736	-0.1408	0.0237	2.787e-09	6211	0.1579	-0.0765	0.0262	0.003563	5642	0.1829	-0.0547	0.0201	0.006606	8216	AA specific
rs145855729	6	36495778	MPV	T	C	0.9358	0.192	0.0294	6.388e-11	13829	0.9223	0.2047	0.034	1.78e-09	6211	0.974	0.1592	0.0614	0.009484	5642	0.9907	0.11	0.1877	0.5578	1976	AA specific
rs342293	7	106372219	MPV	C	G	0.4106	0.1079	0.0102	2.581e-26	20069	0.3876	0.1269	0.0183	4.203e-12	6211	0.3751	0.1143	0.0195	4.707e-09	5642	0.4506	0.0898	0.0157	1.067e-08	8216	AA specific
rs11184940	1	107163442	NEU	T	C	0.4349	-0.0303	0.0083	0.0002634	34796	0.8557	-0.1593	0.0231	5.979e-12	7728	0.4036	-0.0147	0.0115	0.2016	15487	0.3252	-0.0058	0.0141	0.6785	11581	AA specific
rs1350629	1	108527281	NEU	T	C	0.515	-0.0101	0.0084	0.2267	34796	0.8372	-0.1399	0.0231	1.386e-09	7728	0.4747	0.0053	0.0113	0.643	15487	0.4509	0.017	0.0149	0.2525	11581	AA specific
rs676441	1	109704979	NEU	A	T	0.5219	0.0272	0.0083	0.001078	34796	0.1543	0.1609	0.0226	1.005e-12	7728	0.5402	-0.0011	0.0116	0.927	15487	0.6363	0.017	0.014	0.2263	11581	AA specific
rs655296	1	110730162	NEU	C	G	0.6146	-0.0063	0.0086	0.461	34796	0.832	-0.1481	0.0235	2.942e-10	7728	0.5946	0.0231	0.0118	0.05007	15487	0.5599	0.0036	0.0148	0.8076	11581	AA specific
rs10644052	1	111912773	NEU	T	TTCTC	0.3946	-0.0458	0.0087	1.277e-07	34796	0.7496	-0.1652	0.0192	9.249e-18	7728	0.3294	-0.0164	0.0123	0.1815	15487	0.2618	-0.0133	0.0158	0.3992	11581	AA specific
rs2488757	1	112946903	NEU	T	C	0.4945	-0.0265	0.008	0.0009644	34796	0.8474	-0.1786	0.0218	2.945e-16	7728	0.4927	-0.0018	0.0112	0.8697	15487	0.3598	-0.0038	0.0136	0.7828	11581	AA specific
rs377112211	1	114078776	NEU	A	T	0.4022	-0.037	0.0087	1.964e-05	34796	0.826	-0.1967	0.0218	1.542e-19	7728	0.329	-0.0183	0.0123	0.136	15487	0.3129	0.0094	0.0148	0.5239	11581	AA specific
rs12744835	1	115578154	NEU	T	C	0.756	-0.0238	0.0095	0.01202	34796	0.9386	-0.2871	0.0342	5.02e-17	7728	0.7266	-0.0048	0.0127	0.7069	15487	0.7624	0.0024	0.0156	0.8772	11581	AA specific
rs12094032	1	116891363	NEU	A	G	0.3709	-0.0952	0.0102	9.108e-21	34796	0.7855	-0.2569	0.0191	3.033e-41	7728	0.2314	-0.0368	0.0132	0.005174	15487	0.0805	-0.0018	0.0294	0.9513	11581	AA specific
rs4659332	1	118123285	NEU	T	C	0.7521	-0.0372	0.0099	0.0001803	34796	0.926	-0.2873	0.0331	4.001e-18	7728	0.7417	-0.0292	0.0134	0.02937	15487	0.7243	0.0133	0.0166	0.424	11581	AA specific
rs1575223	1	119159881	NEU	C	G	0.6573	0.1222	0.0117	2.268e-25	34796	0.4513	0.1569	0.016	1.105e-22	7728	0.8934	0.0834	0.0181	4.193e-06	15487	0.9374	0.0644	0.0578	0.2657	11581	AA specific
rs10923929	1	120505996	NEU	C	G	0.3614	-0.0841	0.0092	9.711e-20	34796	0.805	-0.2566	0.0196	5.698e-39	7728	0.2752	-0.0432	0.0127	0.0006754	15487	0.1467	-0.0164	0.0186	0.3804	11581	AA specific
rs28971169	1	144451837	NEU	T	C	0.7548	0.134	0.022	1.097e-09	18223	0.5792	0.1989	0.0339	4.214e-09	3951	0.8825	0.0869	0.0289	0.002671	14272	NA	NA	NA	NA	NA	AA specific
rs704984	1	145471191	NEU	T	G	0.3707	-0.0782	0.0095	2.01e-16	33619	0.6665	-0.1906	0.0169	1.303e-29	7728	0.2642	-0.0297	0.0126	0.01868	15487	0.0767	-0.0076	0.0284	0.7894	10404	AA specific
rs11240092	1	147071308	NEU	A	G	0.4292	-0.073	0.0088	8.943e-17	34796	0.7833	-0.2424	0.0191	6.288e-37	7728	0.4026	-0.0305	0.0116	0.008741	15487	0.1533	-0.0201	0.0189	0.2871	11581	AA specific
rs587630730	1	148756830	NEU	T	C	0.4557	-0.0739	0.0109	1.051e-11	33619	0.7724	-0.2653	0.0236	2.235e-29	7728	0.3752	-0.0329	0.0153	0.03175	15487	0.3622	-0.0037	0.0204	0.8541	10404	AA specific
rs3118123	1	150163390	NEU	T	C	0.3677	-0.1454	0.0114	3.716e-37	34796	0.6192	-0.2199	0.0163	1.823e-41	7728	0.1326	-0.076	0.017	8.021e-06	15487	0.0716	-0.0557	0.0472	0.2384	11581	AA specific
rs12122920	1	151588735	NEU	A	G	0.5753	-0.0356	0.0082	1.482e-05	34796	0.8846	-0.3355	0.025	6.151e-41	7728	0.6149	-0.0098	0.0116	0.3966	15487	0.4377	0.0145	0.0132	0.2726	11581	AA specific
rs12734348	1	152924650	NEU	T	C	0.3966	0.0476	0.0084	1.4e-08	34796	0.1093	0.3592	0.0249	3.463e-47	7728	0.3258	0.0304	0.0121	0.01189	15487	0.5617	-0.0194	0.0132	0.141	11581	AA specific
rs11292096	1	154441856	NEU	G	GT	0.4474	-0.0557	0.0081	5.995e-12	34796	0.7903	-0.229	0.0196	2.018e-31	7728	0.3766	-0.0392	0.0118	0.000889	15487	0.3775	0.005	0.0135	0.7097	11581	AA specific
rs11582072	1	155477570	NEU	T	C	0.5223	0.0931	0.0082	9.379e-30	34796	0.1366	0.4188	0.0224	5.313e-78	7728	0.5263	0.0579	0.0115	4.815e-07	15487	0.6628	0.0202	0.0138	0.1427	11581	AA specific
rs2768762	1	156860462	NEU	T	G	0.4413	-0.1051	0.0085	5.879e-35	34796	0.7974	-0.3675	0.0194	6.221e-80	7728	0.4205	-0.0647	0.0117	3.05e-08	15487	0.2328	0.0004	0.0162	0.9805	11581	AA specific
rs874844	1	158067047	NEU	A	C	0.4706	0.0758	0.008	3.991e-21	34796	0.12	0.4365	0.0242	8.669e-73	7728	0.5085	0.051	0.0112	5.564e-06	15487	0.5215	0.0039	0.0131	0.7663	11581	AA specific
rs2814778	1	159174683	NEU	T	C	0.3871	-0.3382	0.0108	5.15e-214	34796	0.7934	-0.5674	0.0181	8.34e-216	7728	0.1674	-0.2208	0.0142	2.245e-54	15487	0.091	-0.1085	0.0443	0.01441	11581	AA specific
rs10527741	1	160513392	NEU	T	TTTATTATTA	0.5992	0.1319	0.0089	2.363e-49	34796	0.2972	0.3313	0.0175	1.328e-79	7728	0.6511	0.0728	0.0118	6.897e-10	15487	0.8931	0.0233	0.0219	0.2889	11581	AA specific
rs10918341	1	161950399	NEU	A	G	0.5766	0.0983	0.0086	1.452e-30	34796	0.1532	0.4257	0.022	4.555e-83	7728	0.643	0.0727	0.0124	4.66e-09	15487	0.6633	-0.0017	0.014	0.9046	11581	AA specific
rs4475722	1	163344782	NEU	A	G	0.3602	0.069	0.01	4.488e-12	34796	0.1015	0.4584	0.0304	2.71e-51	7728	0.3301	0.0418	0.0145	0.003834	15487	0.4606	-0.0002	0.0154	0.9871	11581	AA specific
rs4387163	1	164995713	NEU	A	G	0.5668	-0.0521	0.0084	5.067e-10	34796	0.877	-0.3173	0.0241	1.231e-39	7728	0.6173	-0.0137	0.0118	0.2461	15487	0.3985	-0.0182	0.0137	0.1846	11581	AA specific
rs34650980	1	166076919	NEU	A	G	0.2306	0.0362	0.0101	0.0003433	34796	0.0694	0.278	0.0327	1.921e-17	7728	0.1775	0.0221	0.0151	0.1444	15487	0.3169	-0.0007	0.015	0.961	11581	AA specific
rs2091248	1	167355435	NEU	C	G	0.5512	-0.0314	0.008	9.579e-05	34796	0.8691	-0.2096	0.0236	7.016e-19	7728	0.5063	-0.0164	0.0113	0.145	15487	0.5137	0.0034	0.0131	0.7965	11581	AA specific
rs2900727	1	168359030	NEU	A	G	0.5017	0.0261	0.0082	0.001435	34796	0.1692	0.1668	0.0217	1.649e-14	7728	0.5255	-0.0005	0.0116	0.9642	15487	0.6009	0.0072	0.0137	0.6012	11581	AA specific
rs11802454	1	170271671	NEU	A	G	0.4545	0.0184	0.0079	0.02029	34796	0.256	0.1348	0.0185	3.376e-13	7728	0.4267	0.001	0.0116	0.9314	15487	0.5979	-0.0199	0.0135	0.1405	11581	AA specific
rs859667	1	172668340	NEU	T	C	0.5874	-0.0296	0.0083	0.0003747	34796	0.8909	-0.1651	0.026	2.046e-10	7728	0.5982	-0.0149	0.0116	0.1992	15487	0.4909	-0.0131	0.0135	0.333	11581	AA specific
rs6681618	1	174170341	NEU	T	C	0.5347	-0.01	0.0081	0.2166	34796	0.8869	-0.1472	0.025	3.848e-09	7728	0.518	0.0113	0.0113	0.3187	15487	0.4592	-0.0009	0.0132	0.9479	11581	AA specific
rs859470	1	175385589	NEU	T	C	0.1935	-0.001	0.0109	0.9267	34796	0.0493	0.2137	0.0384	2.714e-08	7728	0.1535	-0.0133	0.0168	0.4273	15487	0.2504	-0.0252	0.0154	0.1024	11581	AA specific
rs1106206	16	70899829	NEU	T	G	0.549	-0.0611	0.011	2.84e-08	17492	0.8401	-0.278	0.0324	8.864e-18	3220	0.511	-0.0328	0.0117	0.005037	14272	NA	NA	NA	NA	NA	AA specific
rs886816	7	28723407	NEU	A	G	0.7483	-0.0573	0.0096	2.326e-09	34796	0.6228	-0.102	0.0174	4.762e-09	7728	0.7876	-0.047	0.0146	0.001295	15487	0.8289	-0.0227	0.0187	0.2243	11581	AA specific
rs520757	1	100783675	WBC	A	G	0.5571	0.0239	0.0063	0.0001372	64201	0.1773	0.0981	0.0143	7.63e-12	16201	0.5445	0.0118	0.0097	0.2209	20764	0.7562	0.0004	0.01	0.9696	27236	AA specific
rs11164273	1	102170295	WBC	T	C	0.353	-0.0331	0.0077	1.778e-05	64201	0.6176	-0.0804	0.0115	2.352e-12	16201	0.1705	-0.0063	0.0132	0.6342	20764	0.0808	0.0251	0.0169	0.138	27236	AA specific
rs113492276	1	103395188	WBC	A	G	0.4349	-0.021	0.0061	0.0005934	64201	0.8346	-0.1082	0.0148	2.695e-13	16201	0.3554	-0.0054	0.0102	0.5947	20764	0.3508	-0.0013	0.0089	0.8859	27236	AA specific
rs4847150	1	104478205	WBC	A	G	0.4607	0.0206	0.006	0.0006148	64201	0.1458	0.105	0.0157	2.564e-11	16201	0.4362	0.0161	0.0098	0.1008	20764	0.5768	-0.0018	0.0087	0.8377	27236	AA specific
rs10547412	1	106017470	WBC	A	ATT	0.6	0.0361	0.0066	3.78e-08	64201	0.3273	0.0931	0.0125	1.074e-13	16201	0.6348	0.0232	0.0108	0.03124	20764	0.7751	0.0053	0.011	0.6289	27236	AA specific
rs11184940	1	107163442	WBC	T	C	0.4392	-0.0189	0.0061	0.002075	64201	0.8462	-0.1316	0.0153	9.382e-18	16201	0.402	-0.0155	0.0099	0.1168	20764	0.3267	0.0181	0.0091	0.04779	27236	AA specific
rs345299	1	108448133	WBC	A	C	0.6393	-0.0157	0.0064	0.01348	64201	0.9077	-0.1674	0.0193	3.795e-18	16201	0.6432	0.0004	0.0107	0.9715	20764	0.5822	0.0044	0.0087	0.6161	27236	AA specific
rs521734	1	109633256	WBC	C	G	0.5222	-0.0312	0.0062	5.053e-07	64201	0.8513	-0.154	0.0158	1.766e-22	16201	0.5285	-0.0142	0.0098	0.1461	20764	0.4024	-0.0039	0.0093	0.6741	27236	AA specific
rs638372	1	110674457	WBC	A	G	0.4823	-0.0407	0.0069	3.156e-09	64201	0.7629	-0.1538	0.0141	1.322e-27	16201	0.5146	-0.0004	0.0108	0.9736	20764	0.2589	-0.0112	0.0115	0.3322	27236	AA specific
rs2820064	1	111753193	WBC	A	G	0.7156	-0.0233	0.0068	0.0005798	64201	0.9273	-0.2107	0.0223	2.945e-21	16201	0.6998	-0.0043	0.0108	0.6883	20764	0.69	-0.0043	0.0094	0.6474	27236	AA specific
rs11102448	1	112815069	WBC	T	C	0.5103	0.0291	0.0061	1.57e-06	64201	0.1289	0.2075	0.0164	9.925e-37	16201	0.5396	0.011	0.0097	0.2561	20764	0.596	-0.0074	0.0088	0.4006	27236	AA specific
rs376671198	1	114078779	WBC	A	T	0.4136	-0.0417	0.0064	6.345e-11	64201	0.8121	-0.1911	0.0146	3.7e-39	16201	0.3271	-0.0264	0.0105	0.01209	20764	0.3136	0.0102	0.0096	0.2872	27236	AA specific
rs7541903	1	115225293	WBC	A	G	0.3181	0.0295	0.0066	8.287e-06	64201	0.0853	0.2177	0.0198	4.712e-28	16201	0.2299	0.0074	0.0117	0.5239	20764	0.4139	0.0049	0.0088	0.5781	27236	AA specific
rs12087680	1	116950766	WBC	A	G	0.6023	0.1069	0.0078	6.107e-43	64201	0.2332	0.2429	0.0127	6.105e-81	16201	0.7846	0.0381	0.0116	0.0009798	20764	0.9252	-0.0081	0.0186	0.6629	27236	AA specific
rs34368125	1	118026538	WBC	A	C	0.7689	-0.0281	0.0071	7.641e-05	64201	0.9456	-0.2368	0.0244	2.49e-22	16201	0.7407	-0.0164	0.011	0.1381	20764	0.7623	-0.0023	0.0101	0.8173	27236	AA specific
rs12047924	1	119091075	WBC	A	G	0.4483	-0.0467	0.006	7.195e-15	64201	0.7941	-0.1865	0.0135	3.288e-43	16201	0.4179	-0.0217	0.0098	0.02704	20764	0.3145	-0.0039	0.0092	0.6735	27236	AA specific
rs835574	1	120463230	WBC	T	C	0.6281	0.0872	0.0069	1.148e-36	64201	0.2029	0.2477	0.0133	2.727e-77	16201	0.7287	0.0565	0.0109	2.016e-07	20764	0.8524	-0.0061	0.012	0.6106	27236	AA specific
rs587635492	1	121472041	WBC	A	G	0.3831	-0.0763	0.0081	5.551e-21	64201	0.6398	-0.1735	0.0132	2.718e-39	16201	0.273	-0.0362	0.0131	0.005609	20764	0.1513	0.0139	0.0167	0.4034	27236	AA specific
rs560087416	1	142609084	WBC	T	C	0.9165	-0.1011	0.0216	2.813e-06	27663	0.9582	-0.4274	0.0513	8.319e-17	8804	0.9075	-0.0309	0.0238	0.1949	18859	NA	NA	NA	NA	NA	AA specific
rs28971169	1	144451837	WBC	T	C	0.6887	0.1868	0.0153	2.769e-34	30670	0.5716	0.2276	0.0193	4.223e-32	11811	0.8867	0.1178	0.0251	2.684e-06	18859	NA	NA	NA	NA	NA	AA specific
rs704984	1	145471191	WBC	T	G	0.3845	-0.0849	0.0073	1.734e-31	62553	0.662	-0.1785	0.0116	1.176e-53	16201	0.2551	-0.0415	0.011	0.000159	20764	0.077	0.0197	0.0176	0.2633	25588	AA specific
rs11240092	1	147071308	WBC	A	G	0.4195	-0.0749	0.0066	3.257e-30	64201	0.771	-0.2355	0.0129	1.042e-74	16201	0.3936	-0.0363	0.0099	0.0002651	20764	0.1578	0.0061	0.0119	0.6114	27236	AA specific
rs587630730	1	148756830	WBC	T	C	0.4688	-0.074	0.008	1.877e-20	62553	0.7587	-0.2455	0.0159	1.887e-53	16201	0.3765	-0.0401	0.0132	0.002446	20764	0.366	0.0066	0.0129	0.6097	25588	AA specific
rs587719361	1	150226637	WBC	A	AAG	0.528	0.0549	0.0061	1.553e-19	64201	0.1743	0.2747	0.0143	3.653e-82	16201	0.5101	0.0236	0.0097	0.01556	20764	0.6941	-0.0092	0.0093	0.3197	27236	AA specific
rs12122920	1	151588735	WBC	A	G	0.5597	-0.0382	0.0061	3.03e-10	64201	0.8749	-0.3005	0.0166	4.319e-73	16201	0.6067	-0.0204	0.01	0.04033	20764	0.4404	0.019	0.0086	0.0268	27236	AA specific
rs12734348	1	152924650	WBC	T	C	0.4199	0.043	0.0061	2.464e-12	64201	0.1194	0.3066	0.0167	6.041e-75	16201	0.3334	0.0225	0.0103	0.02953	20764	0.5598	-0.0126	0.0086	0.1439	27236	AA specific
rs12145394	1	154201655	WBC	T	C	0.7655	-0.0349	0.0073	1.794e-06	64201	0.9336	-0.3433	0.0222	4.787e-54	16201	0.8461	-0.012	0.0136	0.3782	20764	0.6968	0.0095	0.0094	0.3139	27236	AA specific
rs11577338	1	155240077	WBC	A	G	0.466	-0.0894	0.0061	2.679e-48	64201	0.8519	-0.3787	0.0151	4.42e-139	16201	0.4612	-0.0559	0.0099	1.477e-08	20764	0.33	-0.0127	0.0091	0.1642	27236	AA specific
rs2768762	1	156860462	WBC	T	G	0.4341	-0.0992	0.0063	2.035e-55	64201	0.7897	-0.3331	0.0132	3.7e-140	16201	0.4147	-0.0615	0.01	7.064e-10	20764	0.2344	0.0052	0.0104	0.6157	27236	AA specific
rs3820677	1	158068344	WBC	A	G	0.4614	0.0688	0.0059	4.182e-31	64201	0.1268	0.3818	0.0163	9.65e-122	16201	0.5093	0.0563	0.0096	5.053e-09	20764	0.5148	-0.0066	0.0085	0.4406	27236	AA specific
rs2814778	1	159174683	WBC	T	C	0.4239	-0.3231	0.0082	0	64201	0.7787	-0.5119	0.0124	0	16201	0.1628	-0.2208	0.0123	1.011e-71	20764	0.0772	0.0053	0.0244	0.8269	27236	AA specific
rs10527741	1	160513392	WBC	T	TTTATTATTA	0.6012	0.1351	0.0068	4.501e-88	64201	0.3005	0.3204	0.0121	1.23e-155	16201	0.6589	0.0656	0.0102	1.092e-10	20764	0.8866	0.0212	0.0138	0.1244	27236	AA specific
rs4657136	1	161994010	WBC	T	G	0.4267	-0.08	0.0062	7.087e-38	64201	0.8441	-0.3619	0.0148	2.43e-131	16201	0.3797	-0.0456	0.01	4.914e-06	20764	0.2999	0.0034	0.0094	0.7159	27236	AA specific
rs4475722	1	163344782	WBC	A	G	0.3799	0.0608	0.007	4.673e-18	64201	0.1048	0.3973	0.021	5.437e-80	16201	0.3346	0.0437	0.0122	0.0003561	20764	0.462	0.0035	0.0094	0.7101	27236	AA specific
rs4387163	1	164995713	WBC	A	G	0.5441	-0.0406	0.0061	3.339e-11	64201	0.8721	-0.2859	0.0164	4.327e-68	16201	0.6085	-0.0094	0.01	0.3476	20764	0.3997	0.0058	0.0088	0.5098	27236	AA specific
rs34650980	1	166076919	WBC	A	G	0.2459	0.0338	0.0073	3.926e-06	64201	0.0746	0.2329	0.0219	2.133e-26	16201	0.1804	0.0217	0.013	0.09599	20764	0.3159	0.0015	0.0097	0.8746	27236	AA specific
rs12739827	1	167163279	WBC	C	G	0.5187	-0.0313	0.006	1.829e-07	64201	0.8469	-0.1738	0.0154	1.785e-29	16201	0.4536	-0.0263	0.0096	0.006315	20764	0.465	0.0119	0.0089	0.1817	27236	AA specific
rs10157191	1	168172265	WBC	T	C	0.5361	-0.0443	0.0064	3.859e-12	64201	0.8137	-0.1462	0.0147	3.046e-23	16201	0.607	-0.0385	0.0106	0.0002716	20764	0.3633	-0.0063	0.0095	0.5083	27236	AA specific
rs3917761	1	169574729	WBC	T	G	0.5491	0.0184	0.0064	0.003954	64201	0.2391	0.1078	0.0134	1.093e-15	16201	0.602	-0.0213	0.0106	0.04422	20764	0.6746	0.004	0.01	0.6883	27236	AA specific
rs926268	1	171151991	WBC	T	G	0.5594	-0.012	0.006	0.04422	64201	0.845	-0.1081	0.0153	1.762e-12	16201	0.6109	0.0006	0.0098	0.9544	20764	0.4295	0.0087	0.0086	0.3115	27236	AA specific
rs10798005	1	172382965	WBC	A	G	0.4916	0.019	0.006	0.001506	64201	0.1456	0.1135	0.0157	4.448e-13	16201	0.5254	0.0056	0.0098	0.5679	20764	0.5694	0.0009	0.0086	0.9129	27236	AA specific
rs5778775	1	173575982	WBC	CT	C	0.5753	-0.0139	0.0061	0.02214	64201	0.8882	-0.1275	0.0178	8.253e-13	16201	0.5372	-0.0044	0.0098	0.6504	20764	0.5317	0.0053	0.0086	0.5339	27236	AA specific
rs61828140	1	174872031	WBC	C	G	0.4573	0.0143	0.006	0.01716	64201	0.1194	0.112	0.0169	3.374e-11	16201	0.4732	0.0079	0.0097	0.416	20764	0.5306	-0.0056	0.0085	0.5084	27236	AA specific
rs71129578	1	176579480	WBC	T	TG	0.4856	0.0036	0.0062	0.5644	64201	0.1431	0.0887	0.0161	3.969e-08	16201	0.5373	-0.0225	0.0102	0.02707	20764	0.5523	-0.0027	0.009	0.7669	27236	AA specific
rs3131310	1	177814914	WBC	A	G	0.7728	-0.0081	0.0072	0.2549	64201	0.9371	-0.1249	0.0228	4.047e-08	16201	0.7812	0.0058	0.0118	0.6221	20764	0.7366	0.0038	0.0098	0.695	27236	AA specific
rs3119165	1	85993006	WBC	A	G	0.6267	-0.0321	0.0067	1.521e-06	64201	0.7712	-0.1028	0.0145	1.577e-12	16201	0.5582	-0.0175	0.0099	0.07821	20764	0.6283	-0.007	0.0116	0.5446	27236	AA specific
rs11165503	1	96317398	WBC	A	G	0.3273	0.0106	0.0064	0.0952	64201	0.0877	0.1145	0.0197	6.565e-09	16201	0.3412	0.0084	0.0103	0.4156	20764	0.3658	-0.0089	0.0089	0.3128	27236	AA specific
rs2932317	1	97392785	WBC	T	C	0.6008	-0.0135	0.006	0.0245	64201	0.8279	-0.0876	0.0152	7.806e-09	16201	0.6196	0.0088	0.0101	0.3844	20764	0.5144	-0.006	0.0086	0.4848	27236	AA specific
rs61787890	1	98972806	WBC	A	G	0.7777	-0.0164	0.0073	0.02529	64201	0.9359	-0.1569	0.0226	3.613e-12	16201	0.8378	-0.0056	0.0134	0.6732	20764	0.7196	0.003	0.0095	0.7527	27236	AA specific
rs33930165	11	5248233	WBC	T	C	0.9888	-0.2962	0.0476	4.893e-10	42326	0.9863	-0.3022	0.0543	2.581e-08	16201	0.9969	-0.2765	0.1044	0.00809	20764	0.9988	-0.274	0.3093	0.3756	5361	AA specific
rs1106206	16	70899829	WBC	T	G	0.5703	-0.0853	0.009	2.259e-21	27663	0.8372	-0.287	0.0197	5.468e-48	8804	0.5002	-0.0323	0.0101	0.001385	18859	NA	NA	NA	NA	NA	AA specific
rs147713032	2	136351404	WBC	A	C	0.9806	-0.2362	0.0322	2.325e-13	42326	0.9762	-0.245	0.0371	3.982e-11	16201	0.9938	-0.2354	0.068	0.000541	20764	0.998	0.0745	0.2231	0.7383	5361	AA specific
rs112926402	4	74996395	WBC	A	G	0.52	-0.0297	0.006	7.467e-07	64201	0.2399	-0.0809	0.0131	6.495e-10	16201	0.5882	-0.0274	0.0102	0.006955	20764	0.5992	-0.0073	0.009	0.417	27236	AA specific
rs886816	7	28723407	WBC	A	G	0.7471	-0.041	0.007	5.149e-09	64201	0.6238	-0.0711	0.0121	4.368e-09	16201	0.7904	-0.0354	0.0125	0.004771	20764	0.8271	-0.017	0.0119	0.1543	27236	AA specific
rs17292650	1	43803807	PLT	T	G	0.9666	-0.234	0.0243	5.955e-22	42875	0.9584	-0.2101	0.0281	8.131e-14	16180	0.9953	0.0187	0.1532	0.9026	5348	0.9903	-0.3408	0.051	2.459e-11	21347	AA specific
rs7896518	10	65104500	PLT	A	G	0.3648	0.063	0.0058	8.056e-28	64717	0.3206	0.0889	0.0118	6.306e-14	16180	0.4261	0.0315	0.0086	0.000268	27190	0.3105	0.0884	0.0103	1.026e-17	21347	AA specific
rs12319170	12	112072243	PLT	T	G	0.7827	-0.0645	0.0105	8.011e-10	64717	0.7165	-0.0713	0.0124	8.706e-09	16180	0.9761	-0.032	0.0488	0.512	27190	0.9442	-0.0502	0.0215	0.01959	21347	AA specific
rs143558304	19	16213697	PLT	T	TA	0.0546	-0.1681	0.0155	2.325e-27	64717	0.0811	-0.16	0.0225	1.167e-12	16180	0.0241	-0.117	0.034	0.0005691	27190	0.0349	-0.2141	0.0276	8.584e-15	21347	AA specific
NA	3	29955889	PLT	A	G	0.0019	-1.7682	0.3187	2.887e-08	2996	0.0019	-1.7682	0.3187	2.891e-08	2996	NA	NA	NA	NA	NA	NA	NA	NA	NA	NA	AA specific
rs66650371	6	135418632	PLT	T	TTAC	0.7806	-0.0609	0.007	3.998e-18	64717	0.8196	-0.0945	0.016	3.496e-09	16180	0.7403	-0.0357	0.0099	0.0003114	27190	0.8223	-0.0812	0.0127	1.751e-10	21347	AA specific
rs9296095	6	33542523	PLT	T	C	0.2481	0.0648	0.0065	2.171e-23	64717	0.2887	0.0946	0.0124	1.902e-14	16180	0.202	0.021	0.0107	0.04965	27190	0.2645	0.0872	0.0109	1.045e-15	21347	AA specific
rs2239541	6	36494053	PLT	A	G	0.8658	-0.0845	0.01	3.268e-17	64717	0.9089	-0.1103	0.0192	9.456e-09	16180	0.984	-0.0116	0.0363	0.7502	27190	0.834	-0.0822	0.0124	3.488e-11	21347	AA specific
rs342294	7	106372622	PLT	T	C	0.411	-0.0434	0.0057	2.62e-14	64717	0.3838	-0.069	0.0115	2.088e-09	16180	0.4467	-0.0144	0.0087	0.09882	27190	0.3843	-0.0624	0.01	4.49e-10	21347	AA specific
rs143455326	7	18968272	PLT	T	G	0.9883	-0.3828	0.0738	2.18e-07	19192	0.9877	-0.4263	0.0764	2.402e-08	16180	0.999	0.5183	0.7503	0.4897	1113	0.9965	0.1878	0.3122	0.5475	1899	AA specific
rs13236689	7	80236014	PLT	T	G	0.4049	0.0275	0.0057	1.316e-06	64717	0.4383	0.0642	0.0113	1.331e-08	16180	0.4195	0.0031	0.0087	0.7198	27190	0.3585	0.0312	0.0101	0.00195	21347	AA specific
rs147313503	1	6790050	BAS	C	G	0.009	0.2214	0.0635	0.0004867	24775	0.0121	0.0132	0.0788	0.8668	7776	0.0032	0.6487	0.1103	4.009e-09	15455	0.002	-0.1003	0.4495	0.8234	1544	HA specific
rs78744187	19	33754548	BAS	T	C	0.9244	0.191	0.0169	9.102e-30	34511	0.9794	0.1487	0.065	0.02219	7776	0.9177	0.2656	0.0215	5.964e-35	15455	0.9257	0.0558	0.0299	0.06227	11280	HA specific
rs6782812	3	128317997	BAS	A	G	0.1381	-0.1115	0.012	1.519e-20	33780	0.0802	-0.1006	0.0317	0.001511	7045	0.167	-0.1367	0.016	1.251e-17	15455	0.1111	-0.0686	0.0221	0.00187	11280	HA specific
rs1669340	3	3198380	BAS	T	G	0.3322	0.0612	0.0086	1.5e-12	34511	0.4835	0.0763	0.0158	1.426e-06	7776	0.3184	0.0699	0.0128	4.397e-08	15455	0.1725	0.0263	0.0175	0.1326	11280	HA specific
rs2381691	8	134955851	BAS	A	T	0.2458	-0.0394	0.01	8.36e-05	34511	0.4055	-0.0221	0.0166	0.1827	7776	0.1709	-0.0865	0.0157	3.797e-08	15455	0.1254	0.0167	0.0209	0.4243	11280	HA specific
rs111338191	12	111826477	EOS	A	AAATT	0.6502	-0.0458	0.0089	2.509e-07	34877	0.9087	0.002	0.028	0.9422	8005	0.7184	-0.0756	0.0129	4.51e-09	15382	0.5133	-0.0239	0.0136	0.07945	11490	HA specific
rs8042228	15	61202857	EOS	A	C	0.3997	-0.0212	0.0078	0.006846	34877	0.4307	-0.0071	0.0164	0.6646	8005	0.4191	-0.0669	0.0117	1.142e-08	15382	0.3507	0.0324	0.0138	0.01877	11490	HA specific
rs10189498	2	213826151	EOS	A	T	0.651	0.0499	0.0082	1.166e-09	33667	0.7176	0.0386	0.0175	0.0272	8005	0.569	0.0672	0.0119	1.552e-08	14172	0.7301	0.0311	0.0148	0.03518	11490	HA specific
rs6782812	3	128317997	EOS	A	G	0.1394	-0.1083	0.0116	1.063e-20	34151	0.0796	-0.0677	0.0314	0.03091	7279	0.1672	-0.1463	0.0152	5.549e-22	15382	0.1109	-0.049	0.0219	0.02535	11490	HA specific
rs847888	12	112151742	LYM	A	C	0.338	0.0493	0.0086	8.781e-09	35728	0.1751	0.0127	0.0217	0.5598	8134	0.3021	0.0803	0.0128	4.033e-10	15483	0.4424	0.0286	0.0136	0.03553	12111	HA specific
rs57143961	19	16533225	LYM	CT	C	0.8177	-0.0811	0.01	4.498e-16	35728	0.755	-0.126	0.0183	6.361e-12	8134	0.8403	-0.0858	0.0157	4.501e-08	15483	0.8496	-0.0299	0.0183	0.1024	12111	HA specific
rs2194827	22	21921643	LYM	T	C	0.9831	0.2007	0.0418	1.574e-06	25157	0.9766	0.0776	0.0538	0.1498	8134	0.9929	0.3835	0.068	1.662e-08	15483	0.9954	0.4785	0.3051	0.1168	1540	HA specific
rs79397085	4	59985878	LYM	A	G	0.9767	0.1648	0.0396	3.16e-05	25157	0.9696	0.0743	0.0471	0.1147	8134	0.9939	0.4166	0.076	4.157e-08	15483	0.9932	-0.0382	0.2693	0.8872	1540	HA specific
rs147527958	6	169888502	LYM	T	C	0.9971	-0.4132	0.0983	2.654e-05	22886	0.9961	-0.0079	0.1518	0.9587	7403	0.9978	-0.7063	0.1291	4.502e-08	15483	NA	NA	NA	NA	NA	HA specific
rs2524079	6	31242174	LYM	A	G	0.558	-0.047	0.0075	4.262e-10	35728	0.5565	-0.0151	0.0161	0.3472	8134	0.5566	-0.0648	0.0114	1.19e-08	15483	0.5608	-0.0447	0.0128	0.0005037	12111	HA specific
rs12409324	1	156296465	MON	A	G	0.5303	0.0567	0.0107	1.232e-07	17510	0.3131	0.0102	0.0267	0.7018	3223	0.572	0.0656	0.0117	2.273e-08	14287	NA	NA	NA	NA	NA	HA specific
rs2814778	1	159174683	MON	T	C	0.378	-0.1603	0.0109	2.686e-49	35569	0.7924	-0.2539	0.0185	1.022e-42	8093	0.167	-0.1178	0.0141	8.479e-17	15503	0.092	-0.0464	0.0438	0.2892	11973	HA specific
rs7553511	1	160816698	MON	T	C	0.1111	-0.0952	0.0177	7.927e-08	35407	0.1548	-0.0466	0.0221	0.03518	8093	0.0341	-0.2119	0.0311	9.954e-12	15503	0.013	0.1148	0.0994	0.248	11811	HA specific
rs76428106	13	28604007	MON	T	C	0.0115	0.3264	0.0514	2.167e-10	35569	0.0024	0.3924	0.2219	0.07698	8093	0.007	0.515	0.0902	1.114e-08	15503	0.0147	0.2221	0.0652	0.000658	11973	HA specific
rs12102032	15	80233399	MON	A	C	0.4129	0.0337	0.0077	1.167e-05	35569	0.4423	0.0139	0.016	0.3862	8093	0.3935	0.0692	0.0117	3.791e-09	15503	0.4176	0.0019	0.0132	0.8872	11973	HA specific
rs144009594	16	85936389	MON	T	TGGTGGCTGCA	0.5814	-0.0444	0.0083	1.041e-07	35569	0.7719	-0.0117	0.0207	0.5726	8093	0.6287	-0.0697	0.0123	1.53e-08	15503	0.4414	-0.0276	0.0136	0.04276	11973	HA specific
rs4808779	19	18404936	MON	A	G	0.6468	0.033	0.008	3.626e-05	35569	0.6312	0.0167	0.0167	0.3185	8093	0.6592	0.0677	0.012	1.794e-08	15503	0.6409	-0.0024	0.0139	0.8627	11973	HA specific
rs2124440	2	182328214	MON	A	G	0.4437	-0.0962	0.0076	2.23e-36	34353	0.4308	-0.102	0.0157	7.196e-11	8093	0.4431	-0.1239	0.0118	8.737e-26	14287	0.4533	-0.0585	0.013	6.735e-06	11973	HA specific
rs9612569	22	24624035	MON	A	C	0.1715	0.0675	0.0112	1.536e-09	35569	0.2133	0.0586	0.0207	0.004644	8093	0.1794	0.0877	0.0159	3.251e-08	15503	0.0963	0.0331	0.0242	0.1711	11973	HA specific
rs9880192	3	128297569	MON	C	G	0.7013	0.0401	0.0087	4.102e-06	34838	0.824	0.0037	0.022	0.8654	7362	0.7432	0.0744	0.0131	1.409e-08	15503	0.6078	0.0166	0.0137	0.2256	11973	HA specific
rs13277237	8	130604563	MON	A	G	0.4716	0.067	0.0075	5.532e-19	35569	0.5496	0.0618	0.016	0.0001183	8093	0.4568	0.0939	0.0113	1.074e-16	15503	0.4398	0.0348	0.013	0.007681	11973	HA specific
rs877544	9	113895745	MON	A	T	0.5278	-0.0551	0.0076	3.045e-13	35569	0.5012	-0.0335	0.0158	0.03337	8093	0.5225	-0.0763	0.0114	1.866e-11	15503	0.5531	-0.0419	0.0131	0.001313	11973	HA specific
rs10761737	10	65052205	MPV	T	C	0.3402	-0.1029	0.0107	4.811e-22	20069	0.2451	-0.115	0.0208	3.397e-08	6211	0.2965	-0.1493	0.0203	2.073e-13	5642	0.4206	-0.0683	0.0157	1.294e-05	8216	HA specific
rs11553699	12	122216910	MPV	A	G	0.1122	0.2648	0.0191	1.273e-43	20069	0.0231	0.3232	0.0647	5.922e-07	6211	0.088	0.375	0.0353	2.236e-26	5642	0.1362	0.2044	0.0243	4.657e-17	8216	HA specific
rs117672662	14	69425467	MPV	T	C	0.035	0.4294	0.0436	6.906e-23	19906	0.0035	0.3003	0.1726	0.08176	6211	0.0409	0.4687	0.0475	5.335e-23	5642	0.0034	0.1643	0.1422	0.248	8053	HA specific
rs1354034	3	56849749	MPV	T	C	0.4549	-0.1157	0.0107	1.786e-27	19356	0.2583	-0.0973	0.0215	6.246e-06	5498	0.4187	-0.1345	0.0188	8.453e-13	5642	0.5933	-0.1123	0.0162	3.785e-12	8216	HA specific
rs76676074	6	36361063	MPV	T	C	0.8849	0.1487	0.0189	3.568e-15	20069	0.895	0.145	0.0295	9.21e-07	6211	0.8612	0.1694	0.0265	1.741e-10	5642	0.9829	0.0377	0.0664	0.5698	8216	HA specific
rs342293	7	106372219	MPV	C	G	0.4106	0.1079	0.0102	2.581e-26	20069	0.3876	0.1269	0.0183	4.203e-12	6211	0.3751	0.1143	0.0195	4.707e-09	5642	0.4506	0.0898	0.0157	1.067e-08	8216	HA specific
rs182462345	1	116891493	NEU	A	G	0.0485	-0.1042	0.0323	0.001269	25933	0.0624	-0.01	0.0379	0.7924	7728	0.0117	-0.3693	0.0637	6.628e-09	15487	0.0063	-0.1192	0.2615	0.6484	2718	HA specific
rs6587748	1	150029262	NEU	A	G	0.7615	0.1223	0.0132	1.677e-20	34796	0.6525	0.1246	0.0169	1.516e-13	7728	0.9278	0.1246	0.0222	1.873e-08	15487	0.957	0.0667	0.0663	0.3141	11581	HA specific
rs9427089	1	154534766	NEU	A	G	0.363	-0.156	0.0112	4.282e-44	34796	0.6242	-0.2202	0.0162	4.792e-42	7728	0.1347	-0.1103	0.0166	3.031e-11	15487	0.0523	-0.0084	0.0432	0.8456	11581	HA specific
rs56094355	1	155999576	NEU	A	AGT	0.211	-0.1374	0.0134	1.348e-24	34796	0.3171	-0.1395	0.0176	2.192e-15	7728	0.0707	-0.1543	0.0229	1.708e-11	15487	0.0308	-0.0437	0.049	0.3729	11581	HA specific
rs2873345	1	157487951	NEU	T	C	0.2716	-0.1672	0.0123	8.317e-42	34796	0.4096	-0.1742	0.0162	5.209e-27	7728	0.0879	-0.1656	0.0205	6.155e-16	15487	0.0346	-0.1061	0.0517	0.04032	11581	HA specific
rs2814778	1	159174683	NEU	T	C	0.3871	-0.3382	0.0108	5.15e-214	34796	0.7934	-0.5674	0.0181	8.34e-216	7728	0.1674	-0.2208	0.0142	2.245e-54	15487	0.091	-0.1085	0.0443	0.01441	11581	HA specific
rs143725472	1	160348159	NEU	CTTTCTTTCT	C	0.3435	-0.2074	0.0114	4.981e-74	34796	0.5652	-0.2542	0.0161	8.151e-56	7728	0.1287	-0.1749	0.0171	1.738e-24	15487	0.0596	-0.044	0.0485	0.365	11581	HA specific
rs7529274	1	161948127	NEU	A	G	0.3311	-0.1213	0.0094	4.819e-38	34796	0.6847	-0.268	0.0171	3.402e-55	7728	0.1945	-0.0959	0.0142	1.294e-11	15487	0.149	0.0073	0.0185	0.6923	11581	HA specific
rs4620514	1	163141545	NEU	A	T	0.2763	-0.0894	0.0103	3.741e-18	34796	0.5019	-0.1415	0.0163	3.96e-18	7728	0.1365	-0.0984	0.0172	1.132e-08	15487	0.1118	0.0094	0.0209	0.6539	11581	HA specific
rs74117915	1	164348612	NEU	A	G	0.8022	0.1273	0.0146	3.291e-18	31576	0.7264	0.1154	0.0181	1.724e-10	7728	0.9434	0.1527	0.0258	3.049e-09	15487	0.9677	0.1124	0.0932	0.2278	8361	HA specific
rs114846224	11	9447613	NEU	A	T	0.9448	-0.0534	0.0255	0.03581	24756	0.9252	0.026	0.0312	0.4042	7728	0.9837	-0.2584	0.0455	1.372e-08	15487	0.9867	0.4823	0.1755	0.005993	1541	HA specific
rs192378059	13	24412833	NEU	T	C	0.0064	0.0951	0.0839	0.2571	23889	0.0078	-0.1292	0.095	0.1736	7728	0.0011	1.0553	0.1918	3.784e-08	15487	0.0037	-0.2072	0.4908	0.6729	674	HA specific
rs2227322	17	38171668	NEU	C	G	0.3489	0.074	0.008	3.351e-20	34796	0.3206	0.0265	0.0174	0.1273	7728	0.3338	0.0968	0.0123	3.013e-15	15487	0.3836	0.0751	0.0134	2.011e-08	11581	HA specific
rs72768387	5	75008148	NEU	A	G	0.0352	0.0957	0.0218	1.126e-05	34796	0.0509	0.0414	0.0376	0.2712	7728	0.0253	0.2014	0.0365	3.339e-08	15487	0.0296	0.0325	0.0393	0.408	11581	HA specific
rs13276735	8	70748109	NEU	C	G	0.5414	-0.0544	0.008	1.068e-11	34796	0.778	-0.0306	0.02	0.1267	7728	0.5059	-0.0854	0.0116	1.528e-13	15487	0.4835	-0.0243	0.0133	0.06784	11581	HA specific
rs12237878	9	130900939	NEU	C	G	0.8618	-0.0893	0.0185	1.372e-06	24921	0.8138	-0.0591	0.0224	0.008227	7728	0.9643	-0.1943	0.0341	1.258e-08	15487	0.9709	0.3509	0.1212	0.003803	1706	HA specific
rs182462345	1	116891493	WBC	A	G	0.0491	-0.1103	0.0236	2.9e-06	47096	0.0598	-0.0706	0.0267	0.008132	16201	0.0121	-0.3245	0.0542	2.117e-09	20764	0.0056	0.1989	0.1339	0.1375	10131	HA specific
rs1575223	1	119159881	WBC	C	G	0.6294	0.1134	0.0087	4.124e-39	64201	0.4603	0.1389	0.011	1.095e-36	16201	0.8962	0.0928	0.0156	2.757e-09	20764	0.9478	-0.0204	0.0325	0.5301	27236	HA specific
rs2603961	1	120641969	WBC	T	C	0.6189	0.1317	0.009	1.529e-48	62553	0.3898	0.1963	0.0123	4.395e-57	16201	0.8678	0.0846	0.0149	1.258e-08	20764	0.9363	-0.0413	0.0284	0.1456	25588	HA specific
rs587616006	1	145114540	WBC	T	C	0.9621	0.1707	0.0405	2.474e-05	33021	0.9537	0.07	0.0463	0.1312	12257	0.9893	0.4965	0.0833	2.506e-09	20764	NA	NA	NA	NA	NA	HA specific
rs57188402	1	147052800	WBC	A	G	0.8144	0.0763	0.0105	3.061e-13	64201	0.7427	0.0726	0.0129	1.991e-08	16201	0.9415	0.1217	0.0214	1.231e-08	20764	0.9762	-0.0052	0.0325	0.873	27236	HA specific
rs6587748	1	150029262	WBC	A	G	0.7419	0.1057	0.0096	5.929e-28	64201	0.6551	0.1107	0.0116	1.665e-21	16201	0.9294	0.1215	0.0193	2.79e-10	20764	0.9656	-0.0196	0.0397	0.6219	27236	HA specific
rs73008553	1	152905030	WBC	T	C	0.2575	-0.1123	0.0097	4.36e-31	64201	0.3536	-0.1242	0.0119	1.416e-25	16201	0.0772	-0.109	0.0184	3.221e-09	20764	0.0333	0.0023	0.0392	0.9536	27236	HA specific
rs9427089	1	154534766	WBC	A	G	0.388	-0.1468	0.0083	5.365e-70	64201	0.613	-0.2033	0.0112	2.935e-74	16201	0.1321	-0.1088	0.0141	1.042e-14	20764	0.053	0.0245	0.0257	0.3398	27236	HA specific
rs569025	1	156103997	WBC	A	C	0.3426	-0.1191	0.0074	1.208e-58	64201	0.6145	-0.1997	0.0112	1.549e-71	16201	0.1616	-0.1052	0.0129	4.293e-16	20764	0.0962	0.0082	0.0151	0.5858	27236	HA specific
rs11264765	1	157542449	WBC	C	G	0.6948	0.1498	0.0082	1.932e-74	64201	0.5166	0.1973	0.0111	1.851e-70	16201	0.8889	0.1539	0.0154	1.846e-23	20764	0.9436	-0.01	0.0199	0.6145	27236	HA specific
rs2814778	1	159174683	WBC	T	C	0.4239	-0.3231	0.0082	0	64201	0.7787	-0.5119	0.0124	0	16201	0.1628	-0.2208	0.0123	1.011e-71	20764	0.0772	0.0053	0.0244	0.8269	27236	HA specific
rs143725472	1	160348159	WBC	CTTTCTTTCT	C	0.3676	-0.1916	0.0085	7.52e-112	64201	0.5615	-0.2399	0.0113	1.65e-100	16201	0.1265	-0.1691	0.0147	1.973e-30	20764	0.0565	0.0199	0.0278	0.4727	27236	HA specific
rs28628087	1	161941471	WBC	T	C	0.6465	0.1193	0.007	8.469e-66	64201	0.2727	0.2838	0.0122	8.5e-120	16201	0.7997	0.0996	0.0118	2.595e-17	20764	0.8564	-0.0241	0.0122	0.04861	27236	HA specific
rs9659479	1	163533826	WBC	A	G	0.6417	0.127	0.0089	7.774e-46	64201	0.4939	0.147	0.0111	1.006e-39	16201	0.9047	0.1179	0.0167	1.537e-12	20764	0.9527	-0.0305	0.0348	0.3811	27236	HA specific
rs16848876	1	165622146	WBC	A	G	0.267	-0.1001	0.0098	1.402e-24	64201	0.3669	-0.1106	0.012	2.715e-20	16201	0.0775	-0.1026	0.0187	3.768e-08	20764	0.03	0.0243	0.0395	0.5385	27236	HA specific
rs867831598	12	133527366	WBC	A	G	0.0142	-0.1021	0.0512	0.04591	27663	0.0175	0.0364	0.0578	0.5288	8804	0.0022	-0.6029	0.1099	4.129e-08	18859	NA	NA	NA	NA	NA	HA specific
rs149037841	13	93668068	WBC	A	G	0.9961	-0.0058	0.0735	0.9376	38242	0.9952	0.2792	0.0854	0.00108	16201	0.9988	-0.8411	0.1508	2.449e-08	20764	0.9981	-0.5954	0.5022	0.2357	1277	HA specific
rs4028355	16	70960806	WBC	T	C	0.4476	-0.0971	0.0092	4.574e-26	27663	0.7837	-0.207	0.018	1.2e-30	8804	0.3288	-0.0583	0.0107	4.895e-08	18859	NA	NA	NA	NA	NA	HA specific
rs1042658	17	38173902	WBC	T	C	0.6474	-0.0628	0.0059	1.362e-26	64201	0.6818	-0.0569	0.012	2.052e-06	16201	0.6667	-0.0898	0.0105	1.573e-17	20764	0.6153	-0.0469	0.0088	9.101e-08	27236	HA specific
rs10438989	18	24344203	WBC	C	G	0.9797	-0.0772	0.033	0.01919	45972	0.9739	0.0432	0.04	0.2806	16201	0.9915	-0.3356	0.061	3.868e-08	20764	0.9974	-0.3071	0.1983	0.1213	9007	HA specific
rs2847574	18	48366937	WBC	A	G	0.9617	-0.0627	0.0231	0.006728	42765	0.9524	-0.0062	0.0268	0.8157	16201	0.9881	-0.2699	0.0481	2.034e-08	20764	0.9957	0.1861	0.1511	0.2179	5800	HA specific
rs2524079	6	31242174	WBC	A	G	0.556	-0.0323	0.0056	8.554e-09	64201	0.5571	-0.02	0.0112	0.0751	16201	0.5537	-0.0627	0.0099	2.629e-10	20764	0.5571	-0.0167	0.0086	0.05251	27236	HA specific
rs445	7	92408370	WBC	T	C	0.843	0.0581	0.0083	1.992e-12	64201	0.8057	0.0643	0.0143	7.034e-06	16201	0.8361	0.0788	0.0135	4.875e-09	20764	0.8946	0.0245	0.0153	0.1105	27236	HA specific
rs1354034	3	56849749	PLT	T	C	0.4728	0.0739	0.0059	1.499e-35	61721	0.2623	0.066	0.014	2.322e-06	13184	0.5932	0.0574	0.0089	1.312e-10	27190	0.4307	0.0973	0.0097	8.478e-24	21347	HA specific
NA	7	93719357	MON	A	G	0.0024	1.159	0.1951	2.839e-09	10175	0.0017	1.4894	0.7916	0.05991	550	NA	NA	NA	NA	NA	0.0024	1.1376	0.2013	1.595e-08	9625	EA specific
rs6693965	1	10378416	MPV	T	G	0.8316	-0.0497	0.0136	0.0002727	20069	0.7859	0.0032	0.0226	0.8868	6211	0.8514	-0.0187	0.0264	0.4803	5642	0.8624	-0.1246	0.0225	3.1e-08	8216	EA specific
rs11553699	12	122216910	MPV	A	G	0.1122	0.2648	0.0191	1.273e-43	20069	0.0231	0.3232	0.0647	5.922e-07	6211	0.088	0.375	0.0353	2.236e-26	5642	0.1362	0.2044	0.0243	4.657e-17	8216	EA specific
rs567151067	20	37534937	MPV	T	G	0.0014	-2.6705	0.4821	3.037e-08	1976	NA	NA	NA	NA	NA	NA	NA	NA	NA	NA	0.0014	-2.6705	0.4821	3.044e-08	1976	EA specific
rs1354034	3	56849749	MPV	T	C	0.4549	-0.1157	0.0107	1.786e-27	19356	0.2583	-0.0973	0.0215	6.246e-06	5498	0.4187	-0.1345	0.0188	8.453e-13	5642	0.5933	-0.1123	0.0162	3.785e-12	8216	EA specific
rs342286	7	106364599	MPV	A	G	0.3792	0.0946	0.0135	2.865e-12	12620	0.1344	0.0865	0.0416	0.03743	2498	0.2818	0.1069	0.0361	0.003053	1906	0.4318	0.0934	0.0156	2.345e-09	8216	EA specific
rs11871747	17	38177282	NEU	T	C	0.3635	0.0755	0.008	3.083e-21	34796	0.354	0.0352	0.0171	0.03959	7728	0.3482	0.0958	0.0122	4.979e-15	15487	0.3877	0.0757	0.0134	1.556e-08	11581	EA specific
rs56195029	3	66075971	NEU	A	G	0.4041	0.0308	0.0087	0.0003783	34065	0.1679	0.05	0.0245	0.0418	6997	0.4126	-0.0043	0.0116	0.7098	15487	0.4825	0.0851	0.0154	3.414e-08	11581	EA specific
rs145092206	4	157521214	NEU	A	G	0.0248	0.0178	0.0386	0.6457	24756	0.0329	0.0103	0.0469	0.8255	7728	0.0078	0.1171	0.0696	0.09267	15487	0.0029	-1.8813	0.3331	1.627e-08	1541	EA specific
rs34213753	17	38162131	WBC	CT	C	0.4532	-0.0595	0.006	6.926e-23	64201	0.3226	-0.0527	0.0127	3.458e-05	16201	0.4933	-0.0731	0.0106	6.382e-12	20764	0.4899	-0.053	0.009	4.547e-09	27236	EA specific
rs1354034	3	56849749	PLT	T	C	0.4728	0.0739	0.0059	1.499e-35	61721	0.2623	0.066	0.014	2.322e-06	13184	0.5932	0.0574	0.0089	1.312e-10	27190	0.4307	0.0973	0.0097	8.478e-24	21347	EA specific
Chr, chromosome; Pos, position; CA, coded allele; NCA, non-coded allele; CAF, coded allele frequency; WBC, white blood cell; BAS, basophil; EOS, eosinophil; NEU, neutrophil; MON, monocyte; LYM, lymphocyte; PLT, platelet count; MPV, mean platelet volume.
1 Each locus was defined as a 2Mb region centered on the top hit.

## Sheet: TableS4
Table S4. Multi-trait characterization of novel loci using aSPU
Variant	Gene	Chr:pos	Associated trait	Association P values with other traits in the GWAS analyses								P values in aSPU
				BAS	EOS	MON	NEU	LYM	WBC	PLT	MPV
rs4736613	TG	8:133960430	WBC	0.75	0.14	0.04	0.21	0.00176	1.61e-08	0.09	0.25	3.79e-07
rs76582140	INSIG1	7:155017263	BAS	3.86e-08	0.43	0.97	0.48	0.56	0.91	0.31	0.65	9.15e-07
rs59314616	IGF1	12:102955278	LYM	0.88	0.07	0.08	0.58	5.51e-09	0.00165	0.96	0.01	1.29e-07
rs76307330	MED13L	12:115814083	NEU	0.785	0.543	0.148	4.09e-08	0.578	0.00406	0.718	0.287	9.85e-07
rs571446846	HADHB	2:26519245	MPV	0.07	0.53	0.03	0.19	0.13	0.15	0.05	4.02e-08	9.49e-07
rs567151067	PPP1R16B	20:37534937	MPV	0.66	0.76	0.49	0.42	0.84	0.38	0.12	3.04e-08	7.26e-07
WBC, white blood cell count; BAS, basophil; LYM, lymphocyte; PLT, platelet count; MPV, mean platelet volume; aSPU, adaptive sum of powered scores.

## Sheet: TableS5
Table S5. Replication of the novel findings in BCX
Variant	Trait	Gene	chr:pos	CA	NCA	Results in all BCX samples			Results in BioMe			Results in WHI			Results in BCX after excluding BioMe and WHI
						BETA	SE	P	BETA	SE	P	BETA	SE	P	BETA	SE	P
rs7832064	WBC	TG	8:133960430	T	C	-0.001983	0.002051	0.333556	-0.0386	0.018	0.0321	0.0467	0.0141	0.000958	-0.00255727	0.00208694	0.22
rs76582140	BAS	INSIG1	7:155017263	A	G	0.003156	0.006774	0.64127	-0.0412	0.0318	0.196	0.1171	0.1247	0.348	0.00491764	0.00694387	0.479
rs59314616	LYM	IGF1	12:102955278	AT	A	-0.002274	0.002574	0.376965	-0.0672	0.0252	0.0078	0.0775	0.0316	0.0143	-0.00212335	0.00259625	0.413
rs76307330	NEU	MED13L	12:115814083	A	G	-0.113	0.083	0.171	0.5556	0.2034	0.00629	-	-	-	-0.246574	0.0909137	0.00668
rs571446846	MPV	HADHB	2:26519245	AT	A	0.003747	0.023945	0.875632	1.156	0.2349	8.59e-07	-	-	-	-0.00835196	0.0240704	0.729
rs567151067	MPV	PPP1R16B	20:37534937	G	T	-0.033852	0.05789	0.558726	-3.2188	0.9976	0.00125	-2.5033	0.5507	5.48e-06	0.00471739	0.0583119	0.936
BCX, Blood Cell Consortium; chr, chromosome; pos, position; CA, coded allele; NCA, non-coded allele; WBC, white blood cell; BAS, basophil; LYM, lymphocyte; MPV, mean platelet volume.

## Sheet: TableS6
Table S6. PrediXcan analysis results in PAGE
Trait	Tissue	Gene	Location	No. of SNPs in the model	Ancestry-combined analysis				Asian-specific analysis			African-specific analysis			Hispanic-specific analysis			Native American-specific analysis
					BETA	SE	P	FDR	BETA	SE	P	BETA	SE	P	BETA	SE	P	BETA	SE	P
PLT	Whole_Blood	KIAA2013	1:11979648-11986485	11	-7.554	1.851	4.49e-05	0.0466524	-21.044	12.973	0.105	-8.45	4.289	0.0488	-7.229	2.113	0.000623	-0.826	12.099	0.946
PLT	Whole_Blood	PLOD1	1:11994262-12035595	25	-7.496	1.789	2.78e-05	0.0339793	-21.125	12.651	0.095	-7.24	4.258	0.0891	-7.399	2.032	0.000271	-3.99	11.402	0.726
PLT	Spleen	LDLRAP1	1:25870071-25895377	59	-3.023	0.728	3.27e-05	0.0382665	-7.776	5.348	0.146	-3.623	1.447	0.0123	-2.938	0.872	0.000755	0.779	4.922	0.874
PLT	Thyroid	LDLRAP1	1:25870071-25895377	51	-3.02	0.708	1.97e-05	0.0266388	-3.099	5.035	0.538	-3.306	1.409	0.019	-3.025	0.848	0.000358	-2	4.569	0.662
PLT	Thyroid	MTMR11	1:149900543-149908791	14	-5.279	1.295	4.59e-05	0.0475267	-2.771	9.005	0.758	-3.079	2.568	0.231	-6.384	1.551	3.87e-05	4.321	8.747	0.621
PLT	Spleen	PLEKHA6	1:204187979-204346793	57	5.51	1.204	4.73e-06	0.0091772	28.454	9.138	0.00185	7.475	2.867	0.00913	4.617	1.363	0.000705	3.02	7.457	0.686
PLT	Thyroid	BRD2	6:32936437-32949282	46	18.709	4.602	4.79e-05	0.0487246	15.986	39.284	0.684	22.985	9.474	0.0153	18.435	5.435	0.000694	-28.835	30.073	0.338
PLT	Thyroid	TAPBP	6:33267471-33282164	27	16.232	3.369	1.45e-06	0.0035548	29.082	26.429	0.271	1.25	8.526	0.883	18.638	3.754	6.89e-07	57.47	21.539	0.00762
PLT	EBV-transformed_lymphocytes	BAK1	6:33540329-33548019	50	10.694	1.119	1.21e-21	3.446e-17	18.428	8.008	0.0214	11.158	2.081	8.29e-08	10.807	1.378	4.35e-15	1.844	7.268	0.8
PLT	Liver	BAK1	6:33540329-33548019	17	11.237	1.113	5.5e-24	1.739e-19	18.426	9.487	0.0521	11.712	2.007	5.39e-09	11.055	1.384	1.38e-15	7.702	7.341	0.294
PLT	Spleen	BAK1	6:33540329-33548019	6	14.355	1.33	3.75e-27	1.731e-22	28.338	10.704	0.00811	15.402	2.532	1.18e-09	13.863	1.612	8.11e-18	12.147	8.588	0.157
PLT	Thyroid	BAK1	6:33540329-33548019	3	19.917	1.881	3.4e-26	1.396e-21	36.098	15.374	0.0189	22.1	3.507	2.93e-10	19.032	2.298	1.22e-16	11.706	12.118	0.334
PLT	Whole_Blood	BAK1	6:33540329-33548019	23	7.467	0.617	1.06e-33	8.382e-29	13.697	4.874	0.00495	8.514	1.179	5.12e-13	7.001	0.746	6.39e-21	5.593	4.098	0.172
PLT	Spleen	ITPR3	6:33588142-33664351	15	11.51	2.647	1.37e-05	0.0207324	15.117	35.554	0.671	14.349	5.182	0.00562	10.073	3.151	0.00139	21.749	18.33	0.235
PLT	Whole_Blood	ITPR3	6:33588142-33664351	29	7.704	1.267	1.19e-09	6.748e-06	21.293	10.523	0.043	8.734	2.65	0.000982	7.341	1.483	7.42e-07	4.086	7.883	0.604
PLT	Spleen	SBP1	6:33663196-33663474	8	16.472	3.17	2.03e-07	0.0006654	52.16	27.878	0.0613	11.124	6.958	0.11	17.39	3.646	1.85e-06	3.909	20.538	0.849
PLT	Spleen	SLC26A8	6:35911291-35992645	89	3.724	0.785	2.11e-06	0.0048351	9.273	5.715	0.105	2.264	1.726	0.19	3.643	0.902	5.36e-05	12.694	5.869	0.0306
PLT	Thyroid	MAPK13	6:36095586-36107842	29	-6.197	1.459	2.17e-05	0.0285865	-33.474	10.306	0.00116	-0.544	3.075	0.86	-7.264	1.697	1.86e-05	-7.206	10.475	0.492
PLT	Spleen	PLEC	8:144989321-145050902	22	3.779	0.871	1.43e-05	0.0213984	-2.69	6.687	0.687	0.625	2.302	0.786	4.455	0.966	4.02e-06	-2.318	5.335	0.664
PLT	Thyroid	PLEC	8:144989321-145050902	28	3.789	0.85	8.25e-06	0.0140549	-2.052	6.758	0.761	0.989	2.081	0.635	4.433	0.954	3.41e-06	-0.574	5.395	0.915
PLT	Whole_Blood	PLEC	8:144989321-145050902	26	3.374	0.797	2.31e-05	0.0297213	-5.286	6.086	0.385	0.625	2.098	0.766	4.071	0.885	4.2e-06	-3.895	4.801	0.417
PLT	Thyroid	NLRP6	11:278365-285359	6	47.857	10.462	4.77e-06	0.0092404	-39.017	330.558	0.906	25.291	26.677	0.343	50.869	11.512	9.93e-06	140.589	63.954	0.0279
PLT	EBV-transformed_lymphocytes	GANAB	11:62392298-62414104	8	-27.002	6.179	1.24e-05	0.0192931	56.479	77.138	0.464	-17.627	11.132	0.113	-33.192	7.656	1.45e-05	4.107	41.303	0.921
PLT	Thyroid	CBL	11:119076752-119178859	41	6.914	1.316	1.49e-07	0.0005061	32.03	10.088	0.0015	2.872	2.762	0.298	7.726	1.546	5.85e-07	0.572	8.766	0.948
PLT	Spleen	ANO2	12:5641035-6055398	12	-17.372	4.028	1.61e-05	0.0232881	-48.934	27.466	0.0748	-20.813	9.426	0.0272	-13.929	4.607	0.0025	-74.52	25.706	0.00374
PLT	Thyroid	USP30	12:109460894-109525831	4	14.47	2.914	6.85e-07	0.0018492	28.866	20.69	0.163	13.997	6.191	0.0238	13.483	3.409	7.63e-05	10.542	18.557	0.57
PLT	Thyroid	TRAF3	14:103243813-103377837	43	4.761	1.155	3.76e-05	0.0417486	21.367	10.921	0.0504	3.746	2.292	0.102	4.598	1.365	0.000755	12.904	8.623	0.135
PLT	Thyroid	EXOC3L4	14:103566481-103576896	18	8.064	1.839	1.16e-05	0.0183341	-19.335	14.57	0.184	5.108	3.292	0.121	10.184	2.291	8.77e-06	2.233	13.876	0.872
PLT	Whole_Blood	TNFAIP2	14:103589779-103603776	23	6.386	1.287	6.95e-07	0.0018685	-7.208	10.081	0.475	5.808	2.438	0.0172	6.611	1.562	2.33e-05	7.804	9.334	0.403
PLT	Spleen	MAPKBP1	15:42066632-42120053	32	-5.548	1.287	1.62e-05	0.0232881	-23.246	11.486	0.043	-5.214	2.361	0.0272	-5.001	1.588	0.00164	-19.541	8.702	0.0247
PLT	EBV-transformed_lymphocytes	ITFG3	16:284545-319942	16	7.421	1.78	3.05e-05	0.0362446	13.794	14.536	0.343	9.215	3.808	0.0155	7.872	2.063	0.000136	-18.662	12.847	0.146
PLT	Whole_Blood	TPM4	19:16177831-16213813	44	-6.145	0.891	5.19e-12	4.525e-08	-3.535	10.585	0.738	-6.478	1.311	7.75e-07	-5.903	1.26	2.79e-06	-12.473	7.64	0.103
PLT	Whole_Blood	ZFP14	19:36827162-36870101	5	-15.041	3.395	9.38e-06	0.0154827	-2.334	23.522	0.921	-13.964	6.072	0.0215	-14.531	4.277	0.00068	-19.633	23.709	0.408
PLT	Spleen	CTD-2162K18.3	19:37264614-37266810	16	-10.095	2.41	2.8e-05	0.0341505	-13.027	16.877	0.44	-11.564	4.203	0.00594	-8.275	3.066	0.00695	-7.186	17.727	0.685
PLT	Whole_Blood	CTD-2086O20.3	19:37978901-37979554	6	-22.463	5.137	1.23e-05	0.0191346	1.443	37.705	0.969	-25.835	9.207	0.00501	-20.122	6.436	0.00177	-3.721	34.933	0.915
PLT	Whole_Blood	ZNF793	19:37997841-38039664	10	-10.225	2.292	8.19e-06	0.0140469	-1.003	16.786	0.952	-10.64	4.027	0.00825	-9.47	2.906	0.00112	-7.792	15.838	0.623
WBC	EBV-transformed_lymphocytes	RTCA	1:100731763-100758325	79	0.019	0.004	2.51e-06	0.0054969	0.022	0.041	0.586	0.021	0.006	0.000901	0.017	0.005	0.00174	0.022	0.029	0.46
WBC	Thyroid	RTCA	1:100731763-100758325	32	0.023	0.005	1.73e-05	0.0243202	-0.063	0.062	0.309	0.032	0.009	0.000244	0.018	0.007	0.0125	-0.01	0.036	0.784
WBC	Whole_Blood	RTCA	1:100731763-100758325	9	0.03	0.007	3.16e-05	0.0373057	-0.073	0.086	0.396	0.047	0.012	4.55e-05	0.019	0.009	0.048	-0.035	0.049	0.468
WBC	Thyroid	PSRC1	1:109822178-109825808	29	0.052	0.008	8.59e-10	5.056e-06	0.085	0.076	0.265	0.064	0.013	3.94e-07	0.037	0.012	0.00195	0.084	0.059	0.156
WBC	Liver	AMIGO1	1:110046797-110052360	15	0.023	0.006	3.85e-05	0.042441	0.025	0.033	0.461	0.071	0.014	2.62e-07	0.013	0.006	0.0329	-0.066	0.032	0.0433
WBC	Thyroid	AMIGO1	1:110046797-110052360	27	0.018	0.004	3.92e-05	0.0427009	0.022	0.026	0.402	0.052	0.01	5.02e-07	0.01	0.005	0.0303	-0.045	0.025	0.0704
WBC	EBV-transformed_lymphocytes	GSTM1	1:110230436-110251661	9	0.06	0.01	4.35e-09	2.239e-05	-0.087	0.055	0.114	0.137	0.02	7.74e-12	0.033	0.012	0.00744	-0.04	0.07	0.567
WBC	Spleen	GSTM1	1:110230436-110251661	19	0.067	0.013	1.74e-07	0.0005835	-0.031	0.105	0.769	0.17	0.027	2.21e-10	0.034	0.015	0.0219	-0.014	0.083	0.863
WBC	Whole_Blood	STRIP1	1:110574199-110617263	26	0.039	0.008	2.6e-06	0.0056322	-0.073	0.07	0.302	0.1	0.015	8.34e-11	0.011	0.01	0.255	0.052	0.053	0.333
WBC	Thyroid	CHIA	1:111833484-111863188	41	0.031	0.007	1.55e-05	0.0227918	-0.061	0.045	0.177	0.07	0.014	9.41e-07	0.016	0.009	0.0602	0.033	0.04	0.405
WBC	Spleen	OVGP1	1:111956936-111970399	31	-0.024	0.006	1.87e-05	0.0257531	0	0.04	0.995	-0.053	0.011	9.56e-07	-0.014	0.007	0.0449	0	0.033	0.988
WBC	Whole_Blood	DDX20	1:112297867-112310638	42	0.041	0.01	2.7e-05	0.0331642	-0.287	0.133	0.0315	0.05	0.016	0.00181	0.036	0.013	0.00481	-0.016	0.059	0.792
WBC	Spleen	RP11-426L16.8	1:113362792-113393265	6	-0.128	0.026	6.78e-07	0.0018388	0.113	0.306	0.711	-0.172	0.039	1.29e-05	-0.088	0.036	0.0138	0.208	0.188	0.268
WBC	Spleen	RP3-522D1.1	1:113392650-113420493	22	-0.046	0.008	7.23e-08	0.0002632	0.035	0.087	0.69	-0.068	0.014	5.27e-07	-0.03	0.011	0.00836	0.048	0.056	0.398
WBC	Spleen	SLC16A1	1:113454469-113499635	12	-0.08	0.013	4.98e-10	3.098e-06	-0.137	0.083	0.099	-0.208	0.028	4.64e-14	-0.037	0.015	0.0136	-0.026	0.075	0.726
WBC	Liver	RP11-31F15.2	1:113554309-113615727	8	-0.077	0.017	4.37e-06	0.008708	-0.186	0.112	0.0967	-0.154	0.035	8.93e-06	-0.048	0.02	0.0169	0.007	0.098	0.94
WBC	Spleen	RP11-31F15.2	1:113554309-113615727	14	-0.07	0.013	8.84e-08	0.0003116	-0.131	0.087	0.132	-0.158	0.028	1.87e-08	-0.04	0.015	0.00875	-0.011	0.077	0.89
WBC	Whole_Blood	LRIG2	1:113615831-113674882	17	-0.054	0.013	2.05e-05	0.0274126	-0.052	0.07	0.459	-0.079	0.03	0.00885	-0.047	0.015	0.00135	-0.021	0.076	0.782
WBC	Whole_Blood	RP4-730K3.3	1:114241506-114242253	12	0.066	0.013	4.89e-07	0.0014104	-0.187	0.073	0.0104	0.209	0.032	6.47e-11	0.039	0.015	0.00792	0.151	0.074	0.0428
WBC	Whole_Blood	SLC22A15	1:116519119-116612675	13	-0.03	0.007	2.01e-05	0.0269672	-0.018	0.037	0.627	-0.062	0.019	0.000929	-0.024	0.008	0.00188	-0.054	0.042	0.2
WBC	Whole_Blood	MAB21L3	1:116654376-116677861	8	-0.075	0.016	5.46e-06	0.0103958	0.025	0.093	0.79	-0.12	0.03	5.03e-05	-0.054	0.021	0.0104	-0.062	0.105	0.556
WBC	Whole_Blood	RP5-1086K13.1	1:117035645-117041834	2	-0.039	0.01	4.82e-05	0.0487246	-0.071	0.107	0.507	-0.198	0.024	7.5e-16	0	0.011	0.977	-0.062	0.056	0.271
WBC	Whole_Blood	WDR3	1:118472343-118509165	27	-0.056	0.011	6.76e-07	0.0018388	0.082	0.084	0.327	-0.108	0.019	1.88e-08	-0.026	0.015	0.0785	-0.024	0.071	0.737
WBC	EBV-transformed_lymphocytes	WARS2	1:119573839-119683294	61	-0.023	0.004	2.21e-08	9.56e-05	-0.048	0.04	0.232	-0.051	0.008	2.57e-11	-0.01	0.005	0.0371	-0.006	0.024	0.8
WBC	Whole_Blood	WARS2	1:119573839-119683294	12	-0.13	0.019	2.07e-11	1.627e-07	0.072	0.29	0.803	-0.195	0.033	2.56e-09	-0.095	0.025	0.000154	-0.122	0.123	0.323
WBC	Whole_Blood	HAO2	1:119911402-119936753	9	-0.085	0.014	3.46e-10	2.226e-06	-0.102	0.1	0.31	-0.229	0.026	7.36e-19	-0.014	0.017	0.402	-0.11	0.085	0.197
WBC	Liver	NOTCH2	1:120454176-120612240	22	-0.081	0.014	1.23e-08	5.603e-05	-0.031	0.179	0.863	-0.121	0.022	7.63e-08	-0.04	0.02	0.039	-0.035	0.094	0.713
WBC	Whole_Blood	NOTCH2	1:120454176-120612240	5	-0.429	0.049	1.06e-18	2.054e-14	-0.71	0.716	0.322	-0.861	0.088	9.36e-23	-0.214	0.06	0.000346	-0.44	0.315	0.162
WBC	Spleen	HIST2H2BA	1:120906028-120915073	6	-0.051	0.012	2.83e-05	0.0344294	-0.014	0.086	0.872	-0.202	0.029	2.4e-12	-0.01	0.014	0.487	-0.087	0.068	0.204
WBC	EBV-transformed_lymphocytes	SRGAP2C	1:121107124-121129949	33	-0.084	0.011	4.82e-14	6.063e-10	-0.068	0.072	0.343	-0.164	0.02	2.4e-16	-0.041	0.014	0.00399	-0.058	0.067	0.385
WBC	Thyroid	RP6-206I17.1	1:143647638-143745417	6	0.081	0.015	4.39e-08	0.0001752	0.003	0.091	0.971	0.205	0.03	1.32e-11	0.04	0.017	0.0223	-0.14	0.096	0.146
WBC	Liver	AL592284.1	1:144339738-144521058	19	0.024	0.005	6.47e-06	0.0117956	-0.05	0.041	0.22	0.05	0.009	2.31e-08	0.009	0.007	0.199	-0.004	0.038	0.913
WBC	Spleen	AL592284.1	1:144339738-144521058	3	0.043	0.005	7.04e-17	1.218e-12	0.032	0.032	0.329	0.078	0.009	1.23e-19	0.021	0.007	0.0021	-0.04	0.036	0.269
WBC	Thyroid	AL592284.1	1:144339738-144521058	9	0.035	0.004	1.05e-16	1.762e-12	0.031	0.027	0.256	0.061	0.007	3.93e-19	0.016	0.006	0.003	-0.032	0.03	0.289
WBC	Whole_Blood	AL592284.1	1:144339738-144521058	7	0.054	0.006	2.18e-17	3.896e-13	0.044	0.041	0.277	0.094	0.01	1.41e-19	0.026	0.008	0.00182	-0.046	0.045	0.31
WBC	EBV-transformed_lymphocytes	RP11-640M9.2	1:144593363-144621656	8	-0.045	0.009	3.22e-07	0.0009925	-0.085	0.052	0.102	-0.09	0.016	1.25e-08	-0.02	0.011	0.0673	0.051	0.059	0.38
WBC	Liver	RP11-640M9.2	1:144593363-144621656	23	-0.027	0.007	4.27e-05	0.0450542	-0.098	0.046	0.0316	-0.056	0.011	1.07e-06	-0.01	0.008	0.253	0.021	0.044	0.635
WBC	Spleen	RP11-640M9.2	1:144593363-144621656	25	-0.036	0.005	3.34e-15	4.682e-11	-0.037	0.031	0.232	-0.076	0.009	4.62e-19	-0.017	0.006	0.00305	0.013	0.03	0.662
WBC	Thyroid	RP11-640M9.2	1:144593363-144621656	13	-0.034	0.004	7.78e-16	1.18e-11	-0.05	0.027	0.0696	-0.059	0.007	1.69e-17	-0.016	0.006	0.00382	0.011	0.03	0.726
WBC	Whole_Blood	RP11-640M9.2	1:144593363-144621656	10	-0.044	0.006	4.39e-14	5.583e-10	-0.037	0.036	0.296	-0.091	0.01	2.09e-18	-0.02	0.007	0.00654	0.049	0.038	0.204
WBC	Thyroid	PFN1P2	1:144612266-144612683	12	-0.076	0.01	4.28e-14	5.504e-10	-0.045	0.064	0.481	-0.174	0.018	2.52e-21	-0.03	0.013	0.0172	0.06	0.064	0.351
WBC	Thyroid	WI2-1896O14.1	1:144676874-144679969	8	-0.068	0.015	7.65e-06	0.0134352	0.041	0.104	0.696	-0.206	0.031	5.33e-11	-0.024	0.018	0.18	0.198	0.094	0.0358
WBC	Thyroid	NBPF9	1:144811744-144830413	23	-0.028	0.005	5.84e-10	3.573e-06	-0.075	0.03	0.0121	-0.039	0.008	1.85e-07	-0.021	0.006	0.000702	0.023	0.031	0.468
WBC	Liver	PDE4DIP	1:144836157-145076186	9	0.039	0.008	4.82e-07	0.0013975	0.011	0.054	0.835	0.112	0.016	1.88e-12	0.01	0.009	0.277	0.037	0.052	0.481
WBC	Thyroid	RP11-458D21.6	1:145200338-145200891	10	0.114	0.023	5.34e-07	0.001521	0.26	0.138	0.0601	0.292	0.052	1.5e-08	0.058	0.026	0.0266	0.195	0.132	0.14
WBC	Liver	NOTCH2NL	1:145209119-145291972	12	0.052	0.005	1.46e-21	3.94e-17	-0.042	0.035	0.226	0.111	0.01	3.69e-27	0.026	0.007	0.000106	0.013	0.039	0.728
WBC	Spleen	NOTCH2NL	1:145209119-145291972	32	0.022	0.004	1.9e-08	8.324e-05	-0.02	0.025	0.427	0.047	0.007	6.19e-11	0.01	0.005	0.0424	0.006	0.029	0.825
WBC	Thyroid	NOTCH2NL	1:145209119-145291972	21	0.015	0.003	4.39e-07	0.001286	-0.038	0.019	0.0437	0.031	0.005	1.27e-09	0.007	0.004	0.0855	-0.013	0.023	0.56
WBC	Whole_Blood	NOTCH2NL	1:145209119-145291972	12	0.048	0.007	1.41e-10	9.907e-07	-0.081	0.045	0.0729	0.116	0.014	7.49e-16	0.021	0.009	0.0205	0.02	0.054	0.711
WBC	Thyroid	RP11-458D21.1	1:145373054-145382434	3	-0.033	0.007	7.76e-06	0.0135667	0.068	0.047	0.149	-0.074	0.013	3.03e-09	-0.008	0.009	0.388	0.054	0.056	0.339
WBC	Liver	ANKRD34A	1:145470508-145475646	3	-0.066	0.012	5.26e-08	0.0002023	-0.202	0.097	0.037	-0.219	0.031	7.96e-13	-0.026	0.013	0.05	-0.132	0.067	0.0489
WBC	Thyroid	LIX1L	1:145477085-145501669	17	-0.11	0.015	2.07e-13	2.338e-09	0.071	0.108	0.51	-0.229	0.025	2.44e-19	-0.041	0.02	0.0374	0.078	0.109	0.472
WBC	Liver	RBM8A	1:145507598-145513536	9	-0.029	0.007	3.31e-05	0.0384775	0.069	0.045	0.122	-0.073	0.012	3.27e-09	-0.005	0.009	0.556	0.067	0.052	0.195
WBC	Thyroid	RBM8A	1:145507598-145513536	4	-0.033	0.008	1.7e-05	0.0241337	0.053	0.049	0.279	-0.071	0.013	5.51e-08	-0.009	0.01	0.365	0.069	0.06	0.249
WBC	Whole_Blood	GNRHR2	1:145509752-145516076	13	-0.134	0.016	3.17e-17	5.571e-13	-0.258	0.118	0.0283	-0.375	0.037	1.46e-23	-0.069	0.018	0.000117	-0.113	0.09	0.21
WBC	Spleen	ANKRD35	1:145549230-145568526	6	-0.298	0.044	8.95e-12	7.343e-08	-0.767	0.302	0.0111	-0.598	0.088	1.23e-11	-0.153	0.052	0.00326	-0.806	0.27	0.00285
WBC	Whole_Blood	ANKRD35	1:145549230-145568526	13	-0.038	0.008	5.29e-06	0.0101553	-0.152	0.056	0.00647	-0.073	0.017	1.29e-05	-0.017	0.01	0.0886	-0.152	0.051	0.003
WBC	Thyroid	NUDT17	1:145586115-145589439	19	-0.026	0.005	7.65e-08	0.0002776	-0.071	0.039	0.0684	-0.063	0.012	7.78e-08	-0.016	0.006	0.00337	-0.036	0.027	0.181
WBC	Liver	POLR3C	1:145592605-145611025	18	-0.188	0.021	9.82e-19	1.94e-14	-0.079	0.143	0.58	-0.365	0.039	1.16e-20	-0.1	0.026	0.000132	-0.102	0.142	0.473
WBC	Liver	NBPF13P	1:146490895-146596107	17	-0.064	0.011	1.91e-08	8.324e-05	0.068	0.089	0.442	-0.243	0.024	1.91e-24	-0.007	0.013	0.621	-0.019	0.063	0.763
WBC	Thyroid	NBPF13P	1:146490895-146596107	20	-0.098	0.013	1.74e-14	2.372e-10	-0.08	0.108	0.46	-0.206	0.025	1.22e-16	-0.054	0.015	0.00047	0.119	0.083	0.153
WBC	Whole_Blood	NBPF13P	1:146490895-146596107	31	-0.042	0.009	2.33e-06	0.0051983	0.128	0.072	0.0743	-0.109	0.018	4.59e-10	-0.018	0.011	0.0884	-0.009	0.053	0.86
WBC	Liver	PRKAB2	1:146626685-146644129	11	-0.077	0.015	2.85e-07	0.0009034	-0.044	0.121	0.718	-0.347	0.036	3.46e-22	-0.012	0.017	0.498	0.001	0.081	0.988
WBC	Thyroid	CHD1L	1:146714291-146767443	70	-0.042	0.006	3.64e-13	3.946e-09	-0.058	0.048	0.231	-0.107	0.012	4.01e-18	-0.023	0.007	0.000602	-0.013	0.031	0.673
WBC	Whole_Blood	CHD1L	1:146714291-146767443	25	-0.032	0.007	8.73e-07	0.0022946	-0.067	0.061	0.267	-0.145	0.015	5.02e-21	-0.004	0.007	0.547	0.03	0.036	0.41
WBC	EBV-transformed_lymphocytes	ACP6	1:147101453-147142618	33	-0.021	0.003	8.22e-10	4.865e-06	-0.002	0.028	0.955	-0.031	0.005	8.31e-09	-0.015	0.005	0.00109	0.001	0.022	0.958
WBC	EBV-transformed_lymphocytes	GPR89B	1:147400506-147465753	13	0.031	0.006	4.59e-07	0.0013384	0.07	0.034	0.0392	0.052	0.01	1.87e-07	0.014	0.008	0.1	0.014	0.043	0.747
WBC	Thyroid	FCGR1C	1:149369294-149378365	3	0.187	0.034	3.99e-08	0.000161	-0.334	0.348	0.338	0.814	0.082	2.66e-23	0.057	0.038	0.137	-0.159	0.176	0.367
WBC	Thyroid	MTMR11	1:149900543-149908791	14	0.028	0.006	4.13e-06	0.0082749	0.03	0.037	0.421	0.084	0.012	1.33e-11	0.008	0.007	0.272	0.006	0.038	0.867
WBC	Liver	OTUD7B	1:149909705-149982625	13	0.053	0.012	5.54e-06	0.0104965	-0.045	0.074	0.538	0.222	0.027	2.05e-16	0.014	0.013	0.283	-0.072	0.067	0.284
WBC	EBV-transformed_lymphocytes	RP11-458I7.1	1:150025846-150027020	9	-0.144	0.017	1.37e-16	2.266e-12	-0.062	0.13	0.632	-0.276	0.03	9.63e-20	-0.078	0.022	0.000449	0.027	0.109	0.807
WBC	Whole_Blood	VPS45	1:150039369-150117505	9	-0.101	0.025	4.24e-05	0.0448392	-0.148	0.148	0.317	-0.421	0.065	9.6e-11	-0.048	0.028	0.0803	0.14	0.126	0.267
WBC	Thyroid	ANP32E	1:150190717-150208504	4	0.144	0.021	2.21e-12	2.076e-08	-0.067	0.12	0.579	0.556	0.046	1.31e-33	0.035	0.024	0.142	-0.146	0.114	0.201
WBC	Thyroid	C1orf54	1:150240600-150253327	12	0.08	0.014	1.2e-08	5.514e-05	-0.005	0.096	0.956	0.24	0.03	9.26e-16	0.036	0.016	0.0281	-0.139	0.079	0.0792
WBC	Whole_Blood	MRPS21	1:150266289-150281414	20	0.119	0.017	7.23e-13	7.549e-09	0.155	0.132	0.241	0.213	0.032	1.9e-11	0.079	0.02	7.41e-05	0.044	0.099	0.66
WBC	Whole_Blood	RPRD2	1:150335567-150449042	22	0.083	0.015	5.44e-08	0.0002069	0.096	0.108	0.374	0.344	0.039	1.35e-18	0.034	0.017	0.0457	-0.108	0.081	0.181
WBC	Thyroid	TARS2	1:150459887-150480078	36	0.048	0.011	9.72e-06	0.0159466	0.004	0.068	0.947	0.215	0.024	1.2e-18	0.002	0.013	0.854	-0.07	0.057	0.221
WBC	Whole_Blood	ECM1	1:150480538-150486265	4	-0.263	0.044	1.91e-09	1.034e-05	0.433	0.908	0.634	-0.361	0.069	1.36e-07	-0.217	0.06	0.000333	-0.007	0.237	0.975
WBC	Whole_Blood	GOLPH3L	1:150618701-150669630	30	-0.051	0.011	5.95e-06	0.0110846	-0.058	0.081	0.47	-0.131	0.024	2.5e-08	-0.02	0.013	0.123	-0.093	0.062	0.133
WBC	Whole_Blood	RP11-363I22.3	1:150752748-150753120	17	0.244	0.036	1.15e-11	9.238e-08	-0.121	0.23	0.6	0.773	0.081	1.25e-21	0.111	0.041	0.0076	-0.086	0.206	0.676
WBC	Liver	CTSK	1:150768684-150780799	14	0.061	0.009	1.63e-10	1.125e-06	-0.032	0.06	0.595	0.2	0.022	1.7e-20	0.026	0.011	0.0179	-0.024	0.055	0.667
WBC	Whole_Blood	CTSK	1:150768684-150780799	24	0.029	0.007	3.6e-05	0.0405365	0	0.039	0.997	0.091	0.016	1.17e-08	0.012	0.008	0.141	0.021	0.04	0.596
WBC	Thyroid	ARNT	1:150782181-150849244	11	0.079	0.012	2.25e-11	1.734e-07	-0.038	0.077	0.619	0.247	0.027	2.73e-20	0.037	0.014	0.00745	-0.001	0.067	0.992
WBC	Thyroid	CERS2	1:150933059-150947479	27	-0.111	0.015	1.35e-13	1.593e-09	-0.038	0.1	0.7	-0.272	0.03	1.59e-19	-0.046	0.018	0.00993	-0.115	0.089	0.194
WBC	Thyroid	ANXA9	1:150954493-150968110	13	-0.033	0.008	4.86e-05	0.0489066	0.019	0.064	0.766	-0.083	0.018	3.76e-06	-0.018	0.009	0.0534	-0.054	0.045	0.231
WBC	Thyroid	GABPB2	1:151043054-151098018	19	0.049	0.01	7.44e-07	0.0019902	0.103	0.094	0.272	0.168	0.022	3.8e-14	0.019	0.011	0.0908	-0.105	0.056	0.0593
WBC	Spleen	SEMA6C	1:151104161-151119104	33	0.046	0.007	4.42e-11	3.304e-07	-0.02	0.065	0.758	0.097	0.013	4.22e-14	0.024	0.009	0.00548	-0.059	0.041	0.152
WBC	Thyroid	SEMA6C	1:151104161-151119104	27	0.036	0.005	7.39e-14	9.093e-10	-0.046	0.058	0.434	0.066	0.009	2.59e-14	0.023	0.006	0.00012	-0.031	0.028	0.27
WBC	Thyroid	LYSMD1	1:151132224-151138424	24	0.03	0.007	3.35e-05	0.0386191	0.009	0.07	0.895	0.063	0.013	1.43e-06	0.011	0.009	0.206	0.016	0.049	0.739
WBC	Liver	TDRKH	1:151742583-151763892	45	0.053	0.01	4.71e-08	0.0001845	0.098	0.068	0.147	0.131	0.018	7.12e-13	0.014	0.012	0.229	0.058	0.057	0.301
WBC	EBV-transformed_lymphocytes	S100A10	1:151955391-151966866	21	0.026	0.006	1.18e-05	0.0185884	-0.036	0.037	0.326	0.048	0.011	1.96e-05	0.014	0.007	0.0438	0.038	0.034	0.265
WBC	Spleen	S100A10	1:151955391-151966866	10	0.018	0.004	1.04e-05	0.016955	-0.021	0.027	0.436	0.026	0.008	0.000678	0.013	0.005	0.0109	0.035	0.025	0.158
WBC	EBV-transformed_lymphocytes	S100A11	1:152004982-152020383	10	0.047	0.008	8.77e-10	5.136e-06	-0.17	0.066	0.01	0.061	0.012	8.1e-07	0.039	0.01	0.00013	0.13	0.052	0.013
WBC	Spleen	HRNR	1:152184558-152196669	38	-0.022	0.005	3.51e-06	0.0072863	-0.011	0.038	0.772	-0.061	0.009	1.65e-11	-0.007	0.006	0.255	0.018	0.029	0.52
WBC	Thyroid	HRNR	1:152184558-152196669	40	-0.018	0.004	3.4e-06	0.0071178	0.004	0.033	0.913	-0.051	0.007	3.82e-13	-0.003	0.005	0.523	0.03	0.022	0.177
WBC	Spleen	FLG	1:152274651-152297679	16	0.064	0.01	5.57e-11	4.108e-07	0.007	0.062	0.905	0.186	0.02	9.8e-21	0.024	0.012	0.0416	0.003	0.056	0.953
WBC	Thyroid	FLG	1:152274651-152297679	25	0.017	0.004	2.53e-05	0.0317694	-0.003	0.024	0.892	0.07	0.009	8.86e-15	0.004	0.005	0.441	-0.019	0.023	0.399
WBC	EBV-transformed_lymphocytes	LCE1D	1:152769227-152770657	69	0.02	0.004	4.4e-08	0.0001752	-0.027	0.021	0.195	0.041	0.007	5.12e-09	0.013	0.005	0.00562	-0.029	0.024	0.237
WBC	Whole_Blood	S100A12	1:153346184-153348125	37	0.036	0.008	5.76e-06	0.0108283	0.057	0.048	0.241	0.044	0.015	0.0033	0.032	0.01	0.000943	0.035	0.051	0.489
WBC	Liver	S100A3	1:153519805-153521848	19	-0.081	0.011	2.47e-13	2.731e-09	0.012	0.081	0.883	-0.152	0.018	1.71e-17	-0.036	0.015	0.0141	0.041	0.076	0.587
WBC	Thyroid	S100A3	1:153519805-153521848	12	-0.132	0.014	8.6e-21	2.116e-16	-0.135	0.252	0.591	-0.185	0.021	1.7e-18	-0.078	0.02	8.68e-05	0.009	0.103	0.934
WBC	Spleen	S100A14	1:153586731-153589462	8	0.127	0.018	7.41e-12	6.218e-08	-0.087	0.081	0.279	0.334	0.049	9.12e-12	0.11	0.021	1.25e-07	0.031	0.11	0.78
WBC	Thyroid	S100A14	1:153586731-153589462	29	-0.035	0.005	9.38e-12	7.636e-08	-0.032	0.03	0.278	-0.088	0.013	3.12e-12	-0.024	0.006	3.63e-05	-0.045	0.029	0.115
WBC	Liver	S100A13	1:153591263-153606568	27	-0.068	0.008	4.96e-16	7.839e-12	-0.054	0.061	0.378	-0.159	0.018	9.43e-20	-0.04	0.01	5.03e-05	-0.018	0.045	0.7
WBC	Spleen	S100A13	1:153591263-153606568	43	-0.106	0.009	1.02e-30	5.661e-26	-0.034	0.068	0.614	-0.157	0.015	2.26e-25	-0.072	0.012	3.29e-09	-0.13	0.061	0.0324
WBC	Whole_Blood	SNAPIN	1:153631130-153634306	14	-0.083	0.015	8.36e-08	0.0002976	-0.035	0.107	0.745	-0.126	0.032	6.42e-05	-0.073	0.018	7.61e-05	-0.071	0.089	0.423
WBC	Spleen	SLC27A3	1:153746830-153752633	16	0.048	0.011	8.42e-06	0.0142116	-0.41	0.217	0.0593	0.063	0.016	0.000116	0.035	0.015	0.0211	-0.014	0.079	0.856
WBC	Whole_Blood	GATAD2B	1:153777201-153895451	3	-0.184	0.027	3.95e-12	3.526e-08	0.072	0.164	0.658	-0.335	0.047	6.13e-13	-0.097	0.034	0.00419	-0.185	0.178	0.299
WBC	Whole_Blood	SLC39A1	1:153931575-153940188	11	-0.11	0.02	7.1e-08	0.0002611	0.098	0.132	0.458	-0.226	0.051	7.86e-06	-0.086	0.023	0.000181	-0.26	0.117	0.0258
WBC	Thyroid	NUP210L	1:153965161-154127592	20	-0.103	0.02	2.03e-07	0.0006654	0.149	0.137	0.274	-0.23	0.046	6.29e-07	-0.079	0.023	0.000478	-0.105	0.112	0.348
WBC	Spleen	TPM3	1:154127784-154167124	54	-0.041	0.006	1.97e-10	1.325e-06	0.05	0.038	0.19	-0.099	0.015	2.98e-11	-0.027	0.007	0.000205	-0.066	0.037	0.0755
WBC	Whole_Blood	HAX1	1:154244987-154248351	21	-0.22	0.015	6.73e-48	1.491e-42	0.458	0.188	0.0145	-0.394	0.025	5.16e-56	-0.113	0.02	9.41e-09	-0.031	0.092	0.734
WBC	EBV-transformed_lymphocytes	IL6R	1:154377669-154441926	20	0.03	0.007	5.76e-06	0.0108283	0.036	0.047	0.447	0.045	0.012	0.000177	0.023	0.008	0.00465	0.009	0.035	0.79
WBC	Whole_Blood	IL6R	1:154377669-154441926	17	0.068	0.017	4.41e-05	0.0461074	-0.09	0.12	0.457	0.183	0.036	3.7e-07	0.046	0.019	0.017	-0.131	0.098	0.18
WBC	Liver	ADAR	1:154554538-154600475	15	0.048	0.008	7.82e-10	4.664e-06	-0.036	0.047	0.45	0.165	0.017	1.44e-21	0.018	0.009	0.0457	-0.014	0.044	0.756
WBC	Spleen	SHC1	1:154934774-154946871	31	-0.058	0.007	1.79e-18	3.367e-14	-0.053	0.079	0.506	-0.116	0.012	1.03e-21	-0.029	0.008	0.000328	-0.057	0.041	0.168
WBC	Liver	FLAD1	1:154955814-154965587	33	0.034	0.007	7.68e-06	0.0134817	-0.019	0.056	0.732	0.14	0.017	4.58e-16	0.003	0.009	0.742	0.041	0.045	0.367
WBC	Thyroid	FLAD1	1:154955814-154965587	39	0.053	0.006	2.31e-19	4.737e-15	0.035	0.074	0.643	0.07	0.009	2.15e-16	0.033	0.009	0.000163	0.016	0.04	0.69
WBC	Thyroid	DCST2	1:154990996-155006257	9	-0.09	0.017	2.75e-07	0.0008798	-0.057	0.169	0.737	-0.267	0.034	2.2e-15	-0.013	0.021	0.537	-0.036	0.105	0.73
WBC	Whole_Blood	ADAM15	1:155023042-155035252	26	-0.051	0.009	1.08e-08	5.04e-05	0.087	0.13	0.504	-0.055	0.016	0.000473	-0.049	0.011	1.03e-05	-0.037	0.053	0.488
WBC	Spleen	MUC1	1:155158300-155162707	7	-0.077	0.011	5.23e-12	4.527e-08	0.046	0.087	0.595	-0.144	0.023	1.74e-10	-0.051	0.013	9.52e-05	-0.165	0.067	0.0133
WBC	Whole_Blood	MUC1	1:155158300-155162707	8	-0.12	0.023	2.86e-07	0.0009034	-0.093	0.187	0.617	-0.287	0.051	1.76e-08	-0.071	0.027	0.00873	-0.165	0.135	0.222
WBC	Spleen	THBS3	1:155165379-155178842	52	-0.054	0.006	2.36e-20	5.323e-16	0.047	0.057	0.414	-0.096	0.01	3.72e-20	-0.033	0.007	7.91e-06	-0.057	0.034	0.0948
WBC	Liver	GBAP1	1:155183616-155197214	59	-0.029	0.005	2.94e-08	0.0001231	0.04	0.042	0.338	-0.064	0.01	5.41e-11	-0.011	0.007	0.089	-0.057	0.032	0.0693
WBC	Whole_Blood	MTX1P1	1:155200766-155204116	17	0.053	0.012	1.29e-05	0.0198932	-0.181	0.083	0.0298	0.145	0.023	4.24e-10	0.016	0.015	0.288	-0.014	0.074	0.85
WBC	Whole_Blood	GBA	1:155204243-155214490	8	0.029	0.005	5.32e-10	3.291e-06	-0.036	0.032	0.264	0.062	0.009	6.85e-12	0.015	0.006	0.00697	0.02	0.028	0.466
WBC	Thyroid	HCN3	1:155247374-155259639	15	-0.102	0.01	1.75e-24	6.251e-20	0.118	0.091	0.192	-0.177	0.017	1.39e-24	-0.059	0.013	3.66e-06	-0.087	0.069	0.203
WBC	Thyroid	FDPS	1:155278539-155290457	17	0.043	0.009	3.71e-06	0.007599	-0.069	0.06	0.252	0.079	0.019	4.01e-05	0.032	0.011	0.0035	0.021	0.054	0.696
WBC	Spleen	RP11-29H23.6	1:155560392-155561053	14	0.039	0.008	3.27e-07	0.0010068	-0.074	0.081	0.364	0.103	0.015	1.04e-11	0.011	0.009	0.216	0.009	0.045	0.834
WBC	Whole_Blood	SYT11	1:155829300-155854990	20	-0.109	0.012	1.43e-20	3.296e-16	0.085	0.09	0.347	-0.358	0.028	2.4e-37	-0.05	0.013	0.000175	-0.085	0.068	0.216
WBC	Thyroid	RIT1	1:155867599-155881195	23	-0.052	0.005	8.16e-22	2.378e-17	0.01	0.043	0.822	-0.145	0.012	1.97e-33	-0.025	0.006	8.32e-05	-0.049	0.032	0.12
WBC	EBV-transformed_lymphocytes	ARHGEF2	1:155916630-155976861	30	0.07	0.011	1.06e-09	5.996e-06	-0.011	0.081	0.895	0.208	0.025	2.74e-16	0.032	0.013	0.0149	-0.008	0.066	0.901
WBC	EBV-transformed_lymphocytes	LMNA	1:156052364-156109880	13	-0.048	0.008	2.03e-10	1.351e-06	-0.013	0.05	0.795	-0.122	0.016	6.51e-15	-0.028	0.009	0.00179	0.066	0.048	0.167
WBC	Whole_Blood	LMNA	1:156052364-156109880	13	0.09	0.009	2.07e-25	8.173e-21	-0.66	0.51	0.196	0.099	0.012	9.88e-16	0.079	0.013	6.15e-10	0.188	0.068	0.00586
WBC	Thyroid	SEMA4A	1:156117157-156147543	29	0.046	0.007	4.5e-12	3.956e-08	-0.02	0.065	0.763	0.099	0.013	2.31e-15	0.025	0.008	0.00173	-0.045	0.042	0.285
WBC	Whole_Blood	PMF1	1:156182784-156212874	9	0.186	0.038	7.67e-07	0.0020452	-0.061	0.253	0.808	0.227	0.058	9.14e-05	0.148	0.053	0.00487	0.054	0.248	0.828
WBC	Liver	PAQR6	1:156213206-156217881	26	0.021	0.004	1.34e-07	0.0004576	0.015	0.024	0.536	0.032	0.008	9.2e-05	0.018	0.005	0.000226	0.009	0.025	0.723
WBC	Spleen	PAQR6	1:156213206-156217881	21	0.02	0.004	3.36e-08	0.0001388	0.022	0.022	0.318	0.029	0.007	5.53e-05	0.016	0.004	0.000171	0.012	0.022	0.594
WBC	Whole_Blood	PAQR6	1:156213206-156217881	53	0.015	0.003	2.66e-07	0.0008531	0.014	0.018	0.433	0.022	0.006	0.000179	0.013	0.004	0.000371	0.008	0.018	0.647
WBC	Liver	SMG5	1:156219015-156252620	24	0.025	0.004	6.85e-09	3.4e-05	0.025	0.025	0.316	0.036	0.009	3.59e-05	0.02	0.005	6.62e-05	0.021	0.026	0.431
WBC	Spleen	SMG5	1:156219015-156252620	25	0.026	0.005	5.71e-07	0.0016161	0.035	0.031	0.249	0.036	0.01	0.000243	0.021	0.006	0.000823	0.004	0.031	0.895
WBC	Thyroid	SMG5	1:156219015-156252620	13	0.078	0.01	1.11e-13	1.33e-09	0.055	0.063	0.381	0.136	0.021	7.36e-11	0.056	0.013	7.64e-06	0.017	0.062	0.791
WBC	Whole_Blood	SMG5	1:156219015-156252620	21	0.022	0.003	8.6e-13	8.737e-09	0.019	0.019	0.314	0.037	0.006	3.07e-09	0.017	0.004	7.59e-06	0.008	0.019	0.668
WBC	Whole_Blood	TMEM79	1:156252726-156262976	23	0.036	0.005	4.32e-12	3.826e-08	0.029	0.031	0.348	0.058	0.01	1.44e-08	0.027	0.006	1.04e-05	0.013	0.031	0.679
WBC	Spleen	C1orf85	1:156259880-156265463	38	0.061	0.009	2.74e-12	2.51e-08	0.04	0.054	0.455	0.12	0.017	3.65e-12	0.039	0.011	0.000238	0.018	0.052	0.731
WBC	Whole_Blood	C1orf85	1:156259880-156265463	57	0.021	0.003	3.61e-12	3.277e-08	0.015	0.018	0.406	0.035	0.006	8.93e-09	0.016	0.004	9.09e-06	0.003	0.018	0.865
WBC	Thyroid	CCT3	1:156278759-156337664	47	0.032	0.005	2.07e-11	1.627e-07	-0.035	0.035	0.312	0.1	0.01	2.49e-25	0.009	0.006	0.0967	-0.034	0.029	0.235
WBC	Liver	RHBG	1:156339003-156355011	29	-0.082	0.011	8.81e-14	1.071e-09	0.031	0.069	0.655	-0.179	0.02	2.53e-18	-0.038	0.014	0.00552	-0.062	0.067	0.357
WBC	Thyroid	RP11-98G7.1	1:156416204-156426369	36	-0.098	0.014	7.1e-13	7.487e-09	0.015	0.093	0.874	-0.185	0.025	8.43e-14	-0.059	0.017	0.000525	-0.062	0.091	0.492
WBC	Spleen	TTC24	1:156549519-156556562	35	0.097	0.014	1.11e-12	1.108e-08	0.177	0.087	0.0415	0.182	0.023	1.59e-15	0.036	0.018	0.0444	0.097	0.089	0.276
WBC	Thyroid	APOA1BP	1:156561554-156564091	7	-0.13	0.025	1.66e-07	0.0005592	-0.05	0.136	0.713	-0.366	0.057	1.51e-10	-0.065	0.029	0.0221	-0.179	0.156	0.25
WBC	Thyroid	CRABP2	1:156669398-156675608	18	-0.104	0.01	2.55e-24	8.818e-20	-0.096	0.064	0.134	-0.109	0.014	2.16e-14	-0.1	0.016	4.19e-10	-0.125	0.088	0.153
WBC	Whole_Blood	CRABP2	1:156669398-156675608	16	0.094	0.012	1.93e-14	2.6e-10	-0.337	0.14	0.0159	0.177	0.023	1.22e-14	0.055	0.015	0.000274	0.032	0.06	0.597
WBC	Thyroid	RRNAD1	1:156698234-156706752	15	-0.438	0.039	3.37e-29	1.697e-24	1.148	0.281	4.5e-05	-0.632	0.064	8.31e-23	-0.34	0.052	5.01e-11	-0.287	0.264	0.277
WBC	Thyroid	HDGF	1:156711899-156736717	12	-0.105	0.019	1.51e-08	6.737e-05	0.164	0.153	0.284	-0.403	0.044	8e-20	-0.039	0.021	0.0595	-0.096	0.101	0.34
WBC	Thyroid	ARHGEF11	1:156904632-157015162	20	-0.02	0.004	8.54e-09	4.145e-05	0.027	0.027	0.317	-0.091	0.009	1.49e-24	-0.006	0.004	0.168	-0.014	0.018	0.436
WBC	Whole_Blood	RP11-85G21.3	1:157250506-157252858	28	-0.06	0.009	7.21e-11	5.22e-07	0.165	0.054	0.00217	-0.118	0.017	1.05e-12	-0.039	0.012	0.000982	0.052	0.063	0.414
WBC	Liver	FCRL3	1:157644111-157670647	7	0.292	0.025	1.34e-32	9.265e-28	0.042	0.147	0.774	1.039	0.059	5.26e-69	0.141	0.028	3.66e-07	-0.051	0.139	0.714
WBC	Spleen	FCRL3	1:157644111-157670647	4	0.3	0.028	8.61e-27	3.814e-22	0.063	0.168	0.709	1.087	0.067	1.85e-58	0.139	0.032	1.14e-05	-0.06	0.164	0.715
WBC	Thyroid	FCRL3	1:157644111-157670647	16	0.147	0.026	1.4e-08	6.304e-05	0.045	0.168	0.788	0.469	0.06	7.59e-15	0.08	0.03	0.00691	-0.125	0.138	0.367
WBC	Whole_Blood	FCRL3	1:157644111-157670647	12	0.117	0.01	9.25e-32	5.392e-27	0.038	0.063	0.545	0.339	0.021	1.1e-57	0.053	0.012	5.07e-06	0.005	0.061	0.935
WBC	Whole_Blood	FCRL1	1:157764193-157789895	50	-0.062	0.006	1.56e-22	4.673e-18	-0.055	0.05	0.272	-0.1	0.011	2.18e-20	-0.042	0.008	1.58e-07	0.049	0.042	0.241
WBC	Whole_Blood	CD1B	1:158297741-158301321	22	0.065	0.012	4.64e-08	0.0001826	-0.094	0.097	0.331	0.152	0.022	5.05e-12	0.025	0.015	0.088	0.021	0.077	0.789
WBC	Whole_Blood	CD1E	1:158323254-158327343	16	0.281	0.02	2.13e-43	2.951e-38	-0.155	0.151	0.305	0.453	0.035	8.49e-39	0.187	0.026	1.13e-12	0.13	0.138	0.345
WBC	Thyroid	SPTA1	1:158580496-158656488	68	0.1	0.01	9.66e-24	2.97e-19	-0.001	0.085	0.989	0.157	0.018	1.43e-18	0.07	0.012	1.2e-08	0.117	0.064	0.0672
WBC	Whole_Blood	OR6K4P	1:158693903-158694902	63	0.035	0.007	1.17e-07	0.0004063	0.093	0.054	0.0858	0.063	0.012	8.86e-08	0.02	0.008	0.0136	-0.079	0.042	0.0577
WBC	Whole_Blood	MNDA	1:158801107-158819296	7	-0.045	0.01	1.06e-05	0.0171	-0.081	0.071	0.256	-0.104	0.02	2.74e-07	-0.026	0.012	0.034	0.077	0.06	0.203
WBC	Thyroid	IFI16	1:158969758-159024945	13	0.109	0.009	7.29e-34	6.21e-29	-0.064	0.036	0.0796	0.13	0.012	2.74e-25	0.105	0.015	2.72e-12	0.124	0.074	0.093
WBC	Spleen	AIM2	1:159032274-159116886	38	-0.077	0.007	7.62e-28	3.669e-23	-0.047	0.038	0.216	-0.111	0.012	2.49e-20	-0.058	0.009	3.28e-10	-0.044	0.044	0.319
WBC	Whole_Blood	AIM2	1:159032274-159116886	33	-0.133	0.01	5.22e-39	6.417e-34	0.023	0.043	0.594	-0.262	0.019	1.6e-43	-0.08	0.013	5.7e-10	-0.126	0.061	0.0384
WBC	Thyroid	FCER1A	1:159259504-159278014	68	-0.097	0.008	4.88e-33	3.601e-28	0.056	0.075	0.456	-0.225	0.015	5.62e-50	-0.042	0.01	1.96e-05	-0.006	0.046	0.896
WBC	Thyroid	VSIG8	1:159824106-159832447	15	-0.04	0.003	3.1e-32	2.018e-27	0.018	0.021	0.412	-0.174	0.009	6.99e-80	-0.018	0.004	1.18e-06	-0.016	0.018	0.38
WBC	Whole_Blood	TAGLN2	1:159887897-159895522	3	0.322	0.026	1.59e-35	1.465e-30	-0.091	0.171	0.593	1.409	0.069	3.68e-93	0.137	0.029	1.52e-06	0.182	0.139	0.19
WBC	Whole_Blood	SLAMF9	1:159921282-159924044	41	-0.082	0.012	1.76e-12	1.694e-08	-0.049	0.069	0.481	-0.208	0.023	2.9e-19	-0.032	0.014	0.0195	-0.081	0.067	0.228
WBC	Thyroid	RP11-48O20.4	1:159931008-159948851	12	0.063	0.015	3.33e-05	0.0385065	0.139	0.153	0.362	0.102	0.026	6.85e-05	0.046	0.02	0.0215	-0.046	0.093	0.618
WBC	Spleen	PIGM	1:159997462-160001783	12	-0.076	0.008	1.45e-19	3.037e-15	-0.069	0.031	0.0271	-0.22	0.02	5.9e-27	-0.043	0.01	7.32e-06	0.032	0.048	0.501
WBC	Spleen	IGSF8	1:160061130-160068733	39	0.036	0.005	6.25e-12	5.278e-08	0.04	0.043	0.35	0.132	0.015	3.55e-19	0.02	0.006	0.000432	0.026	0.028	0.352
WBC	Whole_Blood	ATP1A4	1:160121360-160156767	22	0.014	0.003	1.05e-05	0.0170356	-0.015	0.02	0.449	0.03	0.006	1.78e-07	0.007	0.004	0.0646	-0.005	0.019	0.786
WBC	Whole_Blood	CASQ1	1:160160285-160171676	2	0.025	0.006	1.48e-05	0.0219354	-0.032	0.037	0.398	0.05	0.01	1.96e-06	0.015	0.007	0.0363	-0.011	0.035	0.758
WBC	EBV-transformed_lymphocytes	DCAF8	1:160185505-160254920	10	-0.137	0.014	5.15e-24	1.678e-19	-0.122	0.078	0.119	-0.411	0.032	4.49e-37	-0.067	0.015	1.62e-05	-0.076	0.076	0.317
WBC	Thyroid	COPA	1:160259063-160313190	19	0.139	0.014	1.35e-24	5.17e-20	0.065	0.076	0.388	0.418	0.031	1.66e-40	0.063	0.016	6.24e-05	0.135	0.078	0.0848
WBC	Spleen	NCSTN	1:160313062-160328742	5	0.165	0.019	1.37e-18	2.607e-14	-0.122	0.121	0.315	0.54	0.04	2.59e-42	0.057	0.022	0.00877	-0.084	0.106	0.431
WBC	Whole_Blood	CD84	1:160510885-160549306	42	0.072	0.009	8.55e-16	1.279e-11	0.057	0.066	0.387	0.261	0.02	5.33e-40	0.017	0.01	0.0977	0.005	0.06	0.931
WBC	Whole_Blood	SLAMF1	1:160577890-160617085	19	-0.085	0.015	2.18e-08	9.482e-05	0.036	0.124	0.772	-0.28	0.031	2.46e-19	-0.019	0.018	0.281	0.069	0.092	0.455
WBC	Whole_Blood	CD48	1:160648536-160681641	49	0.068	0.005	9.65e-36	9.712e-31	0.023	0.033	0.474	0.141	0.01	7.6e-45	0.031	0.007	6.31e-06	0.107	0.035	0.00238
WBC	Thyroid	SLAMF7	1:160709037-160724611	68	0.075	0.005	1e-47	1.853e-42	0.001	0.04	0.98	0.12	0.008	4.32e-47	0.042	0.007	1.08e-09	0.065	0.036	0.0721
WBC	Spleen	F11R	1:160965001-160991138	19	0.109	0.01	9.16e-27	3.899e-22	0.067	0.067	0.322	0.29	0.025	8.97e-31	0.066	0.011	7.11e-09	0.078	0.057	0.173
WBC	Thyroid	F11R	1:160965001-160991138	2	-0.064	0.016	3.43e-05	0.0393607	0.005	0.107	0.96	-0.108	0.031	0.000551	-0.044	0.019	0.0169	-0.07	0.093	0.451
WBC	Thyroid	RP11-544M22.3	1:161004624-161004796	6	-0.045	0.01	6.34e-06	0.0116017	0.004	0.066	0.957	-0.081	0.02	8.06e-05	-0.03	0.012	0.011	-0.048	0.058	0.405
WBC	Liver	TSTD1	1:161007421-161008780	13	-0.086	0.011	4.12e-15	5.706e-11	-0.087	0.073	0.236	-0.152	0.02	3.86e-14	-0.049	0.014	0.000308	-0.048	0.073	0.512
WBC	Liver	USF1	1:161009041-161015767	11	-0.081	0.019	2.19e-05	0.0288553	0.079	0.208	0.704	-0.16	0.039	4.97e-05	-0.05	0.022	0.0257	-0.105	0.106	0.322
WBC	Thyroid	USF1	1:161009041-161015767	28	-0.15	0.009	3.17e-62	3.506e-56	-0.096	0.061	0.116	-0.306	0.016	2.61e-77	-0.079	0.011	2.08e-12	-0.052	0.053	0.328
WBC	Whole_Blood	USF1	1:161009041-161015767	51	-0.096	0.006	4.3e-52	1.587e-46	-0.063	0.043	0.138	-0.205	0.013	1.19e-59	-0.054	0.008	1.62e-12	-0.011	0.037	0.766
WBC	Thyroid	PPOX	1:161136200-161147803	11	0.078	0.011	1.38e-13	1.61e-09	0.098	0.065	0.132	0.111	0.015	4.23e-13	0.043	0.015	0.00516	0.03	0.076	0.688
WBC	Whole_Blood	TOMM40L	1:161195793-161200408	26	-0.036	0.009	2.56e-05	0.0319464	-0.002	0.056	0.971	-0.145	0.02	9.99e-14	-0.006	0.01	0.524	-0.047	0.046	0.301
WBC	Thyroid	PCP4L1	1:161228517-161255240	7	0.172	0.012	4.81e-45	7.602e-40	0.09	0.096	0.346	0.181	0.017	2.68e-26	0.156	0.019	1.58e-16	0.173	0.104	0.0965
WBC	Liver	MPZ	1:161274525-161279762	2	0.132	0.014	1.43e-21	3.94e-17	0.016	0.097	0.87	0.189	0.021	8.1e-20	0.075	0.02	0.000143	0.221	0.097	0.0224
WBC	Whole_Blood	SDHC	1:161284047-161332984	52	-0.018	0.004	3.72e-05	0.0414206	0.008	0.017	0.661	-0.032	0.007	1.63e-06	-0.008	0.006	0.222	-0.017	0.03	0.58
WBC	EBV-transformed_lymphocytes	RP11-122G18.5	1:161337812-161341754	61	-0.032	0.004	1.18e-12	1.154e-08	0.012	0.022	0.565	-0.057	0.007	1.16e-16	-0.011	0.006	0.0862	-0.035	0.033	0.288
WBC	Thyroid	RP11-122G18.5	1:161337812-161341754	48	-0.025	0.006	8.2e-06	0.0140469	0.013	0.027	0.637	-0.041	0.009	3.03e-06	-0.013	0.008	0.106	-0.045	0.039	0.254
WBC	Spleen	FCGR2A	1:161475220-161493803	94	-0.01	0.002	3.36e-05	0.0387512	0.028	0.02	0.166	-0.019	0.004	4.13e-06	-0.004	0.003	0.187	-0.019	0.017	0.251
WBC	Whole_Blood	FCGR3A	1:161511549-161600917	51	-0.061	0.007	2.98e-20	6.592e-16	-0.048	0.033	0.151	-0.12	0.012	8.7e-25	-0.03	0.008	0.000345	-0.074	0.043	0.0864
WBC	Thyroid	HSPA7	1:161576081-161578007	58	0.043	0.006	1.76e-13	2.007e-09	0.054	0.036	0.137	0.123	0.014	3.41e-19	0.023	0.007	0.000631	-0.031	0.033	0.347
WBC	Liver	OLFML2B	1:161952982-161993644	3	0.23	0.033	2.65e-12	2.444e-08	-0.019	0.211	0.927	0.907	0.082	2.4e-28	0.078	0.037	0.0351	0.355	0.176	0.0442
WBC	Thyroid	C1orf226	1:162336698-162356600	17	-0.141	0.017	1.52e-16	2.482e-12	-0.065	0.108	0.548	-0.34	0.031	2.35e-28	-0.048	0.021	0.026	0.157	0.123	0.203
WBC	Whole_Blood	SH2D1B	1:162365056-162381928	22	-0.083	0.01	1.07e-17	1.941e-13	-0.149	0.095	0.116	-0.136	0.016	1.67e-17	-0.044	0.013	0.000568	-0.012	0.066	0.855
WBC	Whole_Blood	HSD17B7	1:162760492-162782607	59	0.043	0.007	5.33e-09	2.72e-05	-0.03	0.049	0.532	0.134	0.016	9.21e-17	0.018	0.009	0.038	-0.043	0.045	0.333
WBC	Liver	RXRG	1:165370159-165414433	28	0.05	0.009	5.41e-08	0.0002065	0.02	0.079	0.797	0.108	0.015	6.3e-13	0.012	0.012	0.329	0.093	0.062	0.129
WBC	Thyroid	MPC2	1:167885967-167906278	20	-0.029	0.007	4.54e-05	0.0471334	0.031	0.049	0.534	-0.081	0.014	9.68e-09	-0.009	0.008	0.282	-0.072	0.044	0.106
WBC	Liver	TIPRL	1:168148171-168169950	10	-0.062	0.012	6.23e-07	0.0017166	0.165	0.078	0.0356	-0.152	0.025	1.05e-09	-0.038	0.015	0.0101	-0.059	0.073	0.423
WBC	Spleen	TIPRL	1:168148171-168169950	17	-0.04	0.008	9e-08	0.0003162	0.105	0.043	0.0133	-0.125	0.017	4.61e-13	-0.024	0.009	0.00487	-0.043	0.043	0.319
WBC	Thyroid	TIPRL	1:168148171-168169950	3	-0.066	0.011	1.51e-09	8.373e-06	0.152	0.064	0.0172	-0.188	0.024	1.51e-14	-0.041	0.013	0.00102	-0.086	0.061	0.159
WBC	Whole_Blood	TIPRL	1:168148171-168169950	14	-0.126	0.025	4.27e-07	0.0012534	0.492	0.278	0.0771	-0.242	0.044	3.72e-08	-0.065	0.032	0.0399	-0.287	0.154	0.0622
WBC	Liver	RP5-968D22.1	1:168370067-168391894	83	0.024	0.005	4.52e-06	0.0089287	-0.03	0.032	0.348	0.046	0.009	3.97e-07	0.016	0.007	0.0176	0	0.031	0.995
WBC	Thyroid	PRDX6	1:173446405-173457946	36	0.022	0.005	1.08e-05	0.0173823	0.145	0.055	0.0081	0.043	0.01	1.23e-05	0.014	0.006	0.0193	-0.026	0.029	0.366
WBC	Whole_Blood	SERPINC1	1:173872947-173886516	22	0.14	0.03	2.31e-06	0.0051669	0.106	0.175	0.545	0.236	0.049	1.74e-06	0.075	0.039	0.0539	-0.073	0.192	0.703
WBC	Thyroid	RFWD2	1:175913967-176176629	58	0.039	0.01	4.32e-05	0.0453799	0.069	0.054	0.198	0.097	0.018	1.02e-07	0.011	0.012	0.336	0.012	0.056	0.832
WBC	EBV-transformed_lymphocytes	NRBP1	2:27650657-27665126	5	-0.037	0.009	4.64e-05	0.0477462	0.073	0.076	0.338	-0.034	0.021	0.104	-0.033	0.01	0.00145	-0.131	0.052	0.0117
WBC	Liver	NRBP1	2:27650657-27665126	1	-0.067	0.015	7.43e-06	0.0131143	0.075	0.122	0.535	-0.064	0.034	0.06	-0.061	0.017	0.000381	-0.176	0.086	0.0416
WBC	Spleen	RP11-673E1.3	4:144832667-144833206	70	-0.036	0.009	4.8e-05	0.0487246	-0.121	0.085	0.152	-0.013	0.022	0.548	-0.045	0.01	5.53e-06	0.049	0.049	0.316
WBC	Spleen	TCF19	6:31126319-31134936	31	-0.028	0.007	4.11e-05	0.0439009	-0.031	0.052	0.552	-0.019	0.015	0.224	-0.029	0.008	0.000201	-0.052	0.039	0.18
WBC	EBV-transformed_lymphocytes	XXbac-BPG248L24.12	6:31324424-31325414	29	-0.057	0.013	2.11e-05	0.0279396	-0.089	0.097	0.359	-0.06	0.025	0.0183	-0.052	0.016	0.00132	-0.165	0.076	0.0298
WBC	EBV-transformed_lymphocytes	HLA-S	6:31349851-31350065	33	-0.04	0.009	1.45e-05	0.0215626	-0.035	0.072	0.624	-0.038	0.018	0.0373	-0.044	0.011	9.85e-05	-0.048	0.049	0.322
WBC	Whole_Blood	HLA-S	6:31349851-31350065	60	-0.025	0.006	2.64e-05	0.0327444	0.024	0.048	0.619	-0.029	0.011	0.00995	-0.025	0.007	0.000799	-0.022	0.034	0.519
WBC	Liver	XXbac-BPG181B23.7	6:31362066-31363272	115	0.014	0.003	7.16e-06	0.0127483	0.029	0.022	0.178	0.011	0.006	0.0614	0.015	0.004	3.93e-05	-0.006	0.017	0.725
WBC	Whole_Blood	HSPA1B	6:31795512-31798031	8	0.121	0.022	6.22e-08	0.0002328	0.138	0.122	0.259	0.129	0.046	0.00537	0.115	0.027	1.93e-05	0.019	0.116	0.872
WBC	Thyroid	HLA-DOB	6:32780540-32784825	33	0.184	0.039	2.09e-06	0.0048028	-0.311	0.232	0.179	0.188	0.084	0.0257	0.212	0.045	3.05e-06	0.461	0.238	0.053
WBC	Thyroid	C6orf1	6:34214157-34217247	13	0.045	0.01	1.43e-05	0.0213984	-0.083	0.09	0.358	0.04	0.017	0.0204	0.054	0.013	4.13e-05	0.002	0.074	0.983
WBC	Whole_Blood	CRBE5	7:28338940-28865511	55	0.0326314	0.00763306	1.911e-05	0.0260177	.	.	.	.	.	.	.	.	.	.	.	.
WBC	Spleen	PRUNE2	9:79226292-79521003	52	-0.021	0.005	4.11e-05	0.0439009	0.055	0.04	0.169	-0.018	0.009	0.0516	-0.023	0.006	0.000426	-0.058	0.031	0.0595
WBC	Thyroid	ORMDL3	17:38077294-38083854	23	-0.048	0.01	2.89e-06	0.0061979	-0.007	0.088	0.935	-0.077	0.022	0.000553	-0.037	0.012	0.00225	-0.055	0.057	0.336
WBC	Spleen	GSDMA	17:38119226-38134019	4	0.041	0.01	2.43e-05	0.0307375	-0.029	0.067	0.67	0.036	0.018	0.0398	0.051	0.012	3.22e-05	-0.064	0.062	0.303
WBC	Thyroid	GSDMA	17:38119226-38134019	11	0.074	0.008	4.1e-20	8.736e-16	0.095	0.05	0.0562	0.068	0.016	1.34e-05	0.075	0.01	9.4e-15	0.068	0.047	0.145
WBC	Spleen	MED24	17:38175350-38217468	20	0.047	0.01	9.33e-07	0.0024182	-0.004	0.06	0.951	0.052	0.018	0.00355	0.047	0.012	6.41e-05	0.02	0.056	0.713
WBC	Whole_Blood	MED24	17:38175350-38217468	8	0.281	0.03	1.33e-20	3.134e-16	0.356	0.185	0.0549	0.256	0.058	9.75e-06	0.289	0.037	5.77e-15	0.276	0.173	0.11
WBC	Spleen	COX6CP2	20:49096304-49096528	7	-0.035	0.009	4.14e-05	0.0441035	-0.056	0.063	0.372	-0.041	0.018	0.0251	-0.034	0.01	0.000845	-0.083	0.05	0.0937
PLT, platelet count; WBC, white blood cell count; FDR, false discovery rate.

## Sheet: TableS7
Table S7. Previously reported loci in PAGE
Trait	Chr	Pos	rsID	NCA	CA	Ancestry-combined							AA-specific							HL-specific							EA-specific
						CAF	BETA	SE	P	Direction	P_heterogeneity	N	CAF	BETA	SE	P	Direction	P_heterogeneity	N	CAF	BETA	SE	P	Direction	P_heterogeneity	N	CAF	BETA	SE	P	Direction	P_heterogeneity	N
BAS	1	101100839	rs60583266	C	G	0.4033	0.002	0.0081	0.8021	-++	0.3343	34511	0.2845	-0.0182	0.0177	0.3036	---+-	0.9755	7776	0.4808	0.0015	0.012	0.9009	-+	0.5675	15455	0.3731	0.015	0.0138	0.2764	+-+++--	0.6101	11280
BAS	1	101106534	rs35883536	A	G	0.515	-0.0006	0.0079	0.9393	++-	0.4351	34511	0.6522	0.0148	0.0168	0.379	+++-+	0.9839	7776	0.4398	0.0013	0.012	0.9144	+-	0.6766	15455	0.5213	-0.0124	0.0132	0.3489	-++--++	0.4679	11280
BAS	1	101115321	rs12410168	A	G	0.5102	-0.0008	0.0079	0.9198	++-	0.4561	34511	0.6412	0.002	0.017	0.9042	-++-+	0.5565	7776	0.4361	0.0084	0.012	0.4842	++	0.9869	15455	0.5211	-0.0138	0.0133	0.2974	-++--++	0.486	11280
BAS	1	101137030	rs12724990	A	G	0.5159	-0.0008	0.0079	0.9202	+0-	0.5159	34511	0.6517	0.0139	0.0169	0.4092	+++-+	0.9926	7776	0.4405	0	0.012	1	+-	0.6785	15455	0.5244	-0.0107	0.0132	0.4207	-++--++	0.5119	11280
BAS	1	101224620	rs12088882	T	C	0.5452	0.0039	0.0079	0.6238	+-+	0.785	34511	0.4591	0.0095	0.0161	0.5544	+-+++	0.09774	7776	0.559	-0.0025	0.0121	0.8366	-+	0.6108	15455	0.5886	0.0078	0.0135	0.5655	+---++-	0.7273	11280
BAS	1	101239293	rs147120681	CT	C	0.4921	-0.0082	0.0079	0.2978	-+-	0.5609	34511	0.4995	-0.015	0.0161	0.3519	-+---	0.3421	7776	0.5253	0.0017	0.0121	0.8912	+-	0.1543	15455	0.4457	-0.0157	0.0135	0.2441	--+---+	0.4758	11280
BAS	1	101625883	rs1754541	A	G	0.2387	0.0111	0.0093	0.2299	+++	0.4508	34511	0.1854	0.0326	0.0207	0.1155	++-+-	0.5197	7776	0.2035	0.011	0.0148	0.4578	+-	0.317	15455	0.2986	0.0007	0.0145	0.9639	++-+-++	0.3876	11280
BAS	1	101643837	rs533650628	A	AT	0.2914	-0.0087	0.009	0.3338	--+	0.1616	34511	0.3579	-0.0223	0.0176	0.2034	-----	0.7842	7776	0.2521	-0.0194	0.0139	0.1629	--	0.6708	15455	0.2886	0.0159	0.0157	0.309	+-+++-+	0.7423	11280
BAS	1	101647626	rs76382185	T	C	0.9116	-0.0065	0.015	0.6639	--+	0.3951	34511	0.9733	-0.068	0.0525	0.1956	+-+--	0.1335	7776	0.922	-0.0108	0.0225	0.6324	-+	0.5417	15455	0.8913	0.0081	0.0218	0.7087	+--+-++	0.8758	11280
BAS	1	101652522	rs111759324	T	C	0.8855	0.018	0.0126	0.1529	+++	0.5825	34511	0.8401	0.0309	0.0225	0.1697	+++++	0.7513	7776	0.9179	0.0237	0.0213	0.2669	+-	0.4829	15455	0.8942	0.0001	0.0217	0.9945	++-+-+-	0.6701	11280
BAS	1	101653125	rs74431709	T	G	0.1061	-0.013	0.0129	0.3113	--+	0.5866	34511	0.1405	-0.0246	0.0236	0.2973	-+-+-	0.8277	7776	0.0782	-0.0213	0.0218	0.3288	-+	0.3891	15455	0.1047	0.0049	0.0217	0.8225	--+-+-+	0.6861	11280
BAS	1	101682050	rs12404070	T	C	0.0807	0.0072	0.016	0.6524	++-	0.231	34511	0.0194	0.1085	0.0614	0.07702	++-++	0.7129	7776	0.0754	0.0016	0.0238	0.9455	-+	0.339	15455	0.0942	-0.0018	0.023	0.9389	-+----+	0.9071	11280
BAS	1	101702359	rs146490475	T	C	0.0152	0.0268	0.0449	0.5506	+-+	0.6372	34511	0.0038	0.1331	0.1559	0.3935	+--+-	0.4627	7776	0.0082	-0.0258	0.083	0.7562	--	0.3629	15455	0.02	0.0374	0.0569	0.5106	+-+++-+	0.2008	11280
BAS	1	101702547	rs3835397	A	AG	0.8726	-0.0083	0.0148	0.5759	+-+	0.3412	34511	0.8013	0.0074	0.0215	0.7298	-+++-	0.3376	7776	0.9289	-0.0367	0.0244	0.1321	-+	0.2445	15455	0.9538	0.0106	0.0369	0.7735	---++++	0.4468	11280
BAS	1	101704577	rs41287280	C	G	0.0181	-0.0043	0.0381	0.9105	++-	0.1133	34511	0.0044	0.2021	0.1335	0.13	+++--	0.3773	7776	0.0076	0.0494	0.0673	0.4628	++	0.5083	15455	0.0256	-0.061	0.0492	0.2158	--+++--	0.429	11280
BAS	1	101733457	rs77372977	T	C	0.9971	-0.1568	0.0971	0.1063	---	0.7956	34346	0.9974	-0.0353	0.2083	0.8654	-++++	0.7271	7776	0.9978	-0.1733	0.1596	0.2775	-+	0.2985	15455	0.9962	-0.2061	0.1512	0.1728	--?--+-	0.8117	11115
BAS	1	101744646	rs77046277	C	G	0.0018	0.6652	0.4593	0.1475	-?+	0.09444	2020	0.0019	-0.1652	0.6764	0.8071	????-	1	731	NA	NA	NA	NA	NA	NA	NA	0.0017	1.3758	0.6257	0.02788	???+???	1	1289
BAS	1	10204186	rs12144133	T	G	0.4067	0.0068	0.0086	0.4327	-++	0.7091	34511	0.1052	-0.013	0.0264	0.6221	++---	0.3549	7776	0.4018	0.0071	0.0123	0.5665	++	0.2624	15455	0.4926	0.0116	0.0136	0.395	+-++-+-	0.07124	11280
BAS	1	10271688	rs11121529	C	G	0.2274	-0.0068	0.0101	0.4995	+--	0.5781	34511	0.3765	0.005	0.0168	0.7678	+-+--	0.779	7776	0.1534	-0.0079	0.0163	0.6273	-+	0.229	15455	0.1243	-0.0225	0.0203	0.268	--++--+	0.683	11280
BAS	1	10286176	rs17396340	A	G	0.8951	-0.0019	0.0129	0.8828	-++	0.07734	34511	0.9302	-0.0663	0.0317	0.03638	--+--	0.4079	7776	0.9078	0.0048	0.0202	0.8108	+-	0.4457	15455	0.8695	0.0166	0.0197	0.3986	++--+-+	0.4076	11280
BAS	1	10357806	rs112682076	C	G	0.9922	-0.0692	0.0672	0.3027	---	0.6193	28887	0.9982	-0.2046	0.3052	0.5027	?-??+	0.423	3369	0.9986	-0.2125	0.1864	0.2543	-?	1	14238	0.9908	-0.0386	0.0741	0.6024	-++-+--	0.5866	11280
BAS	1	10451799	rs4846217	T	C	0.862	-0.0072	0.0114	0.5262	--+	0.4022	34511	0.8196	-0.0266	0.0212	0.2111	--++-	0.4812	7776	0.8851	-0.0094	0.0184	0.6088	+-	0.1221	15455	0.8723	0.0124	0.0199	0.5329	++--+-+	0.3874	11280
BAS	1	10612158	rs10864462	A	T	0.1027	-0.005	0.0131	0.7014	--+	0.4931	34511	0.1157	-0.0054	0.0252	0.8303	--+--	0.7132	7776	0.0729	-0.0257	0.0233	0.2688	--	0.5507	15455	0.1172	0.0112	0.0205	0.5853	+++-+-+	0.5017	11280
BAS	1	107085392	NA	T	G	0.0015	0.0825	0.2989	0.7825	+?-	0.2019	5155	0.0013	0.3694	0.374	0.3233	?++??	0.8581	3192	NA	NA	NA	NA	NA	NA	NA	0.0018	-0.4247	0.4973	0.3931	?+?-??+	0.4506	1963
BAS	1	107163979	rs4256842	T	C	0.4388	-0.0036	0.0084	0.6743	--+	0.5473	34511	0.8291	-0.0241	0.0217	0.2655	--+--	0.5097	7776	0.4049	-0.0028	0.0119	0.8139	-+	0.2268	15455	0.3165	0.0044	0.0144	0.7611	+-----+	0.6937	11280
BAS	1	107175910	rs10785795	T	G	0.5456	-0.0022	0.0084	0.7892	--+	0.3464	34511	0.868	-0.02	0.0242	0.4092	-----	0.9474	7776	0.5288	-0.0097	0.012	0.4224	--	0.9197	15455	0.4689	0.0123	0.0133	0.3539	+---+++	0.3554	11280
BAS	1	10733081	rs284316	T	C	0.3692	-0.0007	0.0087	0.9331	-++	0.2135	33222	0.496	-0.023	0.0166	0.166	--+--	0.5042	7776	0.3107	0.0013	0.0131	0.9197	-+	0.5902	15455	0.3374	0.0176	0.0163	0.2817	+++?+++	0.9949	9991
BAS	1	10798489	rs34071855	C	G	0.3665	0.0035	0.0085	0.6792	-++	0.9233	33222	0.2427	-0.0026	0.0195	0.893	++--+	0.8042	7776	0.4297	0.0064	0.012	0.591	+-	0.4502	15455	0.3397	0.0026	0.0154	0.867	+--?-+-	0.2192	9991
BAS	1	108337108	rs17484960	A	G	0.5324	0.0032	0.0079	0.682	+-+	0.6455	34511	0.5253	0.0077	0.0162	0.6332	-+-++	0.786	7776	0.5564	-0.0053	0.0121	0.6597	-+	0.1949	15455	0.5078	0.0106	0.0134	0.429	+-++++-	0.9585	11280
BAS	1	108737586	rs476386	T	C	0.4803	-0.0061	0.0079	0.4376	-+-	0.4815	34511	0.4649	-0.0002	0.0163	0.9886	-+---	0.5192	7776	0.4449	0.0011	0.012	0.924	-+	0.07972	15455	0.5366	-0.0195	0.0136	0.1519	-+----+	0.6539	11280
BAS	1	108738780	rs12118280	T	C	0.2729	0.0101	0.0092	0.272	++-	0.2222	34511	0.1075	0.0363	0.0261	0.1644	+++++	0.9756	7776	0.3335	0.0167	0.0124	0.1791	+-	0.3398	15455	0.2336	-0.011	0.0161	0.4943	--+----	0.9978	11280
BAS	1	108742123	rs547364	C	G	0.5198	0.0057	0.0079	0.4731	--+	0.5133	34511	0.5352	-0.0022	0.0164	0.8912	+-+++	0.5103	7776	0.5563	-0.0001	0.0121	0.9961	+-	0.09914	15455	0.463	0.0184	0.0136	0.1749	+-++++-	0.6873	11280
BAS	1	108743059	rs663045	C	G	0.4317	-0.006	0.008	0.453	---	0.8497	34511	0.4309	-0.0022	0.0166	0.895	++---	0.5019	7776	0.4	-0.0029	0.0124	0.8117	-+	0.05976	15455	0.4697	-0.0122	0.0135	0.367	-+-+--+	0.7679	11280
BAS	1	108744934	rs828999	A	G	0.4266	-0.0074	0.008	0.3493	---	0.9524	34511	0.4166	-0.0073	0.0164	0.656	-+---	0.1788	7776	0.3959	-0.0049	0.0123	0.6933	-+	0.1693	15455	0.4705	-0.0106	0.0135	0.4331	-+-+--+	0.7792	11280
BAS	1	109366370	rs7522260	T	C	0.4605	0.0018	0.0085	0.8328	-++	0.2691	34511	0.6258	-0.024	0.0186	0.1967	--+--	0.6081	7776	0.481	0.0051	0.0127	0.688	++	0.5448	15455	0.3297	0.0135	0.0147	0.358	+-+-++-	0.7176	11280
BAS	1	109472569	rs193138520	T	C	0.0034	-0.0594	0.1076	0.5809	-+?	0.02781	22500	0.0048	-0.2571	0.1402	0.06664	--+-?	0.6081	7045	0.0013	0.2241	0.1679	0.1819	++	0.9586	15455	NA	NA	NA	NA	NA	NA	NA
BAS	1	110009106	rs4970764	C	G	0.4081	-0.007	0.0086	0.4156	+--	0.3303	34511	0.0967	0.0285	0.0275	0.3008	+++++	0.8896	7776	0.438	-0.0059	0.012	0.6234	-+	0.7826	15455	0.4458	-0.017	0.0136	0.2111	-+--+--	0.308	11280
BAS	1	110078434	rs501163	A	G	0.3552	-0.0132	0.0091	0.1483	---	0.695	34511	0.7499	-0.0192	0.0185	0.2985	--+--	0.03677	7776	0.2472	-0.0048	0.0134	0.7178	--	0.4123	15455	0.2014	-0.0212	0.0167	0.2061	--++--+	0.5233	11280
BAS	1	110085392	NA	A	G	0.9989	-0.1069	5.1476	0.9834	??-	1	94	NA	NA	NA	NA	NA	NA	NA	NA	NA	NA	NA	NA	NA	NA	0.9989	-0.1069	5.1476	0.9834	?-?????	1	94
BAS	1	110232983	rs140584594	A	G	0.0628	-0.0294	0.0228	0.1974	---	0.612	33222	0.091	-0.0121	0.0378	0.7487	+-+-+	0.7832	7776	0.0499	-0.0575	0.0364	0.114	--	0.5878	15455	0.0413	-0.0099	0.0464	0.8306	-+-?+++	0.334	9991
BAS	1	110435328	rs17608459	A	G	0.9157	0.0067	0.0161	0.6771	+-+	0.3089	34511	0.9769	0.0383	0.0564	0.4964	++--+	0.4893	7776	0.918	-0.0169	0.0223	0.4484	--	0.1692	15455	0.9001	0.0311	0.0255	0.2215	+-+-+++	0.5955	11280
BAS	1	110470764	rs333947	A	G	0.8157	-0.0062	0.0113	0.5826	---	0.9887	34511	0.9619	-0.0053	0.0432	0.9023	+-+--	0.4305	7776	0.7795	-0.0049	0.0148	0.7373	-+	0.7032	15455	0.847	-0.0085	0.019	0.6533	+-+++--	0.09252	11280
BAS	1	111332345	rs343812	A	G	0.7717	0.0062	0.0095	0.5161	-+-	0.2058	34511	0.832	-0.0082	0.0216	0.7047	-+++-	0.4076	7776	0.8127	0.0277	0.0154	0.07109	++	0.7899	15455	0.7072	-0.0066	0.0146	0.6524	-++--++	0.2317	11280
BAS	1	111348029	rs523066	C	G	0.5359	0.0131	0.0078	0.09391	+-+	0.1301	34511	0.5213	0.0204	0.0162	0.2074	-++++	0.7428	7776	0.4859	-0.0044	0.0119	0.7144	--	0.8816	15455	0.6116	0.0309	0.0136	0.02368	+-+++++	0.05922	11280
BAS	1	111686497	rs325925	A	C	0.6707	-0.0009	0.0085	0.9107	--+	0.191	34511	0.8198	-0.0253	0.0209	0.2257	--+-+	0.3205	7776	0.6346	-0.0069	0.0124	0.5767	-+	0.5836	15455	0.65	0.0173	0.0139	0.2124	+++-+-+	0.9622	11280
BAS	1	111732711	rs2209457	A	G	0.7238	-0.008	0.0091	0.3781	++-	0.1029	34511	0.7612	0.0129	0.0193	0.5024	-++++	0.2359	7776	0.7447	0.0034	0.0143	0.8133	-+	0.07042	15455	0.6794	-0.0325	0.0148	0.02786	--+-+--	0.06031	11280
BAS	1	111733724	rs10857859	C	G	0.7168	-0.0055	0.0089	0.5375	++-	0.04123	34511	0.7382	0.0127	0.0186	0.4948	-+-++	0.1499	7776	0.7398	0.0113	0.0141	0.4203	++	0.07302	15455	0.679	-0.0347	0.0146	0.01771	--+-+--	0.04936	11280
BAS	1	111737916	rs630505	T	C	0.2942	-0.008	0.0091	0.3763	-+-	0.4827	34511	0.4061	-0.0115	0.0169	0.4974	---++	0.02786	7776	0.2309	0.0057	0.015	0.7009	++	0.3102	15455	0.2677	-0.0198	0.0155	0.2031	----+++	0.7387	11280
BAS	1	112143899	rs2789546	C	G	0.2211	-0.0027	0.0095	0.7753	--+	0.6206	34511	0.2178	-0.0025	0.0197	0.8977	-+++-	0.906	7776	0.2468	-0.0113	0.0139	0.4182	--	0.9467	15455	0.1844	0.0103	0.0172	0.5488	++-+--+	0.9077	11280
BAS	1	112195091	rs473068	A	G	0.1592	0.0017	0.0115	0.8806	+++	0.9994	34511	0.0424	0.0007	0.0405	0.987	--+++	0.3498	7776	0.1882	0.002	0.0152	0.8959	+-	0.9114	15455	0.1391	0.0015	0.0193	0.9362	+--+--+	0.8708	11280
BAS	1	112362645	rs2365669	A	G	0.4969	-0.012	0.0082	0.1451	---	0.8311	34511	0.8334	-0.012	0.0213	0.573	--+-+	0.7506	7776	0.4822	-0.0167	0.0118	0.1586	--	0.07102	15455	0.3776	-0.0057	0.0137	0.6789	++----+	0.0141	11280
BAS	1	112973783	rs2483350	A	C	0.5025	0.0128	0.0083	0.123	+++	0.3677	34511	0.1527	0.0385	0.0219	0.0787	++--+	0.6391	7776	0.5049	0.0134	0.0119	0.2594	++	0.02927	15455	0.6362	0.002	0.0137	0.8824	---+++-	0.7239	11280
BAS	1	113098006	rs6679414	T	G	0.5166	-0.0008	0.0078	0.9182	++-	0.8307	34511	0.4772	0.0036	0.016	0.8222	+-+++	0.7901	7776	0.5369	0.0021	0.0122	0.8637	+-	0.4481	15455	0.5197	-0.0073	0.0133	0.5857	++--+-+	0.3652	11280
BAS	1	113110619	rs1001494	T	C	0.4852	0.0002	0.0079	0.9807	--+	0.8019	34511	0.5322	-0.0034	0.016	0.8291	-+-+-	0.5905	7776	0.4617	-0.0037	0.0122	0.7637	-+	0.5075	15455	0.4805	0.0074	0.0134	0.5798	--++-+-	0.3606	11280
BAS	1	113154400	rs7546094	T	C	0.5135	-0.0015	0.0079	0.8513	++-	0.8605	34511	0.468	0.0026	0.016	0.8724	+-+-+	0.6593	7776	0.5364	0.0011	0.0123	0.9261	+-	0.5636	15455	0.5183	-0.0073	0.0133	0.5866	++--+-+	0.3979	11280
BAS	1	113156860	rs112416932	A	AAAAC	0.4205	0	0.0083	0.9954	+-+	0.8673	34511	0.4575	0.0018	0.0168	0.9131	-+-+-	0.468	7776	0.3935	-0.0053	0.0131	0.6846	-+	0.0748	15455	0.4257	0.0046	0.0139	0.7386	--++---	0.2613	11280
BAS	1	113202417	rs2932536	A	G	0.471	0.0031	0.0079	0.6967	+-+	0.9014	34511	0.4881	0.0067	0.016	0.6738	++-+-	0.8292	7776	0.4533	-0.0012	0.0123	0.9235	-+	0.5014	15455	0.48	0.0056	0.0134	0.6771	--++-+-	0.3393	11280
BAS	1	114303808	rs6679677	A	C	0.9319	0.0017	0.0179	0.9237	-+-	0.1264	34511	0.9842	-0.0707	0.0688	0.3036	--+--	0.8579	7776	0.9608	0.0479	0.0302	0.1123	++	0.7049	15455	0.9083	-0.0178	0.0235	0.4495	---+---	0.9392	11280
BAS	1	114377568	rs2476601	A	G	0.9314	0.0021	0.0178	0.9057	-+-	0.1462	34511	0.9839	-0.0619	0.0684	0.3658	--+--	0.887	7776	0.96	0.0467	0.0298	0.117	++	0.5223	15455	0.9076	-0.0179	0.0234	0.4446	---+---	0.9139	11280
BAS	1	114423653	rs1217382	T	C	0.599	0.0181	0.0085	0.03256	+++	0.1776	34511	0.2166	0.0501	0.0196	0.01077	++-+-	0.2239	7776	0.6901	0.0141	0.0123	0.2541	++	0.2603	15455	0.6817	0.0061	0.0145	0.6712	++--++-	0.2405	11280
BAS	1	1146785	rs2298209	C	G	0.9843	-0.0116	0.0347	0.7382	-+-	0.589	33222	0.9831	-0.0256	0.0713	0.7193	-+-++	0.4927	7776	0.9851	0.0233	0.05	0.642	-+	0.05354	15455	0.9841	-0.0592	0.0652	0.364	-++?+--	0.5449	9991
BAS	1	115130508	rs61753528	A	G	0.0071	0.0056	0.0627	0.9284	-+-	0.4108	34511	0.0017	-0.2259	0.2257	0.317	-----	0.9498	7776	0.002	0.1142	0.1293	0.3771	++	0.6863	15455	0.0095	-0.0055	0.0756	0.9421	+++---+	0.1643	11280
BAS	1	115168097	rs12136548	T	C	0.2206	0.0125	0.01	0.2108	+-+	0.0134	34511	0.0702	0.0413	0.0316	0.1911	++-+-	0.114	7776	0.1805	-0.0214	0.0153	0.1618	-+	0.5439	15455	0.2892	0.0373	0.0146	0.01065	+--+-+-	0.2397	11280
BAS	1	1153012	rs141534694	A	G	0.9963	-0.1858	0.1771	0.2941	-?-	0.4392	7725	0.9962	-0.1496	0.1832	0.4141	-++?-	0.1526	7145	NA	NA	NA	NA	NA	NA	NA	0.9972	-0.7042	0.6931	0.3096	??????-	1	580
BAS	1	116062055	rs488939	A	G	0.5401	0.0155	0.0085	0.06874	+++	0.304	34511	0.1639	0.0449	0.0218	0.03951	++-++	0.5881	7776	0.5575	0.0065	0.012	0.589	-+	0.0145	15455	0.6793	0.0155	0.0144	0.2794	+--+---	0.9361	11280
BAS	1	116084736	rs768392	C	G	0.6519	0.0194	0.0097	0.04545	+++	0.3028	34511	0.2084	0.0452	0.0195	0.02041	++-++	0.652	7776	0.7656	0.0091	0.0134	0.4962	-+	0.006806	15455	0.8672	0.015	0.0201	0.4577	---+++-	0.2956	11280
BAS	1	116085174	rs12738050	T	C	0.348	-0.0194	0.0097	0.04489	---	0.2963	34511	0.7914	-0.0455	0.0195	0.01944	--+--	0.6502	7776	0.2343	-0.0091	0.0134	0.4984	+-	0.006778	15455	0.1327	-0.0149	0.0201	0.4603	+++---+	0.2931	11280
BAS	1	116085656	rs2226738	T	C	0.3487	-0.0196	0.0097	0.0425	---	0.2836	34511	0.7915	-0.0456	0.0195	0.01924	--+--	0.6465	7776	0.2349	-0.0081	0.0134	0.5442	+-	0.006372	15455	0.1341	-0.018	0.0201	0.3703	++----+	0.3313	11280
BAS	1	116136810	rs3860222	T	C	0.4152	-0.0121	0.0088	0.1688	---	0.3992	34511	0.8132	-0.0368	0.0205	0.07271	--+-+	0.4969	7776	0.3842	-0.0083	0.0123	0.4993	+-	0.006311	15455	0.2299	-0.0036	0.0158	0.8195	+++-+-+	0.5161	11280
BAS	1	116147438	rs12133712	A	C	0.4104	-0.0127	0.0088	0.1477	--+	0.2366	34511	0.8073	-0.0423	0.0203	0.0369	--+-+	0.3352	7776	0.376	-0.0098	0.0123	0.4221	+-	0.005503	15455	0.2222	0.0007	0.016	0.9639	+-+-+-+	0.4183	11280
BAS	1	116150573	rs12751393	A	C	0.3971	-0.0112	0.0089	0.2056	--+	0.1892	34511	0.7929	-0.0413	0.02	0.03895	--+-+	0.3771	7776	0.3557	-0.0091	0.0123	0.4592	+-	0.009152	15455	0.1975	0.0058	0.0167	0.7306	+-+-+-+	0.5566	11280
BAS	1	116742260	rs12138241	T	C	0.4166	-0.0155	0.0091	0.08707	-+-	0.007839	34511	0.792	-0.0685	0.0194	0.0004029	-----	0.798	7776	0.3762	0.0018	0.0121	0.8811	+-	0.04323	15455	0.148	-0.0071	0.0193	0.7104	-+-++-+	0.2445	11280
BAS	1	116743092	rs11588498	A	T	0.5831	0.013	0.0091	0.1531	+-+	0.03241	34511	0.1802	0.0603	0.0204	0.003052	++-++	0.7475	7776	0.6182	-0.0012	0.012	0.922	-+	0.03652	15455	0.8502	0.0075	0.0192	0.6954	+-+--+-	0.2126	11280
BAS	1	116743426	rs60400238	A	G	0.4168	-0.0132	0.0091	0.1462	-+-	0.03205	34511	0.8198	-0.0605	0.0204	0.002991	--+--	0.7454	7776	0.3818	0.0012	0.012	0.9229	+-	0.03629	15455	0.1496	-0.0083	0.0192	0.6655	-+-++-+	0.2144	11280
BAS	1	116744996	rs4839517	A	G	0.5832	0.0132	0.0091	0.1476	+-+	0.03196	34511	0.1803	0.0605	0.0204	0.002952	++-++	0.7448	7776	0.6182	-0.0012	0.012	0.922	-+	0.03437	15455	0.8504	0.0081	0.0192	0.6721	+-+--+-	0.2593	11280
BAS	1	116745951	rs4839518	A	G	0.4174	-0.0134	0.0091	0.1421	-+-	0.03106	34511	0.8193	-0.0605	0.0203	0.002946	--+--	0.7447	7776	0.3817	0.0013	0.012	0.916	+-	0.03611	15455	0.1494	-0.0087	0.0192	0.6512	-+-++-+	0.2244	11280
BAS	1	116747477	rs10802170	A	G	0.4169	-0.0132	0.0091	0.1459	-+-	0.03187	34511	0.8197	-0.0606	0.0204	0.002911	--+--	0.7388	7776	0.3821	0.0011	0.012	0.9256	+-	0.03653	15455	0.1493	-0.008	0.0192	0.6751	-+-++-+	0.2226	11280
BAS	1	116750625	rs7413197	A	G	0.6429	0.0239	0.0104	0.02134	+++	0.2557	34511	0.263	0.048	0.0179	0.007371	+++++	0.983	7776	0.8135	0.0115	0.0145	0.4304	++	0.03513	15455	0.9177	0.0123	0.0271	0.6509	+-++-+-	0.5028	11280
BAS	1	116751013	rs10923995	A	G	0.415	-0.014	0.009	0.1176	-+-	0.01965	34511	0.7659	-0.0595	0.0186	0.001402	-----	0.7179	7776	0.3732	0.0015	0.0121	0.9039	+-	0.07946	15455	0.1464	-0.0047	0.0192	0.8081	++-++-+	0.2917	11280
BAS	1	116752396	rs7541124	A	G	0.4172	-0.0141	0.0091	0.1221	-+-	0.02229	34511	0.7634	-0.0588	0.0186	0.001535	--+--	0.7693	7776	0.3713	0.0004	0.0121	0.9752	+-	0.03713	15455	0.1283	-0.0012	0.0205	0.9542	++-++-+	0.4305	11280
BAS	1	116753492	rs6428881	A	G	0.6433	0.025	0.0104	0.01652	+++	0.218	34511	0.2603	0.0506	0.018	0.004904	+++++	0.9791	7776	0.8132	0.0122	0.0145	0.4007	++	0.03678	15455	0.9177	0.0116	0.0271	0.6679	+-++-+-	0.5174	11280
BAS	1	116753565	rs6428882	A	G	0.6422	0.0247	0.0104	0.0179	+++	0.2001	34511	0.2584	0.051	0.018	0.004667	+++++	0.98	7776	0.8124	0.0112	0.0145	0.4402	-+	0.03232	15455	0.9176	0.0121	0.0271	0.6561	+-++-+-	0.5241	11280
BAS	1	116756179	rs10802171	T	C	0.5807	0.012	0.0091	0.1883	+-+	0.05761	34511	0.2209	0.0518	0.019	0.006391	++-++	0.7602	7776	0.6253	-0.0004	0.0121	0.9709	-+	0.04429	15455	0.8687	0.0014	0.0204	0.9448	--+--+-	0.427	11280
BAS	1	116757622	rs11811717	A	G	0.3579	-0.0256	0.0105	0.01452	---	0.2004	34511	0.7395	-0.0518	0.018	0.003964	-----	0.9746	7776	0.1858	-0.0129	0.0146	0.3751	--	0.03902	15455	0.0818	-0.0097	0.0273	0.7226	-+--+-+	0.5064	11280
BAS	1	116758550	rs7541325	T	C	0.6422	0.0245	0.0104	0.01897	+++	0.1923	34511	0.2583	0.0511	0.018	0.004589	+++++	0.977	7776	0.8124	0.0111	0.0145	0.441	-+	0.03244	15455	0.9177	0.0107	0.0271	0.6931	+-++-+-	0.5227	11280
BAS	1	116758554	rs7541326	T	C	0.6415	0.0243	0.0104	0.01968	+++	0.182	34511	0.2582	0.0514	0.018	0.004378	+++++	0.9761	7776	0.8112	0.0106	0.0145	0.4645	-+	0.03896	15455	0.9176	0.0108	0.0271	0.6917	+-++-+-	0.5234	11280
BAS	1	116768898	rs10754436	A	G	0.4173	-0.0121	0.0091	0.1845	-++	0.03428	34511	0.7663	-0.0545	0.0187	0.003479	--+--	0.6661	7776	0.3704	0.0009	0.0121	0.9392	+-	0.03579	15455	0.1269	0.0018	0.0207	0.9325	++-++-+	0.3705	11280
BAS	1	116770202	rs10737765	T	C	0.5807	0.011	0.0091	0.2303	+--	0.04212	34511	0.2228	0.0526	0.0189	0.005327	++-++	0.6405	7776	0.6278	-0.0017	0.0121	0.8878	-+	0.0266	15455	0.8724	-0.0019	0.0207	0.9254	--+--+-	0.3731	11280
BAS	1	116770372	rs10737766	A	T	0.4194	-0.0121	0.0091	0.1833	-++	0.02578	34511	0.775	-0.0566	0.0188	0.00262	--+--	0.653	7776	0.3718	0.0016	0.0121	0.8939	+-	0.03139	15455	0.1274	0.0015	0.0207	0.9438	++-++-+	0.3762	11280
BAS	1	116773039	rs10924006	T	C	0.4193	-0.011	0.0091	0.2301	-++	0.0415	34511	0.7773	-0.0527	0.0189	0.00528	--+--	0.6365	7776	0.3723	0.0017	0.0121	0.8874	+-	0.02655	15455	0.1276	0.002	0.0207	0.9238	++-++-+	0.3747	11280
BAS	1	116777027	rs6673075	A	T	0.5781	0.012	0.0092	0.1913	+-+	0.02123	34511	0.1822	0.0622	0.0203	0.002131	++-++	0.6022	7776	0.6135	-0.0017	0.012	0.8892	-+	0.0101	15455	0.864	0.0013	0.02	0.9477	--+--+-	0.3942	11280
BAS	1	116784301	rs7418014	T	C	0.4219	-0.0124	0.0092	0.1774	-+-	0.02162	34511	0.8178	-0.0625	0.0203	0.002044	--+--	0.5697	7776	0.3863	0.001	0.012	0.933	+-	0.01002	15455	0.1364	-0.0009	0.02	0.9653	++-++-+	0.347	11280
BAS	1	116790143	rs7529233	T	C	0.4754	-0.0077	0.0084	0.3585	--+	0.2214	34511	0.8595	-0.0433	0.0226	0.05561	--++-	0.03233	7776	0.4691	-0.0048	0.0117	0.6811	+-	0.0275	15455	0.3349	0.002	0.0141	0.8857	++-++-+	0.2067	11280
BAS	1	116791482	rs4839521	A	G	0.525	0.0074	0.0084	0.377	++-	0.2941	34511	0.1487	0.0389	0.0223	0.08052	++--+	0.02364	7776	0.5321	0.0049	0.0118	0.6786	-+	0.02142	15455	0.6654	-0.0016	0.0141	0.9096	--+--+-	0.2076	11280
BAS	1	116797083	rs4839522	A	G	0.5165	0.0038	0.0084	0.6524	+--	0.2251	34511	0.1411	0.0402	0.0227	0.07576	++--+	0.03214	7776	0.5193	-0.002	0.0118	0.8683	-+	0.02055	15455	0.6574	-0.002	0.0141	0.8848	--+--+-	0.2052	11280
BAS	1	116873176	rs6428891	A	G	0.6454	0.0147	0.0102	0.149	++-	0.1526	34511	0.2401	0.0436	0.0185	0.01869	++-++	0.7497	7776	0.7929	0.0058	0.0142	0.6843	-+	0.001909	15455	0.9042	-0.0083	0.0239	0.7281	+-+--+-	0.1925	11280
BAS	1	116879243	rs10802183	T	C	0.6489	0.0144	0.0101	0.1565	++-	0.06629	34511	0.2065	0.0524	0.0195	0.007248	++-++	0.6085	7776	0.7829	0.0036	0.0139	0.7975	-+	0.002895	15455	0.8951	-0.0088	0.0229	0.7016	+-+--+-	0.1481	11280
BAS	1	116879341	rs10802184	T	C	0.6502	0.0166	0.0101	0.09999	++-	0.07047	34511	0.2037	0.0552	0.0196	0.004976	++-++	0.6231	7776	0.7813	0.0039	0.0139	0.7806	-+	0.003431	15455	0.8865	-0.0004	0.0221	0.9873	+-+--+-	0.2649	11280
BAS	1	116884348	rs1544450	T	G	0.6483	0.015	0.0101	0.137	++-	0.09584	34511	0.2196	0.049	0.0191	0.01036	++-++	0.706	7776	0.7854	0.0058	0.014	0.6775	-+	0.001663	15455	0.8958	-0.0088	0.0228	0.6995	+-+--+-	0.1678	11280
BAS	1	116884519	rs6663881	T	C	0.3518	-0.0125	0.0101	0.2166	--+	0.1145	34511	0.7305	-0.0423	0.0179	0.01823	--+--	0.9506	7776	0.2052	-0.0025	0.0144	0.8627	+-	0.007798	15455	0.1005	0.0114	0.023	0.621	-+-++-+	0.1337	11280
BAS	1	116887455	rs12087334	A	C	0.6517	0.013	0.0103	0.2045	++-	0.08608	34511	0.2048	0.0487	0.0195	0.01273	++-++	0.685	7776	0.7962	0.0031	0.0141	0.8257	-+	0.006631	15455	0.9013	-0.0113	0.0236	0.6329	+-+--+-	0.1303	11280
BAS	1	116887742	rs6674304	T	C	0.3646	-0.0095	0.01	0.3407	-++	0.03095	34511	0.7985	-0.0537	0.0197	0.006366	--+--	0.6657	7776	0.2515	0.0029	0.0132	0.8268	+-	0.05837	15455	0.101	0.0146	0.0237	0.5386	-+-++-+	0.1299	11280
BAS	1	116888827	rs10924065	A	G	0.6262	0.0183	0.0104	0.07877	+++	0.2745	34511	0.2575	0.0423	0.0183	0.02087	+++++	0.9107	7776	0.7763	0.008	0.0139	0.5654	-+	0.04684	15455	0.9216	0.0013	0.0302	0.9659	+-++-+-	0.2434	11280
BAS	1	116891363	rs12094032	A	G	0.3771	-0.0188	0.0104	0.07219	---	0.1187	34511	0.7851	-0.052	0.0192	0.006793	--+--	0.8964	7776	0.2323	-0.0054	0.0137	0.6931	+-	0.06684	15455	0.0817	-0.0021	0.0297	0.9444	-+--+-+	0.2251	11280
BAS	1	116921509	rs7538322	A	T	0.3715	-0.0137	0.0104	0.1883	---	0.7935	34511	0.703	-0.0231	0.0173	0.1828	--+--	0.4746	7776	0.2053	-0.0082	0.0143	0.5641	+-	0.01962	15455	0.0661	-0.0092	0.0322	0.7736	+--+--+	0.8369	11280
BAS	1	116935068	rs10924081	A	G	0.3737	-0.0223	0.0105	0.03366	---	0.3379	34511	0.7765	-0.0454	0.019	0.01657	--+--	0.6881	7776	0.2207	-0.0133	0.0138	0.3357	--	0.02472	15455	0.0775	-0.0064	0.0308	0.8356	+-----+	0.6854	11280
BAS	1	116938576	rs12081911	T	C	0.6272	0.0207	0.0105	0.04852	+++	0.3486	34511	0.228	0.0434	0.0189	0.02143	++-++	0.6751	7776	0.781	0.0114	0.0138	0.4082	++	0.03629	15455	0.9234	0.0065	0.0309	0.8341	-+++++-	0.6774	11280
BAS	1	116945161	rs1998447	T	G	0.3686	-0.0151	0.0104	0.1471	---	0.6103	34511	0.695	-0.0284	0.0172	0.09984	--+--	0.4757	7776	0.2027	-0.0062	0.0143	0.6656	+-	0.03003	15455	0.0657	-0.0135	0.0322	0.6756	+-----+	0.8057	11280
BAS	1	116945972	rs1998448	T	C	0.6314	0.0151	0.0104	0.1478	+++	0.6131	34511	0.305	0.0283	0.0172	0.1001	++-++	0.4748	7776	0.7973	0.0062	0.0143	0.666	-+	0.03009	15455	0.9343	0.0136	0.0322	0.6727	-+++++-	0.8054	11280
BAS	1	116949306	rs6660743	A	G	0.6261	0.0223	0.0105	0.03341	+++	0.3478	34511	0.223	0.0452	0.019	0.01716	++-++	0.6713	7776	0.7793	0.0132	0.0138	0.3364	++	0.02559	15455	0.9225	0.0077	0.0308	0.8027	-+++++-	0.6742	11280
BAS	1	116950766	rs12087680	A	G	0.6261	0.0223	0.0105	0.03341	+++	0.3478	34511	0.2229	0.0452	0.019	0.01726	++-++	0.6712	7776	0.7793	0.0132	0.0138	0.3364	++	0.0256	15455	0.9225	0.0077	0.0308	0.8015	-+++++-	0.6754	11280
BAS	1	116957604	rs879651	A	G	0.6296	0.0142	0.0104	0.1731	+++	0.7583	34511	0.2964	0.0245	0.0174	0.1597	++-++	0.4666	7776	0.7944	0.0079	0.0143	0.5793	-+	0.02102	15455	0.9333	0.0112	0.0321	0.7273	-+++++-	0.7713	11280
BAS	1	116965585	rs7544679	T	C	0.6263	0.0216	0.0105	0.0397	+++	0.3902	34511	0.2216	0.0432	0.019	0.02275	++-++	0.6599	7776	0.7803	0.0129	0.0138	0.3499	++	0.03018	15455	0.9225	0.0081	0.0308	0.7915	-+++++-	0.6972	11280
BAS	1	116966963	rs6703288	T	C	0.3697	-0.0143	0.0104	0.1712	---	0.7036	34511	0.7017	-0.0253	0.0173	0.1433	--+--	0.5256	7776	0.2031	-0.0065	0.0143	0.6473	+-	0.02837	15455	0.066	-0.0154	0.0321	0.6303	+--+--+	0.8398	11280
BAS	1	116972613	rs10924089	A	G	0.3713	-0.0149	0.0105	0.154	---	0.8009	34511	0.7091	-0.0242	0.0175	0.1674	--+--	0.5054	7776	0.2066	-0.0093	0.0143	0.5149	+-	0.02417	15455	0.067	-0.012	0.032	0.7072	+--+--+	0.6588	11280
BAS	1	116977303	rs10802186	T	C	0.6495	0.0297	0.0109	0.006655	+++	0.5211	34511	0.3459	0.0426	0.0169	0.01184	++-++	0.5846	7776	0.8516	0.0241	0.0159	0.1295	++	0.002141	15455	0.9363	0.0042	0.033	0.8985	-++-++-	0.6523	11280
BAS	1	117001509	rs1548603	C	G	0.3431	-0.0218	0.011	0.04739	---	0.8792	34511	0.6271	-0.0282	0.0168	0.09246	----+	0.958	7776	0.1466	-0.0173	0.0161	0.2834	--	0.09738	15455	0.0643	-0.0156	0.0335	0.642	--+---+	0.9619	11280
BAS	1	117032022	rs17035850	A	T	0.3632	-0.0248	0.0114	0.03033	---	0.8636	34511	0.6762	-0.032	0.0176	0.06948	--+--	0.2827	7776	0.1456	-0.0193	0.0162	0.233	+-	0.0001231	15455	0.0653	-0.0206	0.0405	0.6113	+--+--+	0.4502	11280
BAS	1	117411383	rs1013910	A	G	0.1018	0.0147	0.0143	0.3037	++-	0.2275	34511	0.0234	0.0867	0.0554	0.1176	++++-	0.7604	7776	0.0915	0.0257	0.0211	0.223	++	0.2118	15455	0.1229	-0.0061	0.0208	0.7693	----+-+	0.3415	11280
BAS	1	117544331	rs12130298	A	C	0.0471	-0.0278	0.0228	0.2239	---	0.9414	34511	0.013	-0.0486	0.0746	0.5153	+----	0.5379	7776	0.0229	-0.0193	0.0415	0.6418	-+	0.4113	15455	0.0645	-0.0288	0.0294	0.3279	-+-+-++	0.08997	11280
BAS	1	117754990	rs10801941	A	G	0.3724	-0.0082	0.009	0.3599	--+	0.3498	34511	0.6911	-0.0293	0.0172	0.08763	--+--	0.8586	7776	0.2994	-0.0016	0.0126	0.8961	+-	0.01347	15455	0.1402	0.0028	0.0194	0.8854	+-++--+	0.9553	11280
BAS	1	117756232	rs6690137	A	T	0.6271	0.0113	0.0091	0.2134	++-	0.09549	34511	0.2693	0.0478	0.0192	0.01262	+++++	0.9105	7776	0.6801	0.0021	0.0123	0.8634	-+	0.007014	15455	0.8559	-0.0026	0.0192	0.8914	-+--++-	0.9231	11280
BAS	1	117758772	rs6662387	A	G	0.3757	-0.0067	0.009	0.4586	--+	0.4564	34511	0.7042	-0.0251	0.0173	0.1469	--+-+	0.7871	7776	0.3016	-0.0006	0.0126	0.9651	+-	0.00994	15455	0.1407	0.002	0.0193	0.9191	+-++--+	0.9409	11280
BAS	1	117761373	rs10801944	C	G	0.3765	-0.0066	0.009	0.4629	--+	0.4804	34511	0.7034	-0.0243	0.0172	0.1583	--+-+	0.7859	7776	0.3016	-0.0006	0.0126	0.9619	+-	0.009939	15455	0.1406	0.0016	0.0193	0.9324	--++--+	0.9433	11280
BAS	1	117763537	rs6679486	A	G	0.3774	-0.0086	0.009	0.3405	---	0.628	34511	0.7052	-0.0228	0.0173	0.1876	--+-+	0.7689	7776	0.3044	-0.0037	0.0126	0.7706	+-	0.01265	15455	0.1456	-0.0024	0.0191	0.9003	--++--+	0.865	11280
BAS	1	117768020	rs1567699	T	C	0.6245	0.0065	0.009	0.4708	++-	0.5314	34511	0.2964	0.0231	0.0173	0.1805	++-+-	0.7786	7776	0.6984	0.0005	0.0126	0.9679	-+	0.009913	15455	0.8594	-0.0001	0.0193	0.995	++--++-	0.9406	11280
BAS	1	117770643	rs4659244	A	G	0.374	-0.0077	0.009	0.3913	--+	0.4225	34511	0.6972	-0.0271	0.0173	0.1168	--+-+	0.8148	7776	0.3011	-0.0008	0.0126	0.949	+-	0.009396	15455	0.1403	0.0002	0.0194	0.991	--++--+	0.9323	11280
BAS	1	117772471	rs1467114	T	C	0.3759	-0.0066	0.009	0.4617	---	0.5452	34511	0.703	-0.0229	0.0173	0.1849	--+-+	0.7674	7776	0.3018	-0.0006	0.0126	0.96	+-	0.009181	15455	0.1404	-0.0005	0.0194	0.9777	--++--+	0.9382	11280
BAS	1	117776034	rs1418667	T	G	0.3756	-0.0061	0.009	0.5008	---	0.6126	34511	0.7055	-0.0208	0.0174	0.2318	--+-+	0.6788	7776	0.3017	-0.0008	0.0126	0.9487	+-	0.008459	15455	0.1405	-0.0003	0.0194	0.9889	--++--+	0.9433	11280
BAS	1	117779249	rs1818454	T	C	0.6393	0.0119	0.0103	0.246	+++	0.8983	34511	0.3192	0.0163	0.0173	0.346	++-+-	0.6123	7776	0.7891	0.0075	0.0141	0.5938	-+	0.02728	15455	0.9257	0.0188	0.0301	0.533	+++-++-	0.8694	11280
BAS	1	117781742	rs10801951	T	C	0.3655	-0.0226	0.0095	0.01798	---	0.1175	34511	0.7569	-0.0548	0.0193	0.004586	--+--	0.403	7776	0.2747	-0.0182	0.0135	0.176	--	0.01219	15455	0.1682	-0.0003	0.0189	0.9884	-+--+-+	0.7818	11280
BAS	1	117794413	rs2019425	T	C	0.6409	0.0239	0.0094	0.01057	+++	0.05843	34511	0.2717	0.0607	0.0183	0.0008953	++-++	0.4571	7776	0.7391	0.0145	0.0134	0.2796	++	0.01397	15455	0.8353	0.0039	0.0187	0.835	+-++-++	0.7194	11280
BAS	1	118139540	rs17613339	T	C	0.8538	0.0017	0.0119	0.8876	-++	0.8696	34511	0.9625	-0.0167	0.0423	0.692	-+---	0.481	7776	0.8296	0.0005	0.016	0.9764	+-	0.06582	15455	0.8669	0.0074	0.0196	0.7067	+++-+--	0.1169	11280
BAS	1	118140342	rs12409929	A	C	0.8234	-0.0023	0.011	0.8373	-+-	0.7846	34511	0.9551	-0.0183	0.0387	0.6357	-+---	0.4362	7776	0.7968	0.0044	0.015	0.7693	+-	0.05063	15455	0.8332	-0.0084	0.018	0.6407	+-+-+--	0.3076	11280
BAS	1	118150701	rs35986908	T	TA	0.2752	-0.0101	0.009	0.2588	--+	0.2662	34511	0.2721	-0.0268	0.0185	0.148	--++-	0.6266	7776	0.3068	-0.0155	0.0132	0.2379	-+	0.05713	15455	0.2299	0.0108	0.0162	0.5064	---+-++	0.6098	11280
BAS	1	118150702	rs563065696	A	T	0.0065	-0.0665	0.0572	0.2449	+--	0.3988	34511	0.0074	0.046	0.1014	0.6501	+-+--	0.473	7776	0.0044	-0.1046	0.1028	0.3089	-+	0.5926	15455	0.0074	-0.1307	0.0936	0.1626	+------	0.9221	11280
BAS	1	118152241	rs10923354	T	C	0.2729	-0.0048	0.0088	0.5849	--+	0.2174	34511	0.2596	-0.0227	0.0183	0.2164	--++-	0.6467	7776	0.3056	-0.0107	0.0131	0.4125	-+	0.1143	15455	0.2356	0.0168	0.0157	0.2856	+--++++	0.8305	11280
BAS	1	118153011	rs11587735	A	C	0.1812	0.0039	0.0109	0.7218	+-+	0.7	34511	0.0457	0.0211	0.0383	0.5813	+-+++	0.4617	7776	0.2073	-0.0044	0.0149	0.7654	-+	0.09571	15455	0.1735	0.0118	0.0176	0.5026	++-+-++	0.7001	11280
BAS	1	118154831	rs3767809	T	C	0.273	-0.0063	0.0088	0.4711	--+	0.1579	34511	0.2615	-0.0279	0.0183	0.1284	--++-	0.3345	7776	0.3048	-0.0112	0.013	0.3876	-+	0.1668	15455	0.2345	0.0169	0.0158	0.2837	+--++++	0.8034	11280
BAS	1	118155145	rs143811622	A	AAGTC	0.7074	0.0063	0.0087	0.4649	++-	0.1793	34511	0.679	0.0195	0.0173	0.2595	++--+	0.3761	7776	0.6845	0.0154	0.013	0.2357	+-	0.1325	15455	0.7648	-0.018	0.0158	0.2544	-++----	0.8667	11280
BAS	1	118160005	rs10633030	CT	C	0.7394	0.0107	0.0092	0.2429	++-	0.269	34511	0.755	0.0328	0.0197	0.09509	+++-+	0.295	7776	0.7062	0.0133	0.0135	0.3245	+-	0.2492	15455	0.7772	-0.0081	0.0163	0.6171	++-+---	0.7258	11280
BAS	1	118162419	rs11580646	C	G	0.1795	0.0022	0.0109	0.8411	+-+	0.8022	34511	0.0486	0.0156	0.0373	0.6769	+-+++	0.4363	7776	0.2067	-0.0043	0.0149	0.7734	-+	0.1263	15455	0.1704	0.0084	0.0178	0.6375	-+-+-++	0.536	11280
BAS	1	118522545	rs11803553	A	G	0.4918	0.0203	0.0082	0.01336	+++	0.5038	34511	0.1768	0.0411	0.0209	0.0492	+++-+	0.7896	7776	0.4868	0.0199	0.0117	0.08887	++	0.001491	15455	0.636	0.0118	0.0138	0.3937	+++++-+	0.934	11280
BAS	1	11862778	rs17367504	A	G	0.1266	0.0062	0.0119	0.6021	--+	0.2816	34511	0.1157	-0.0008	0.0253	0.9758	-+--+	0.9304	7776	0.102	-0.0145	0.0199	0.465	-+	0.2991	15455	0.1536	0.0279	0.0185	0.1314	+-++-++	0.06602	11280
BAS	1	119086446	rs2202577	T	C	0.6405	-0.0022	0.0085	0.7982	-++	0.03433	34511	0.8597	-0.0572	0.0229	0.01237	-----	0.9198	7776	0.683	0.0085	0.0126	0.5011	+-	0.06082	15455	0.5191	0.0045	0.0133	0.735	+--+---	0.4829	11280
BAS	1	119091075	rs12047924	A	G	0.4501	0.0021	0.0083	0.7996	--+	0.01152	34511	0.8014	-0.0389	0.0199	0.05068	--++-	0.2353	7776	0.4211	-0.0039	0.0119	0.7438	--	0.3725	15455	0.3087	0.0324	0.0144	0.0247	+-++--+	0.07249	11280
BAS	1	119159881	rs1575223	C	G	0.6587	0.0207	0.0118	0.0785	+++	0.7464	34511	0.4511	0.0255	0.0161	0.113	++-++	0.9059	7776	0.8937	0.0118	0.0181	0.5138	++	0.3026	15455	0.9361	0.0497	0.0575	0.3876	--++++-	0.07655	11280
BAS	1	119234198	rs2764504	T	C	0.3074	-0.0143	0.0106	0.1769	---	0.9418	34511	0.5552	-0.0135	0.0161	0.4024	--++-	0.3387	7776	0.1327	-0.018	0.0167	0.2821	--	0.03943	15455	0.0774	-0.0074	0.0264	0.7788	++----+	0.883	11280
BAS	1	11995176	rs1208984	A	G	0.3944	-0.0174	0.0083	0.03725	---	0.7516	34511	0.5665	-0.008	0.0171	0.6384	+-++-	0.7067	7776	0.3225	-0.0169	0.0126	0.1805	--	0.6896	15455	0.3652	-0.025	0.0147	0.08899	---+--+	0.4934	11280
BAS	1	12028655	rs11121845	T	C	0.5075	-0.0054	0.0079	0.4919	+--	0.2913	34511	0.4185	0.0167	0.0167	0.3192	-++++	0.7108	7776	0.5353	-0.0081	0.0119	0.4985	-+	0.02192	15455	0.5298	-0.0164	0.0135	0.2245	-+++-++	0.7059	11280
BAS	1	12042443	rs4846082	T	C	0.5044	-0.0025	0.0079	0.7501	+--	0.299	34511	0.4116	0.0199	0.0165	0.2273	+++++	0.9789	7776	0.5374	-0.0077	0.012	0.5199	-+	0.1577	15455	0.5245	-0.0108	0.0134	0.4198	-+++-+-	0.7856	11280
BAS	1	120441998	rs2487568	A	G	0.3629	-0.0253	0.0094	0.006789	---	0.1278	34511	0.7917	-0.0572	0.0194	0.00325	--+--	0.2123	7776	0.2731	-0.0214	0.013	0.09876	--	0.3441	15455	0.1479	-0.0037	0.0188	0.8426	-++++-+	0.06389	11280
BAS	1	120447463	rs2493398	A	G	0.6374	0.0243	0.0094	0.009405	+++	0.1704	34511	0.1978	0.055	0.0197	0.005225	++-++	0.1398	7776	0.7251	0.02	0.0129	0.1211	++	0.3286	15455	0.8515	0.0055	0.0188	0.7713	+----+-	0.07028	11280
BAS	1	12046063	rs2336384	T	G	0.375	-0.0024	0.0081	0.7679	+--	0.3925	34511	0.3126	0.0179	0.0173	0.3	++-++	0.9463	7776	0.4208	-0.0107	0.0121	0.3755	-+	0.4619	15455	0.3547	-0.0045	0.0139	0.7489	---+-+-	0.8439	11280
BAS	1	120463230	rs835574	T	C	0.6375	0.0245	0.0093	0.008621	+++	0.1845	34511	0.194	0.0551	0.0198	0.005335	++-++	0.176	7776	0.7235	0.0198	0.0128	0.1226	++	0.2739	15455	0.8517	0.0071	0.0188	0.7057	+----+-	0.05968	11280
BAS	1	120474507	rs6688004	T	G	0.3605	-0.0264	0.0093	0.00466	---	0.1149	34511	0.7877	-0.0597	0.0194	0.00206	--+--	0.2593	7776	0.2718	-0.0215	0.0129	0.09686	--	0.3397	15455	0.1476	-0.0055	0.0188	0.768	-++++-+	0.06667	11280
BAS	1	120478285	rs5025718	T	C	0.6379	0.0259	0.0093	0.005532	+++	0.1294	34511	0.2082	0.058	0.0194	0.00283	++-++	0.2045	7776	0.727	0.0215	0.0129	0.09553	++	0.3618	15455	0.8522	0.005	0.0188	0.79	+----+-	0.05711	11280
BAS	1	120489057	rs10923926	A	T	0.6378	0.0256	0.0093	0.006037	+++	0.1366	34511	0.2082	0.0573	0.0194	0.003189	++-++	0.2095	7776	0.7269	0.0213	0.0129	0.09882	++	0.3588	15455	0.8521	0.005	0.0188	0.7896	+----+-	0.0559	11280
BAS	1	120498086	rs4659250	C	G	0.3611	-0.0261	0.0093	0.005214	---	0.1096	34511	0.7899	-0.0598	0.0194	0.002012	--+--	0.2149	7776	0.2721	-0.021	0.0129	0.1047	--	0.3455	15455	0.1475	-0.0051	0.0188	0.7854	-++++-+	0.06157	11280
BAS	1	120505996	rs10923929	C	G	0.3623	-0.024	0.0094	0.01045	---	0.1702	34511	0.8041	-0.0551	0.0198	0.005391	--+--	0.2174	7776	0.2754	-0.0194	0.0129	0.1312	--	0.2675	15455	0.1484	-0.0057	0.0188	0.7623	-++++-+	0.05661	11280
BAS	1	120543508	rs10923936	A	G	0.6216	0.0252	0.0096	0.008633	+++	0.06926	34511	0.2113	0.065	0.0199	0.001085	++-++	0.2095	7776	0.7004	0.0159	0.0134	0.2359	++	0.1688	15455	0.8373	0.0076	0.019	0.6885	+----+-	0.05091	11280
BAS	1	120550701	rs327200	C	G	0.1943	-0.0203	0.011	0.06592	--+	0.4682	34511	0.3161	-0.0207	0.0181	0.2539	-++--	0.6873	7776	0.1328	-0.0343	0.0181	0.05709	--	0.6419	15455	0.1068	0.0006	0.0218	0.9779	--+++++	0.0166	11280
BAS	1	120553996	rs7530844	T	C	0.3967	-0.0236	0.0097	0.015	---	0.2138	34511	0.8068	-0.0547	0.0206	0.007965	--+--	0.1719	7776	0.3296	-0.0178	0.0135	0.1871	--	0.2746	15455	0.1829	-0.0087	0.0189	0.6452	-++-+-+	0.04946	11280
BAS	1	120585262	rs9428174	A	G	0.5879	0.0196	0.0098	0.04573	+++	0.0807	34511	0.1933	0.0615	0.0211	0.003656	++-++	0.1899	7776	0.6403	0.0077	0.0137	0.5755	++	0.2985	15455	0.8024	0.0087	0.0188	0.6439	++---+-	0.08095	11280
BAS	1	120631110	rs72631749	A	G	0.6367	0.0265	0.0099	0.007385	+++	0.1094	34511	0.2253	0.0608	0.02	0.002412	++-++	0.1882	7776	0.7279	0.0212	0.0139	0.1263	++	0.2151	15455	0.8527	0.0037	0.0197	0.8502	+----+-	0.03812	11280
BAS	1	120646813	rs201493817	T	C	0.548	0.0135	0.0097	0.1635	++-	0.01937	34511	0.2182	0.0612	0.022	0.005398	++-++	0.05197	7776	0.6038	0.013	0.0132	0.3236	++	0.2053	15455	0.6729	-0.0197	0.0186	0.2904	----++-	0.825	11280
BAS	1	12099345	rs35249183	A	G	0.0744	-0.0087	0.0176	0.6191	+-+	0.1106	34511	0.0184	0.088	0.0666	0.1864	-++-+	0.06401	7776	0.0573	-0.0453	0.0271	0.09482	-+	0.0773	15455	0.0962	0.0082	0.0246	0.7392	++++---	0.3602	11280
BAS	1	12105332	rs12759042	T	G	0.268	-0.0174	0.0094	0.06521	+--	0.07339	34511	0.1205	0.0333	0.0258	0.1977	+++-+	0.2633	7776	0.3136	-0.0322	0.0129	0.0123	-+	0.4361	15455	0.2542	-0.0139	0.0163	0.3948	+--+---	0.4693	11280
BAS	1	121403236	rs141625685	C	G	0.4903	-0.0103	0.012	0.3903	-++	0.1386	27083	0.741	-0.048	0.0226	0.03357	--+--	0.6908	7776	0.4118	0.0027	0.0153	0.8596	+-	0.216	15455	0.2853	0.014	0.0363	0.6995	?-+?+-+	0.8848	3852
BAS	1	12175658	rs2230624	A	G	0.9921	0.045	0.0623	0.4704	+-+	0.8232	34417	0.9978	0.1326	0.2096	0.5269	-++++	0.6808	7776	0.9963	-0.0095	0.1224	0.9381	+-	0.03533	15455	0.9896	0.0548	0.0772	0.4779	+?+-+-+	0.1919	11186
BAS	1	12246175	rs474247	T	C	0.8078	-0.004	0.0113	0.7218	+--	0.1113	34511	0.8864	0.044	0.0283	0.12	-++-+	0.2	7776	0.8075	-0.001	0.0173	0.9556	-+	0.8146	15455	0.7785	-0.0252	0.0174	0.1469	-----++	0.5607	11280
BAS	1	145411572	rs1830823	A	C	0.6395	-0.0035	0.009	0.6974	--+	0.3944	33222	0.8817	-0.0364	0.0263	0.1661	----+	0.373	7776	0.6624	-0.0015	0.0125	0.9042	+-	0.3736	15455	0.5277	0.0043	0.015	0.774	+--?+--	0.3032	9991
BAS	1	145468414	rs2479855	A	G	0.3753	-0.0077	0.0098	0.4283	--+	0.3519	33222	0.6656	-0.0224	0.017	0.187	--+-+	0.6967	7776	0.2648	-0.0059	0.0131	0.6525	+-	0.02745	15455	0.0781	0.0253	0.0287	0.3781	+-+?+-+	0.4928	9991
BAS	1	145471191	rs704984	T	G	0.3756	-0.0076	0.0098	0.4356	--+	0.3492	33222	0.6657	-0.0225	0.017	0.1855	--+-+	0.6942	7776	0.2648	-0.0056	0.0131	0.6677	+-	0.02714	15455	0.0781	0.0254	0.0288	0.3771	+-+?+-+	0.4961	9991
BAS	1	145529681	rs6424378	T	C	0.6002	-0.0014	0.009	0.881	+--	0.008629	33222	0.2783	0.0367	0.0181	0.04312	++-+-	0.2631	7776	0.6576	-0.0017	0.0123	0.8924	-+	0.1296	15455	0.8365	-0.046	0.0198	0.0199	---?++-	0.3784	9991
BAS	1	145562293	rs11579366	C	G	0.5403	-0.0114	0.0083	0.1691	-+-	0.06006	34511	0.8008	-0.0429	0.02	0.03155	--+--	0.5664	7776	0.5701	0.0078	0.012	0.5163	++	0.8048	15455	0.372	-0.0221	0.014	0.1135	--++-++	0.07701	11280
BAS	1	147024902	rs1496120	T	C	0.2823	-0.0231	0.0115	0.04429	---	0.947	34511	0.465	-0.0238	0.0163	0.1427	----+	0.8767	7776	0.1161	-0.0252	0.0183	0.1674	--	0.577	15455	0.0495	-0.0124	0.0349	0.722	-+--+++	0.4399	11280
BAS	1	147025318	rs1390508	T	C	0.6848	0.0276	0.0111	0.01319	+++	0.9638	34511	0.4573	0.0299	0.0163	0.06721	+++++	0.984	7776	0.869	0.0271	0.0171	0.114	++	0.8633	15455	0.9446	0.0198	0.0339	0.5594	+-++-+-	0.5789	11280
BAS	1	147025492	rs1390509	C	G	0.3196	-0.0261	0.0111	0.01889	---	0.9445	34511	0.5566	-0.0295	0.0164	0.07166	-----	0.9793	7776	0.1339	-0.0246	0.0169	0.1457	--	0.6569	15455	0.0559	-0.0176	0.0338	0.6027	-+--+-+	0.5769	11280
BAS	1	147026125	rs6659237	C	G	0.3204	-0.0259	0.0111	0.01958	---	0.9474	34511	0.5583	-0.0292	0.0164	0.07518	-----	0.9747	7776	0.134	-0.0246	0.0169	0.1454	--	0.6565	15455	0.0559	-0.0175	0.0338	0.6037	-+--+-+	0.5755	11280
BAS	1	147026330	rs6593793	T	C	0.3319	-0.0251	0.0111	0.02324	---	0.9271	34511	0.5917	-0.0298	0.0166	0.07258	-----	0.9913	7776	0.1399	-0.0207	0.0166	0.2131	--	0.6396	15455	0.0589	-0.0241	0.0333	0.4691	-+--+-+	0.5893	11280
BAS	1	147029474	rs6666306	A	G	0.5643	0.0222	0.0085	0.008748	+++	0.5656	34511	0.192	0.0397	0.0207	0.05444	++-++	0.9514	7776	0.6195	0.0227	0.012	0.05841	+-	0.1968	15455	0.6679	0.0127	0.0146	0.3842	+-++++-	0.3458	11280
BAS	1	147030352	rs1546160	A	T	0.3353	-0.0268	0.0111	0.01536	---	0.9166	34511	0.5984	-0.0319	0.0166	0.0544	-----	0.9693	7776	0.1411	-0.0222	0.0166	0.1821	--	0.6822	15455	0.0594	-0.025	0.0332	0.4506	-+--+-+	0.5867	11280
BAS	1	147033573	rs4950461	A	G	0.3237	-0.0222	0.0102	0.02927	--+	0.2309	34511	0.6242	-0.0405	0.0168	0.01564	-----	0.92	7776	0.1726	-0.0204	0.0154	0.1854	--	0.6496	15455	0.1015	0.0078	0.0228	0.7331	+---+-+	0.1255	11280
BAS	1	147037604	rs5005683	T	C	0.319	-0.0283	0.0111	0.01084	---	0.8768	34511	0.5517	-0.0336	0.0163	0.03951	-----	0.9956	7776	0.1326	-0.0257	0.017	0.1313	--	0.6403	15455	0.0541	-0.0159	0.0339	0.6401	-+--+++	0.6041	11280
BAS	1	147043262	rs1572826	C	G	0.3267	-0.0309	0.011	0.005086	---	0.9816	34511	0.5625	-0.0321	0.0161	0.04637	-----	0.9955	7776	0.1344	-0.0311	0.017	0.06739	--	0.8405	15455	0.0558	-0.025	0.0333	0.4516	-+--+-+	0.549	11280
BAS	1	147059770	rs1124506	A	G	0.425	-0.0155	0.0089	0.08272	--+	0.2416	34511	0.7303	-0.0362	0.0179	0.04248	----+	0.8626	7776	0.3953	-0.0154	0.0122	0.2072	--	0.5553	15455	0.1532	0.0078	0.019	0.6827	+-+-+-+	0.5909	11280
BAS	1	147060091	rs6695965	T	C	0.4288	-0.0122	0.0091	0.1809	--+	0.6327	34511	0.7618	-0.0167	0.0185	0.3659	----+	0.8839	7776	0.3917	-0.0165	0.0122	0.1747	--	0.5342	15455	0.1365	0.005	0.0201	0.8041	--+++-+	0.3415	11280
BAS	1	147060514	rs11240089	T	C	0.4257	-0.0163	0.009	0.07036	--+	0.3205	34511	0.7417	-0.0346	0.018	0.05492	----+	0.7948	7776	0.3875	-0.0162	0.0122	0.1833	--	0.5067	15455	0.1356	0.0061	0.0201	0.761	--+++-+	0.3149	11280
BAS	1	147062571	rs2132441	T	C	0.4259	-0.0161	0.0089	0.07101	--+	0.2823	34511	0.7428	-0.0358	0.0181	0.04823	----+	0.7945	7776	0.3963	-0.0163	0.0122	0.1823	--	0.4367	15455	0.1545	0.0057	0.0188	0.762	+-+-+-+	0.3959	11280
BAS	1	147068992	rs2353525	T	G	0.426	-0.017	0.0089	0.05703	--+	0.2955	34511	0.7435	-0.0383	0.0182	0.03473	-----	0.8645	7776	0.396	-0.0155	0.0122	0.2043	--	0.4344	15455	0.1529	0.0025	0.019	0.8966	+-+-+-+	0.509	11280
BAS	1	147069094	rs1390505	T	C	0.4137	-0.0124	0.0091	0.1711	---	0.7706	34511	0.6988	-0.0214	0.0176	0.2223	-----	0.9008	7776	0.3768	-0.0118	0.0124	0.3396	--	0.8084	15455	0.1332	-0.0021	0.0203	0.9191	--+++-+	0.2507	11280
BAS	1	147070609	rs7526407	T	C	0.5702	0.0133	0.009	0.1394	++-	0.5895	34511	0.2355	0.0229	0.0186	0.2181	+++++	0.8968	7776	0.6003	0.0159	0.0122	0.1923	++	0.4353	15455	0.8465	-0.0031	0.019	0.8706	-+-+-+-	0.6071	11280
BAS	1	147071308	rs11240092	A	G	0.4305	-0.015	0.0091	0.09915	--+	0.4082	34511	0.7825	-0.034	0.0193	0.07792	----+	0.9099	7776	0.4026	-0.0144	0.0122	0.2367	--	0.4282	15455	0.1542	0.0023	0.0191	0.9048	+-+-+-+	0.608	11280
BAS	1	147074068	rs4950464	A	G	0.4309	-0.0132	0.0091	0.146	--+	0.5821	34511	0.7538	-0.025	0.0186	0.1786	-----	0.7853	7776	0.4019	-0.0144	0.0123	0.2418	--	0.3812	15455	0.1546	0.0026	0.0193	0.8939	+-+-+-+	0.6094	11280
BAS	1	147192818	rs4950476	T	C	0.5161	0.0015	0.008	0.8549	-++	0.8534	34511	0.6119	-0.0065	0.0167	0.6982	+-+--	0.3943	7776	0.5304	0.005	0.012	0.6773	+-	0.05014	15455	0.4319	0.0022	0.0138	0.8731	++++-+-	0.8341	11280
BAS	1	147195469	rs13374225	T	C	0.4835	-0.0003	0.008	0.9676	+--	0.8027	34511	0.3836	0.0092	0.0167	0.5798	-+-++	0.3017	7776	0.4676	-0.0042	0.012	0.7265	-+	0.04839	15455	0.5727	-0.0017	0.0138	0.9012	----+-+	0.9149	11280
BAS	1	147195997	rs4950477	T	C	0.5302	0.0028	0.008	0.7273	0++	0.9625	34511	0.664	0	0.0173	0.9991	+-+--	0.1556	7776	0.5426	0.0052	0.012	0.6652	+-	0.09299	15455	0.4286	0.0014	0.0138	0.9218	++++-+-	0.8925	11280
BAS	1	147382550	rs7544630	T	C	0.3794	0.001	0.0091	0.9113	++-	0.3653	34511	0.1467	0.024	0.0235	0.3059	+++++	0.946	7776	0.3289	0.0066	0.0142	0.6411	-+	0.00954	15455	0.5055	-0.012	0.0137	0.3801	--+-+--	0.5459	11280
BAS	1	147807716	rs12117557	A	G	0.3966	-0.0098	0.0087	0.2563	--+	0.2656	33222	0.718	-0.0005	0.0176	0.978	-++-+	0.8817	7776	0.3265	-0.024	0.0124	0.05269	--	0.119	15455	0.2364	0.0073	0.0166	0.6589	+--?--+	0.04623	9991
BAS	1	147826275	rs543163	T	G	0.3898	-0.0126	0.0089	0.1558	--+	0.0938	33222	0.7171	-0.0108	0.0181	0.5524	----+	0.6972	7776	0.3169	-0.0289	0.0125	0.0203	--	0.4972	15455	0.2247	0.018	0.0176	0.3059	+--?+-+	0.1253	9991
BAS	1	150278389	rs12403795	T	C	0.8307	0.0168	0.0115	0.1447	+++	0.8601	34511	0.9631	0.0296	0.0441	0.5014	-++--	0.003843	7776	0.7979	0.0114	0.0154	0.4591	++	0.3681	15455	0.8557	0.0226	0.0189	0.232	++--+--	0.5789	11280
BAS	1	150280550	rs4845	A	G	0.8737	-0.0237	0.0126	0.05986	---	0.4967	34511	0.8077	-0.0392	0.0205	0.05651	--+--	0.5568	7776	0.9242	-0.0032	0.0226	0.8857	-+	0.4097	15455	0.9032	-0.0253	0.0225	0.2601	-+--+-+	0.3807	11280
BAS	1	150327896	rs370869951	CA	C	0.7022	-0.0068	0.0088	0.4416	--+	0.3317	34511	0.8546	-0.0118	0.0229	0.6062	--+++	0.3406	7776	0.7358	-0.0197	0.0134	0.141	--	0.09414	15455	0.6139	0.0083	0.0136	0.541	--++++-	0.8634	11280
BAS	1	150484004	rs11801190	A	G	0.8584	-0.0231	0.0121	0.05697	---	0.4329	34511	0.7779	-0.0379	0.0193	0.05027	-----	0.6061	7776	0.9182	-0.0009	0.0216	0.9654	-+	0.2412	15455	0.9028	-0.027	0.0225	0.2292	-+--+-+	0.4409	11280
BAS	1	150493925	rs11582423	C	G	0.34	0.0103	0.0083	0.2143	++-	0.285	34511	0.2758	0.0172	0.0182	0.3458	++---	0.08541	7776	0.2966	0.0221	0.0129	0.08719	++	0.01146	15455	0.4228	-0.0064	0.0135	0.6344	++---++	0.6728	11280
BAS	1	150522242	rs4971020	T	C	0.4278	0.0233	0.0088	0.007906	+++	0.5083	34511	0.1877	0.0448	0.021	0.03276	+++--	0.3	7776	0.357	0.0163	0.0129	0.2051	++	0.01377	15455	0.6316	0.0218	0.0145	0.1322	++--+++	0.7237	11280
BAS	1	150550924	rs34645101	T	C	0.0108	0.0819	0.0434	0.059	+++	0.1779	34511	0.0027	0.036	0.1641	0.8263	-+++-	0.8607	7776	0.0097	0.1725	0.0654	0.008298	++	0.2897	15455	0.013	0.0071	0.062	0.9085	+----++	0.2974	11280
BAS	1	150574695	rs11204677	C	G	0.4038	0.0042	0.0083	0.6146	+-+	0.02621	34511	0.1902	0.0478	0.0203	0.0187	++-+-	0.2819	7776	0.3684	-0.0157	0.0124	0.2066	-+	0.5984	15455	0.5363	0.0083	0.0133	0.5305	++--+--	0.8441	11280
BAS	1	150584103	rs4970966	T	G	0.8094	0.0137	0.0107	0.2003	-++	0.2952	34511	0.9512	-0.0374	0.0375	0.3191	--+-+	0.7109	7776	0.8103	0.0249	0.0152	0.1022	++	0.8844	15455	0.7812	0.0104	0.0164	0.5277	-+++-++	0.1169	11280
BAS	1	150595537	rs11204682	T	G	0.8121	0.0104	0.0108	0.3361	-++	0.1942	34511	0.9504	-0.0495	0.0373	0.1847	--+-+	0.5837	7776	0.8144	0.0231	0.0155	0.1371	++	0.946	15455	0.7829	0.0077	0.0164	0.6405	-+++-+-	0.1486	11280
BAS	1	150651175	rs11800059	T	C	0.5846	-0.0218	0.0082	0.007897	---	0.9085	34511	0.8237	-0.0288	0.021	0.1706	--+-+	0.1586	7776	0.5705	-0.0225	0.012	0.06065	--	0.8434	15455	0.5061	-0.0181	0.0133	0.1724	--+--+-	0.6713	11280
BAS	1	150663507	rs11204702	A	C	0.5843	-0.0214	0.0082	0.00905	---	0.9148	34511	0.8239	-0.0284	0.021	0.1764	--+-+	0.1159	7776	0.5698	-0.0219	0.012	0.06766	--	0.8325	15455	0.5061	-0.018	0.0133	0.1748	--+--+-	0.6689	11280
BAS	1	150696792	rs112158604	T	TCTTCTGCAG	0.5836	-0.0207	0.0082	0.01158	---	0.9636	34511	0.8166	-0.0235	0.0208	0.2593	--+-+	0.1487	7776	0.5693	-0.022	0.012	0.06575	--	0.9058	15455	0.5058	-0.0179	0.0133	0.1783	--+--+-	0.685	11280
BAS	1	150783458	rs10305751	T	C	0.9083	-0.0014	0.018	0.9393	+-+	0.7024	34511	0.8646	0.0096	0.0236	0.6832	++-+-	0.5633	7776	0.9645	-0.0236	0.0321	0.463	-+	0.5354	15455	0.9818	0.0044	0.0554	0.9368	-++++--	0.5944	11280
BAS	1	151122489	rs7554936	T	C	0.4456	-0.0055	0.0084	0.5144	--+	0.5562	34511	0.8531	-0.0273	0.0226	0.2264	--+--	0.9619	7776	0.4011	-0.0043	0.0119	0.7171	+-	0.2349	15455	0.3494	0.0013	0.0141	0.928	-++++-+	0.5107	11280
BAS	1	151583533	rs58479084	A	C	0.4713	-0.0109	0.0084	0.1952	--+	0.6003	34511	0.735	-0.0174	0.0195	0.3716	--++-	0.7596	7776	0.4767	-0.0168	0.0122	0.1676	--	0.7025	15455	0.3158	0.0011	0.0146	0.9374	-++---+	0.7277	11280
BAS	1	151803449	rs80223568	T	G	0.7525	-0.0005	0.0102	0.9575	++-	0.8257	34511	0.9325	0.0082	0.0336	0.8073	--+++	0.1448	7776	0.7773	0.0044	0.015	0.7676	++	0.4633	15455	0.6894	-0.0075	0.0153	0.6231	-++-+-+	0.128	11280
BAS	1	151809530	rs12140021	C	G	0.2433	0.0017	0.01	0.8678	-++	0.9813	34511	0.068	-0.0043	0.0323	0.8951	-+-+-	0.02499	7776	0.2108	0.0023	0.0152	0.8803	++	0.9739	15455	0.3091	0.0023	0.0146	0.8737	+--+-++	0.2913	11280
BAS	1	151812032	rs10888439	T	C	0.7562	-0.0013	0.0099	0.8982	+--	0.9738	34511	0.9317	0.0057	0.0321	0.858	+-+-+	0.02673	7776	0.7886	-0.0017	0.0151	0.9118	--	0.9287	15455	0.6905	-0.0023	0.0145	0.8745	-++-+--	0.2931	11280
BAS	1	152057794	rs61750909	C	G	0.9868	-0.0219	0.0413	0.5955	--+	0.6233	33880	0.998	-0.1882	0.2173	0.3866	-+-?-	0.06795	7145	0.9848	-0.0315	0.0501	0.5289	--	0.9722	15455	0.9901	0.0222	0.0776	0.7748	-+-+--+	0.6325	11280
BAS	1	152280782	rs2184953	A	G	0.4388	-0.0137	0.0085	0.107	---	0.4295	34511	0.6873	-0.0184	0.0172	0.2837	--++-	0.6019	7776	0.4396	-0.0037	0.0119	0.7546	+-	0.02668	15455	0.1856	-0.0302	0.0173	0.08066	-++---+	0.2939	11280
BAS	1	152659194	rs35748742	T	G	0.7831	-0.0155	0.0102	0.1279	---	0.261	34511	0.9434	-0.0667	0.0345	0.05343	--+--	0.4858	7776	0.8246	-0.0048	0.0154	0.7554	+-	0.1216	15455	0.7152	-0.016	0.0148	0.2782	-+-+--+	0.76	11280
BAS	1	152682350	rs4353097	A	C	0.2496	0.0149	0.0098	0.1274	+++	0.2901	34511	0.0657	0.0629	0.0321	0.04986	++-++	0.3434	7776	0.1974	0.0088	0.0149	0.5562	++	0.182	15455	0.333	0.0111	0.0142	0.4333	+-++++-	0.9059	11280
BAS	1	152708298	rs61812714	A	C	0.7498	-0.0157	0.0098	0.1079	---	0.3348	34511	0.9334	-0.0603	0.0318	0.05793	--+--	0.3492	7776	0.8015	-0.0096	0.0149	0.5177	--	0.1814	15455	0.6663	-0.0124	0.0142	0.3806	-+----+	0.8551	11280
BAS	1	152709548	rs4845474	A	G	0.7499	-0.0158	0.0098	0.1067	---	0.3185	34511	0.9333	-0.0614	0.0318	0.0538	--+--	0.3367	7776	0.8015	-0.0097	0.0149	0.513	--	0.1809	15455	0.6664	-0.0122	0.0142	0.39	-+----+	0.8532	11280
BAS	1	152739226	rs10494277	T	C	0.7164	-0.0136	0.0092	0.1405	---	0.1903	34511	0.9206	-0.0626	0.0288	0.03008	--+--	0.1226	7776	0.7667	-0.011	0.0138	0.4259	--	0.1884	15455	0.6192	-0.005	0.0138	0.7177	-+----+	0.98	11280
BAS	1	152796449	rs7517755	T	C	0.6745	-0.0061	0.0093	0.5103	--+	0.3031	34511	0.9106	-0.0287	0.0292	0.3264	--+-+	0.03434	7776	0.7328	-0.0167	0.014	0.2325	--	0.3741	15455	0.5666	0.009	0.0137	0.5109	+-+---+	0.1477	11280
BAS	1	152847892	rs12022319	T	C	0.3644	-0.0131	0.0097	0.1759	--+	0.7913	34511	0.6451	-0.0134	0.0165	0.416	--++-	0.5538	7776	0.2539	-0.0171	0.0134	0.2003	--	0.006468	15455	0.0837	0.0029	0.026	0.9102	-+--+-+	0.5801	11280
BAS	1	152860439	rs1986667	A	G	0.6678	-0.0144	0.009	0.1098	---	0.3366	34511	0.9068	-0.049	0.0277	0.07659	--+++	0.01338	7776	0.7405	-0.0166	0.0135	0.2206	--	0.2504	15455	0.5403	-0.0041	0.0134	0.7591	-+--+++	0.9997	11280
BAS	1	152887412	rs61815701	A	G	0.6708	-0.0137	0.009	0.1276	---	0.3682	34511	0.9079	-0.0487	0.0278	0.08018	--+++	0.008002	7776	0.742	-0.0142	0.0135	0.2929	--	0.2929	15455	0.5456	-0.0051	0.0134	0.707	-+--++-	0.9998	11280
BAS	1	152891350	rs56335979	A	G	0.6605	-0.0056	0.009	0.5357	-+-	0.3823	34511	0.9051	-0.039	0.0274	0.1544	--+++	0.004283	7776	0.732	0.0033	0.0135	0.8051	+-	0.2017	15455	0.5315	-0.0063	0.0134	0.637	-++--+-	0.9233	11280
BAS	1	152891805	rs11587269	A	G	0.6548	-0.0052	0.0089	0.5586	-+-	0.3813	34511	0.9043	-0.0393	0.0272	0.1479	--+++	0.01207	7776	0.7261	0.0028	0.0134	0.8354	+-	0.154	15455	0.5229	-0.005	0.0134	0.7069	-----+-	0.9371	11280
BAS	1	152892307	rs2339386	T	C	0.6548	-0.0052	0.0089	0.5602	-+-	0.393	34511	0.9045	-0.0387	0.0271	0.1542	--+++	0.01233	7776	0.7273	0.0026	0.0134	0.8444	+-	0.1583	15455	0.5233	-0.0048	0.0133	0.7176	-----+-	0.9292	11280
BAS	1	152894142	rs7541328	C	G	0.3466	0.0049	0.0089	0.5851	+-+	0.3513	34511	0.0958	0.0399	0.027	0.1395	++---	0.01404	7776	0.2733	-0.0037	0.0134	0.783	-+	0.1648	15455	0.4797	0.0048	0.0133	0.7171	+++++-+	0.928	11280
BAS	1	152894627	rs6663448	A	G	0.6543	-0.0043	0.0089	0.6277	-+-	0.4086	34511	0.9038	-0.0363	0.0269	0.1775	--+++	0.01392	7776	0.7277	0.0039	0.0134	0.7706	+-	0.1672	15455	0.5211	-0.0046	0.0133	0.7282	+---++-	0.9265	11280
BAS	1	152899728	rs11577384	T	C	0.6532	-0.0052	0.0089	0.5587	-+-	0.3291	34511	0.9044	-0.0417	0.0271	0.1232	--+++	0.01415	7776	0.7259	0.0033	0.0133	0.8038	+-	0.1706	15455	0.52	-0.0049	0.0133	0.7132	-----+-	0.93	11280
BAS	1	152900650	rs4620471	A	C	0.6517	-0.0049	0.0089	0.5804	-+-	0.3444	34511	0.9037	-0.0392	0.027	0.1472	--++-	0.01407	7776	0.7245	0.0046	0.0133	0.7288	+-	0.1744	15455	0.5177	-0.0061	0.0133	0.6491	-----+-	0.9358	11280
BAS	1	152901748	rs56241316	A	G	0.3468	0.0053	0.0089	0.553	+-+	0.3177	34511	0.0955	0.0424	0.0271	0.1173	++--+	0.01429	7776	0.2742	-0.0033	0.0133	0.8042	-+	0.1718	15455	0.48	0.0049	0.0133	0.713	+++++-+	0.9297	11280
BAS	1	152906956	rs2068678	A	G	0.6538	-0.005	0.0089	0.5733	-+-	0.319	34511	0.9041	-0.0417	0.027	0.1227	--++-	0.0172	7776	0.7265	0.0038	0.0133	0.7736	+-	0.1995	15455	0.5203	-0.0049	0.0133	0.7145	-----+-	0.9227	11280
BAS	1	152909772	rs61815708	T	G	0.6537	-0.005	0.0089	0.5717	-+-	0.3068	34511	0.9046	-0.0426	0.0271	0.1151	--++-	0.01398	7776	0.7267	0.0038	0.0133	0.7772	+-	0.1749	15455	0.5203	-0.0048	0.0133	0.7201	-----+-	0.9289	11280
BAS	1	152911117	rs201488299	A	T	0.6541	-0.0048	0.0089	0.5853	-+-	0.313	34511	0.9047	-0.0422	0.0271	0.1185	--++-	0.01384	7776	0.7267	0.0038	0.0133	0.7742	+-	0.177	15455	0.5211	-0.0045	0.0133	0.7382	----++-	0.9419	11280
BAS	1	152912527	rs61815711	A	G	0.3461	0.0048	0.0089	0.588	+-+	0.3124	34511	0.0954	0.042	0.027	0.1208	++--+	0.01368	7776	0.2733	-0.0039	0.0133	0.771	-+	0.1794	15455	0.4797	0.0045	0.0133	0.7331	+++++-+	0.9388	11280
BAS	1	152912915	rs11578914	A	C	0.654	-0.0048	0.0089	0.5888	-+-	0.314	34511	0.9046	-0.0419	0.027	0.1216	--++-	0.01366	7776	0.7268	0.0039	0.0133	0.7702	+-	0.18	15455	0.5203	-0.0045	0.0133	0.735	-----+-	0.9401	11280
BAS	1	152913490	rs55959888	A	G	0.346	0.0048	0.0089	0.5913	+-+	0.3189	34511	0.0954	0.0416	0.027	0.1242	++--+	0.01351	7776	0.2732	-0.0039	0.0133	0.769	-+	0.1809	15455	0.4797	0.0045	0.0133	0.737	+++++-+	0.9416	11280
BAS	1	152917156	rs61815713	A	T	0.653	-0.0044	0.0089	0.6174	-+-	0.3571	34511	0.9034	-0.0399	0.0269	0.139	--+++	0.01266	7776	0.7257	0.003	0.0133	0.822	+-	0.186	15455	0.5191	-0.0032	0.0133	0.8107	+-+--+-	0.938	11280
BAS	1	152918785	rs11576882	T	G	0.346	0.0043	0.0089	0.6259	+-+	0.372	34511	0.0961	0.0381	0.0269	0.1571	++---	0.01115	7776	0.2731	-0.0041	0.0133	0.7598	-+	0.186	15455	0.48	0.0045	0.0133	0.7368	++-++-+	0.9448	11280
BAS	1	152921380	rs61815714	T	C	0.6537	-0.0044	0.0089	0.6181	-+-	0.3137	34511	0.9057	-0.0415	0.0272	0.1266	--+++	0.00692	7776	0.7268	0.0046	0.0133	0.7306	+-	0.1671	15455	0.5203	-0.0046	0.0133	0.7319	--+--+-	0.9225	11280
BAS	1	152923762	rs10494282	C	G	0.6537	-0.0033	0.0089	0.7069	-+-	0.3291	34511	0.905	-0.0398	0.0271	0.1422	--+++	0.006377	7776	0.725	0.0052	0.0133	0.6942	+-	0.1653	15455	0.5218	-0.0031	0.0133	0.8173	+-+-++-	0.9052	11280
BAS	1	152923848	rs17627288	T	C	0.6531	-0.0039	0.0089	0.6585	-+-	0.2982	34511	0.9056	-0.0411	0.0271	0.1299	--+++	0.007231	7776	0.7256	0.0058	0.0133	0.6622	+-	0.1406	15455	0.5197	-0.0047	0.0133	0.7269	--+-++-	0.9214	11280
BAS	1	152924650	rs12734348	T	C	0.3979	0.0079	0.0086	0.3592	+-+	0.1925	34511	0.1096	0.0486	0.0251	0.05292	++---	0.004731	7776	0.3257	-0.0023	0.0125	0.8544	-+	0.05412	15455	0.5605	0.0079	0.0133	0.5523	+-++--+	0.8355	11280
BAS	1	152927706	rs61815715	A	G	0.3203	0.0062	0.0091	0.4991	+-+	0.26	34511	0.0873	0.0453	0.0281	0.1072	++---	0.02866	7776	0.25	-0.0056	0.0138	0.6862	-+	0.09467	15455	0.4414	0.0084	0.0135	0.5323	+++++-+	0.9846	11280
BAS	1	152929945	rs28608883	T	C	0.68	-0.0064	0.0091	0.4824	-+-	0.2002	34511	0.9131	-0.0497	0.0282	0.07795	--+++	0.02437	7776	0.75	0.0061	0.0137	0.6591	+-	0.0935	15455	0.5586	-0.0086	0.0135	0.5254	-----+-	0.9846	11280
BAS	1	152930011	rs28462230	T	C	0.6801	-0.0067	0.0091	0.4626	-+-	0.1521	34511	0.915	-0.0545	0.0284	0.05538	--+++	0.01539	7776	0.7505	0.0064	0.0137	0.641	+-	0.09607	15455	0.5587	-0.0086	0.0135	0.5232	-----+-	0.9855	11280
BAS	1	152936164	rs11581802	A	G	0.6526	-0.0031	0.0089	0.7244	-+-	0.2624	34511	0.905	-0.0413	0.027	0.1268	--+++	0.01119	7776	0.7233	0.0077	0.0133	0.5638	+-	0.117	15455	0.5207	-0.0047	0.0133	0.7268	--+-++-	0.9168	11280
BAS	1	152942177	rs61813181	T	C	0.3426	0.0052	0.0089	0.5555	+-+	0.3353	34511	0.092	0.04	0.0274	0.1448	++---	0.009476	7776	0.2697	-0.0047	0.0133	0.7227	-+	0.1502	15455	0.4746	0.007	0.0133	0.5987	++-+--+	0.7501	11280
BAS	1	152942192	rs11580383	A	G	0.3431	0.0052	0.0089	0.5618	+-+	0.3311	34511	0.092	0.04	0.0274	0.1447	++---	0.009475	7776	0.2696	-0.005	0.0134	0.7098	-+	0.1487	15455	0.4746	0.007	0.0133	0.5987	++-+--+	0.75	11280
BAS	1	152943868	rs61813182	A	T	0.6572	-0.0053	0.0089	0.548	-+-	0.3375	34511	0.908	-0.0401	0.0274	0.144	--+++	0.009588	7776	0.73	0.0045	0.0133	0.7357	+-	0.1517	15455	0.5253	-0.007	0.0133	0.5988	--+-++-	0.7505	11280
BAS	1	152944156	rs6671520	T	C	0.6572	-0.0053	0.0089	0.548	-+-	0.3375	34511	0.908	-0.0401	0.0274	0.1439	--+++	0.009609	7776	0.73	0.0045	0.0133	0.7359	+-	0.1517	15455	0.5254	-0.007	0.0133	0.5984	--+-++-	0.7504	11280
BAS	1	152947397	rs4041402	T	C	0.3432	0.0051	0.0089	0.5634	+-+	0.3317	34511	0.0925	0.039	0.0274	0.1541	++---	0.009426	7776	0.2705	-0.0055	0.0133	0.6787	-+	0.146	15455	0.4749	0.0078	0.0133	0.5587	++-+--+	0.7197	11280
BAS	1	152953552	rs1415972	A	G	0.6543	-0.0043	0.0089	0.6311	-+-	0.2847	34511	0.9063	-0.0411	0.0272	0.1313	--+++	0.00874	7776	0.7294	0.0066	0.0134	0.6208	+-	0.1456	15455	0.52	-0.0062	0.0133	0.6418	----++-	0.6886	11280
BAS	1	152974063	rs41263664	A	G	0.6571	-0.0028	0.009	0.7565	-+-	0.3819	34511	0.9093	-0.0346	0.0279	0.2154	--+++	0.01065	7776	0.7407	0.0076	0.0136	0.5782	+-	0.137	15455	0.5199	-0.0055	0.0133	0.6775	----++-	0.7882	11280
BAS	1	152974254	rs28924721	T	C	0.6579	-0.0029	0.009	0.7439	-+-	0.3869	34511	0.9095	-0.0343	0.0279	0.2193	--+++	0.009544	7776	0.7409	0.0075	0.0136	0.5832	+-	0.1367	15455	0.5213	-0.0058	0.0133	0.6645	----++-	0.761	11280
BAS	1	152980228	rs149719806	C	G	0.3423	0.0027	0.009	0.7602	+-+	0.3916	34511	0.0906	0.0347	0.0279	0.2141	++---	0.01098	7776	0.2591	-0.0072	0.0136	0.5957	-+	0.1394	15455	0.4791	0.005	0.0133	0.7058	++++--+	0.7649	11280
BAS	1	152984397	rs6683514	A	G	0.3428	0.0031	0.009	0.7275	+-+	0.3643	34511	0.0928	0.0357	0.0277	0.1974	++---	0.01069	7776	0.2593	-0.0074	0.0136	0.5895	-+	0.1417	15455	0.4803	0.0057	0.0133	0.6676	++++--+	0.7944	11280
BAS	1	152994380	rs56158137	A	T	0.3242	0.0036	0.0092	0.694	+-+	0.3037	34511	0.0864	0.0442	0.0286	0.1229	++---	0.01049	7776	0.2438	-0.0048	0.014	0.7325	-+	0.1479	15455	0.45	0.0024	0.0134	0.8554	-+++--+	0.4282	11280
BAS	1	153000705	rs56412380	T	C	0.3241	0.0036	0.0092	0.6922	+-+	0.3459	34511	0.0864	0.0418	0.0286	0.1445	++---	0.01286	7776	0.2441	-0.0045	0.014	0.7471	-+	0.1492	15455	0.4496	0.0027	0.0134	0.8373	-+++--+	0.4544	11280
BAS	1	153005662	rs1108410	T	C	0.3245	0.004	0.0092	0.6638	+-+	0.3182	34511	0.0847	0.0447	0.0289	0.1214	++---	0.01075	7776	0.2441	-0.0035	0.014	0.8036	-+	0.1494	15455	0.4497	0.0021	0.0134	0.876	-+++--+	0.4167	11280
BAS	1	153024267	rs7551791	A	T	0.3252	0.0036	0.0092	0.6931	+-+	0.2975	34511	0.0848	0.0449	0.0288	0.1192	++---	0.01322	7776	0.2455	-0.0048	0.014	0.7318	-+	0.1563	15455	0.4502	0.0024	0.0134	0.8601	-+++--+	0.4285	11280
BAS	1	153025714	rs11586559	A	G	0.6748	-0.0037	0.0092	0.6905	-+-	0.3069	34511	0.9151	-0.0443	0.0288	0.124	--+++	0.01359	7776	0.7544	0.0048	0.014	0.7301	+-	0.1596	15455	0.5499	-0.0026	0.0134	0.8478	+---++-	0.4331	11280
BAS	1	153033783	rs6675009	A	G	0.6773	-0.004	0.0092	0.666	-+-	0.2334	34511	0.9154	-0.0501	0.0288	0.08164	--+++	0.01184	7776	0.7553	0.0036	0.014	0.7955	+-	0.1692	15455	0.5543	-0.0009	0.0134	0.9488	++--++-	0.5138	11280
BAS	1	153035743	rs61811886	A	G	0.6773	-0.0039	0.0092	0.6738	-+-	0.2206	34511	0.9154	-0.0509	0.0288	0.0773	--+++	0.0116	7776	0.7553	0.0038	0.014	0.7879	+-	0.1764	15455	0.5543	-0.0007	0.0134	0.9594	++--++-	0.5155	11280
BAS	1	153045483	rs1500937	C	G	0.6771	-0.0036	0.0092	0.6918	-++	0.1938	34511	0.9151	-0.0528	0.0288	0.06656	--+++	0.0105	7776	0.7552	0.0039	0.014	0.7775	+-	0.1767	15455	0.5541	0.0001	0.0134	0.9925	++--++-	0.502	11280
BAS	1	153047166	rs11590835	T	C	0.3227	0.0035	0.0092	0.7001	+-+	0.2372	34511	0.0866	0.0489	0.0285	0.08651	++---	0.0128	7776	0.2451	-0.004	0.014	0.7742	-+	0.1829	15455	0.446	0.0004	0.0134	0.9789	--++--+	0.5068	11280
BAS	1	153049417	rs11576797	T	C	0.3229	0.0036	0.0092	0.6952	+--	0.1931	34511	0.0849	0.0528	0.0288	0.06655	++---	0.01049	7776	0.2448	-0.004	0.014	0.7771	-+	0.1766	15455	0.4459	-0.0001	0.0134	0.992	--++--+	0.5019	11280
BAS	1	153053464	rs61811902	A	G	0.323	0.0033	0.0092	0.7169	+-+	0.1953	34511	0.0853	0.0522	0.0288	0.06961	++---	0.01122	7776	0.2461	-0.0047	0.014	0.7383	-+	0.1663	15455	0.4449	0.0001	0.0134	0.9932	--++--+	0.513	11280
BAS	1	153339782	rs60752752	A	G	0.1252	-0.012	0.0122	0.3245	-+-	0.4258	34511	0.1553	-0.023	0.0238	0.3347	--++-	0.8955	7776	0.1148	0.0066	0.0188	0.7249	+-	0.8165	15455	0.1141	-0.0275	0.0216	0.2032	-++---+	0.1039	11280
BAS	1	153583986	rs9699949	C	G	0.5632	-0.005	0.0087	0.5652	--+	0.3535	34511	0.8746	-0.0381	0.0264	0.1483	--+-+	0.3323	7776	0.4974	-0.0052	0.0119	0.6592	--	0.9663	15455	0.567	0.0054	0.0146	0.7093	+++-+-+	0.3374	11280
BAS	1	153585584	rs9700179	A	G	0.5663	-0.0064	0.0087	0.4595	---	0.4632	34511	0.8796	-0.0375	0.0268	0.1614	--+--	0.4121	7776	0.5033	-0.0042	0.0118	0.7183	--	0.9265	15455	0.5697	-0.0006	0.0146	0.9685	-++-+-+	0.3315	11280
BAS	1	153590254	rs9330298	A	C	0.5364	-0.0052	0.0084	0.5376	--+	0.3105	34511	0.8873	-0.0438	0.0267	0.1006	--+--	0.3122	7776	0.477	-0.0019	0.0116	0.8724	-+	0.8723	15455	0.5267	0.0005	0.0139	0.9697	--+-+-+	0.5892	11280
BAS	1	153623136	rs12730186	C	G	0.5531	-0.0019	0.0083	0.8181	--+	0.1589	34511	0.8715	-0.0471	0.0261	0.07096	--+--	0.2799	7776	0.492	-0.0012	0.0116	0.9201	-+	0.9634	15455	0.5506	0.0092	0.0135	0.4946	+-+-+-+	0.4804	11280
BAS	1	153628645	rs75348188	T	C	0.5525	-0.0011	0.0083	0.8973	--+	0.1233	34511	0.8763	-0.0489	0.0259	0.05932	--+--	0.3264	7776	0.4907	-0.0003	0.0116	0.9778	-+	0.9732	15455	0.5484	0.0107	0.0134	0.4268	+-+-+-+	0.5219	11280
BAS	1	154092056	rs2494663	A	C	0.4489	0.0051	0.008	0.5192	-++	0.2713	34511	0.3066	-0.0172	0.0175	0.3277	-----	0.6814	7776	0.514	0.0051	0.012	0.6731	+-	0.7437	15455	0.4513	0.0185	0.0135	0.1713	++++++-	0.2744	11280
BAS	1	154127100	rs4400599	T	C	0.6391	-0.0015	0.0085	0.8549	--+	0.01584	34511	0.7912	-0.0295	0.0196	0.132	--+--	0.5037	7776	0.6916	-0.0172	0.0131	0.1882	--	0.059	15455	0.513	0.0279	0.0134	0.0374	++-+-+-	0.5109	11280
BAS	1	154157848	rs34660448	CAAAA	C	0.6929	-0.0088	0.0088	0.3175	--+	0.02552	34511	0.7841	-0.0559	0.02	0.005098	--+--	0.4731	7776	0.7367	-0.004	0.0139	0.7713	--	0.4874	15455	0.6038	0.0093	0.014	0.5098	++-+++-	0.2739	11280
BAS	1	154418415	rs11265613	T	C	0.387	0.0044	0.0084	0.5987	+-+	0.3185	34511	0.1444	0.0279	0.0229	0.2226	++-++	0.8863	7776	0.4451	-0.0073	0.0119	0.54	-+	0.4501	15455	0.3969	0.0115	0.0137	0.4021	---++-+	0.68	11280
BAS	1	154426970	rs2228145	A	C	0.3862	0.0044	0.0083	0.6007	+-+	0.4092	34511	0.1425	0.0278	0.0229	0.2242	++-++	0.82	7776	0.441	-0.0052	0.0119	0.6642	-+	0.4509	15455	0.4003	0.0085	0.0135	0.5274	---++-+	0.5864	11280
BAS	1	154522248	rs11265634	A	G	0.6366	0.0103	0.009	0.2525	+++	0.8419	34511	0.2437	0.0122	0.0184	0.5079	++--+	0.4252	7776	0.731	0.0051	0.013	0.6923	-+	0.0002581	15455	0.8065	0.0173	0.0168	0.3024	-+++++-	0.2719	11280
BAS	1	154531910	rs4074436	A	G	0.355	-0.0093	0.0095	0.33	-+-	0.362	34511	0.7385	-0.0197	0.0179	0.2698	--++-	0.185	7776	0.2381	0.0039	0.0134	0.773	+-	0.0004461	15455	0.1188	-0.027	0.0208	0.1938	------+	0.7185	11280
BAS	1	154533617	rs4845649	A	C	0.3559	-0.0096	0.0095	0.3138	-+-	0.3386	34511	0.7389	-0.0198	0.0179	0.2673	--+++	0.1906	7776	0.2386	0.0039	0.0134	0.7686	+-	0.0004652	15455	0.119	-0.0286	0.0209	0.1698	------+	0.8214	11280
BAS	1	154534617	rs6686197	C	G	0.367	-0.0108	0.0112	0.3346	---	0.5957	34511	0.6537	-0.0109	0.0166	0.512	--+++	0.3181	7776	0.139	-0.0048	0.0162	0.7663	+-	0.00597	15455	0.0597	-0.0509	0.0423	0.2289	-+--+-+	0.4763	11280
BAS	1	154534766	rs9427089	A	G	0.3611	-0.0118	0.0112	0.2943	---	0.4605	34511	0.6233	-0.0113	0.0163	0.4867	--+++	0.1651	7776	0.1345	-0.0048	0.0166	0.7737	+-	0.01771	15455	0.0541	-0.0624	0.0432	0.148	-+--+-+	0.6045	11280
BAS	1	154625632	rs11264233	A	G	0.5893	-0.0096	0.0083	0.2462	---	0.4129	34511	0.88	-0.0389	0.0244	0.1107	--+-+	0.8005	7776	0.5749	-0.0088	0.0119	0.4584	+-	0.009383	15455	0.5219	-0.0021	0.0132	0.8724	++-+---	0.8755	11280
BAS	1	154626477	rs9427113	A	G	0.4105	0.0097	0.0083	0.2431	+++	0.4283	34511	0.1194	0.0385	0.0245	0.1169	++-+-	0.7631	7776	0.4252	0.0089	0.0119	0.4558	-+	0.008619	15455	0.478	0.0023	0.0133	0.8606	--+-+++	0.8782	11280
BAS	1	154626705	rs9427114	T	C	0.4109	0.0098	0.0083	0.2379	+++	0.4325	34511	0.1193	0.0386	0.0246	0.1164	++-+-	0.7578	7776	0.4254	0.009	0.0119	0.4484	-+	0.008439	15455	0.478	0.0025	0.0133	0.8489	--+-+++	0.8645	11280
BAS	1	154910930	rs58629129	T	C	0.3997	0.0012	0.0087	0.8912	++-	0.4572	32740	0.0847	0.0324	0.03	0.2799	++?+-	0.9558	7222	0.4751	0.0033	0.0122	0.7864	+?	1	14238	0.37	-0.0081	0.0138	0.5551	-++--+-	0.2849	11280
BAS	1	154911798	rs4845695	A	G	0.3951	0.0025	0.0085	0.7699	++-	0.5037	34511	0.0835	0.0259	0.0292	0.3741	++-+-	0.9009	7776	0.4634	0.0065	0.0117	0.5803	++	0.3393	15455	0.3698	-0.0083	0.0138	0.5485	-++--+-	0.2846	11280
BAS	1	154941263	rs8191981	A	G	0.9971	-0.3181	0.2223	0.1523	?--	0.04183	15296	NA	NA	NA	NA	NA	NA	NA	0.9982	-0.0343	0.2624	0.896	-?	1	14238	0.9944	-1.0391	0.4182	0.01296	?-???-?	0.1786	1058
BAS	1	154941593	rs4845401	C	G	0.4284	0.0052	0.0085	0.5434	++-	0.3581	34511	0.0998	0.0317	0.0271	0.2417	++-++	0.2926	7776	0.4963	0.0098	0.0117	0.4035	++	0.06361	15455	0.4192	-0.0082	0.0138	0.5562	-++--++	0.1772	11280
BAS	1	154980351	rs56103503	T	C	0.6203	-0.008	0.0088	0.3617	--+	0.2555	34511	0.902	-0.0473	0.0282	0.09309	--+--	0.3166	7776	0.5763	-0.0097	0.0121	0.4204	--	0.03799	15455	0.609	0.0047	0.0145	0.7445	+--++-+	0.1671	11280
BAS	1	154994750	rs11264296	T	C	0.4758	-0.0058	0.0079	0.465	-+-	0.1255	34511	0.3868	-0.022	0.0166	0.1866	--+--	0.9013	7776	0.5579	0.0125	0.012	0.2968	++	0.8957	15455	0.4293	-0.0186	0.0137	0.1762	-++--+-	0.3896	11280
BAS	1	155129562	rs12129003	A	G	0.5592	-0.0073	0.0079	0.356	+--	0.3757	34511	0.6652	0.0083	0.0173	0.6318	+++--	0.7492	7776	0.4927	-0.0189	0.0118	0.1098	--	0.985	15455	0.5818	-0.0016	0.0135	0.9064	+------	0.2267	11280
BAS	1	155240077	rs11577338	A	G	0.4704	0.0001	0.0084	0.9861	-++	0.4816	34511	0.86	-0.0247	0.0226	0.2746	--+--	0.1257	7776	0.4651	0.006	0.0119	0.615	+-	0.275	15455	0.3263	0.0016	0.0141	0.9101	+++----	0.3989	11280
BAS	1	155273869	rs4971072	A	G	0.4677	-0.0027	0.0084	0.7493	-+-	0.4282	34511	0.8613	-0.0276	0.0227	0.224	--+--	0.1319	7776	0.4618	0.0055	0.0119	0.6434	+-	0.1541	15455	0.3242	-0.0046	0.0141	0.7426	+++----	0.1444	11280
BAS	1	155477570	rs11582072	T	C	0.523	0.0039	0.0084	0.6446	+--	0.3761	34511	0.1369	0.0335	0.0228	0.1415	++-++	0.1552	7776	0.5262	-0.0004	0.0119	0.9703	-+	0.1329	15455	0.6621	-0.0013	0.0139	0.9272	---++++	0.1908	11280
BAS	1	155501014	rs35615695	T	C	0.5237	0.0041	0.0084	0.6252	+--	0.226	34511	0.1491	0.0395	0.0222	0.07538	++-++	0.5132	7776	0.5302	-0.0025	0.0119	0.8342	-+	0.1546	15455	0.6618	-0.0008	0.0139	0.9519	---++++	0.1747	11280
BAS	1	155508882	rs6696888	A	G	0.4777	-0.0035	0.0084	0.6772	-++	0.3859	34511	0.8641	-0.0327	0.0228	0.1526	--+--	0.1664	7776	0.4742	0.0005	0.0119	0.964	+-	0.1357	15455	0.3388	0.0019	0.0139	0.8903	+++----	0.1884	11280
BAS	1	155527235	rs12122800	T	G	0.3845	0.0075	0.0089	0.4017	+-+	0.3279	34511	0.0979	0.0415	0.0274	0.1304	++-++	0.1636	7776	0.3501	-0.0026	0.0127	0.8408	-+	0.4814	15455	0.5028	0.0109	0.0141	0.4402	+---+++	0.2922	11280
BAS	1	155612197	rs34632540	T	G	0.4761	-0.004	0.0084	0.6351	-++	0.3517	34511	0.8594	-0.0344	0.0227	0.1303	--+--	0.1562	7776	0.4724	0.0001	0.0119	0.9946	+-	0.1141	15455	0.3353	0.0019	0.014	0.8916	++++---	0.1102	11280
BAS	1	155688580	rs821551	A	C	0.4999	0.0071	0.0084	0.401	+-+	0.3731	34511	0.1283	0.0339	0.0236	0.1511	++--+	0.1911	7776	0.492	-0.0024	0.012	0.8385	-+	0.0947	15455	0.6335	0.0103	0.0136	0.4499	+--+++-	0.1343	11280
BAS	1	155793969	rs822478	T	C	0.5033	0.0057	0.0084	0.5008	+-+	0.2923	34511	0.137	0.0366	0.0232	0.1145	++-++	0.3653	7776	0.4974	-0.0041	0.012	0.7297	-+	0.1935	15455	0.6386	0.0076	0.0137	0.5787	+--+++-	0.1954	11280
BAS	1	155876613	rs3856261	A	G	0.6488	-0.0015	0.0092	0.8675	-+-	0.1356	34511	0.9094	-0.036	0.029	0.2143	--+--	0.3315	7776	0.7012	0.0163	0.0132	0.2178	+-	0.5824	15455	0.5256	-0.0139	0.0142	0.33	-++----	0.2092	11280
BAS	1	155878732	rs670523	A	G	0.5039	0.0041	0.0084	0.6298	+-+	0.1336	34511	0.1351	0.0438	0.0231	0.05794	++--+	0.1991	7776	0.4943	-0.0082	0.012	0.4948	-+	0.1592	15455	0.6483	0.0061	0.0138	0.6561	+--++++	0.2238	11280
BAS	1	155880952	rs490498	A	G	0.4967	-0.0046	0.0084	0.5844	-+-	0.1335	34511	0.8652	-0.044	0.0231	0.05746	--++-	0.1966	7776	0.5059	0.0079	0.012	0.509	+-	0.1561	15455	0.353	-0.0071	0.0138	0.6065	-++----	0.2224	11280
BAS	1	155907823	rs11264422	A	T	0.4956	-0.0036	0.0084	0.6678	-+-	0.1443	34511	0.8649	-0.0426	0.0231	0.06499	--++-	0.2022	7776	0.5046	0.0084	0.012	0.4799	+-	0.1348	15455	0.3519	-0.0056	0.0138	0.6863	-++----	0.2216	11280
BAS	1	156030820	rs2275073	A	C	0.3947	-0.0023	0.0087	0.7891	-+-	0.6598	34511	0.7271	-0.0151	0.018	0.3998	+-++-	0.03595	7776	0.3254	0.0048	0.0126	0.7018	+-	0.04327	15455	0.2382	-0.0038	0.0163	0.8167	-++++--	0.09124	11280
BAS	1	156042915	rs11264432	A	G	0.532	-0.0036	0.0084	0.667	-+-	0.7886	34511	0.843	-0.0159	0.0223	0.4774	--+--	0.5229	7776	0.4907	0.0012	0.0121	0.9217	+-	0.4962	15455	0.4666	-0.0052	0.0138	0.7048	-++-+--	0.3134	11280
BAS	1	156088526	rs584025	T	C	0.8012	0.0161	0.0121	0.1829	+++	0.5882	34511	0.6768	0.0278	0.0175	0.1134	++-++	0.1174	7776	0.9025	0.0006	0.0198	0.9768	-+	0.378	15455	0.945	0.0174	0.0312	0.5771	++++---	0.7533	11280
BAS	1	156094578	rs2993267	A	G	0.3119	-0.0144	0.0103	0.1644	---	0.7066	34511	0.5625	-0.0236	0.016	0.1406	--+--	0.0147	7776	0.1495	-0.0047	0.0161	0.769	--	0.6055	15455	0.0899	-0.0152	0.0251	0.5443	--+-+-+	0.2606	11280
BAS	1	156095466	rs581342	T	C	0.3119	-0.0141	0.0103	0.172	---	0.7174	34511	0.5626	-0.0233	0.016	0.145	--+--	0.01492	7776	0.1495	-0.0048	0.0161	0.7669	--	0.6072	15455	0.0899	-0.0142	0.0251	0.5724	--+-+-+	0.3463	11280
BAS	1	156095712	rs2485674	T	C	0.3119	-0.0142	0.0103	0.17	---	0.7173	34511	0.5626	-0.0233	0.016	0.1457	--+--	0.01501	7776	0.1495	-0.0048	0.0161	0.7649	--	0.607	15455	0.0899	-0.0146	0.0251	0.561	--+-+-+	0.3227	11280
BAS	1	156096417	rs594028	T	G	0.3118	-0.0141	0.0103	0.1725	---	0.7224	34511	0.5624	-0.0231	0.016	0.1498	--+--	0.01506	7776	0.1494	-0.0048	0.0161	0.7647	--	0.6063	15455	0.0899	-0.0146	0.0251	0.5592	--+-+-+	0.3233	11280
BAS	1	156098620	rs528636	A	G	0.3118	-0.0138	0.0103	0.1816	---	0.7577	34511	0.5628	-0.0221	0.016	0.166	--+--	0.0153	7776	0.1497	-0.0052	0.0161	0.7448	--	0.6108	15455	0.0899	-0.0143	0.025	0.567	--+-+-+	0.3261	11280
BAS	1	156099669	rs513043	T	G	0.2695	-0.0121	0.0107	0.2575	---	0.8661	34511	0.4685	-0.0164	0.0162	0.3087	--+--	0.03767	7776	0.1301	-0.0049	0.0172	0.7739	--	0.6906	15455	0.0843	-0.0173	0.0254	0.4956	--+-+++	0.3476	11280
BAS	1	156100739	rs577492	T	C	0.3124	-0.0129	0.0103	0.2114	---	0.7889	34511	0.5655	-0.0203	0.016	0.2051	--+--	0.01316	7776	0.1505	-0.0048	0.016	0.7636	--	0.6721	15455	0.0899	-0.0145	0.025	0.5622	--+-+-+	0.3202	11280
BAS	1	156101069	rs2485669	A	T	0.6866	0.0128	0.0103	0.2135	+++	0.8704	34511	0.434	0.0189	0.016	0.2368	++-++	0.01321	7776	0.8473	0.007	0.016	0.6626	++	0.7066	15455	0.9075	0.0121	0.0248	0.6258	++-+-+-	0.4331	11280
BAS	1	156102476	rs10159320	A	G	0.6873	0.0122	0.0103	0.2366	+++	0.8154	34511	0.4359	0.0194	0.016	0.2259	++-++	0.01122	7776	0.8493	0.0049	0.0161	0.7624	++	0.6629	15455	0.9102	0.0124	0.025	0.6199	++-+-+-	0.3226	11280
BAS	1	156103203	rs2485665	A	G	0.687	0.0128	0.0103	0.2155	+++	0.8309	34511	0.4355	0.0198	0.016	0.2166	++-++	0.01125	7776	0.8491	0.006	0.0161	0.7102	++	0.6611	15455	0.9101	0.0121	0.025	0.6276	++-+-+-	0.3255	11280
BAS	1	156103997	rs569025	A	C	0.3313	-0.0144	0.0102	0.1595	---	0.8843	34511	0.6228	-0.0205	0.0163	0.2077	--+--	0.0051	7776	0.1631	-0.0095	0.0154	0.5397	--	0.6565	15455	0.0925	-0.0127	0.0248	0.6093	--+-+-+	0.3488	11280
BAS	1	156105028	rs538089	T	C	0.2608	-0.0156	0.0108	0.1495	---	0.9624	34511	0.4458	-0.0186	0.0162	0.2528	--+--	0.004148	7776	0.1277	-0.012	0.0175	0.4935	--	0.5394	15455	0.0808	-0.0156	0.0258	0.5462	--+-++-	0.444	11280
BAS	1	156105337	rs2485664	T	C	0.7392	0.0156	0.0108	0.1494	+++	0.9635	34511	0.5543	0.0186	0.0162	0.253	++-++	0.004235	7776	0.8722	0.0121	0.0175	0.489	++	0.5363	15455	0.9192	0.0154	0.0258	0.5507	++-+--+	0.4294	11280
BAS	1	156105609	rs646840	T	G	0.7392	0.0155	0.0108	0.1502	+++	0.9678	34511	0.5543	0.0184	0.0162	0.2578	++-++	0.004121	7776	0.8722	0.0123	0.0175	0.4808	++	0.5206	15455	0.9193	0.0153	0.0258	0.5532	++-+--+	0.4332	11280
BAS	1	156105928	rs534807	A	G	0.7398	0.014	0.0108	0.195	+++	0.9859	34511	0.5537	0.0158	0.0163	0.3301	++-++	0.00645	7776	0.8724	0.0118	0.0175	0.5001	++	0.49	15455	0.9195	0.0145	0.0259	0.5755	++-+--+	0.4594	11280
BAS	1	156106185	rs505058	T	C	0.3295	-0.0127	0.0102	0.2124	---	0.9962	34511	0.6149	-0.012	0.0162	0.4591	--+--	0.006458	7776	0.163	-0.0137	0.0154	0.3757	--	0.6587	15455	0.0922	-0.0117	0.0248	0.6371	--+-+-+	0.39	11280
BAS	1	156106369	rs476000	A	G	0.6727	0.0132	0.0102	0.197	+++	0.9969	34511	0.3924	0.0142	0.0162	0.3813	++-++	0.04854	7776	0.84	0.0125	0.0156	0.4257	++	0.6039	15455	0.9084	0.0127	0.0249	0.6096	++-+-+-	0.3667	11280
BAS	1	156108048	rs520910	T	C	0.3261	-0.0143	0.0102	0.1612	---	0.9861	34511	0.605	-0.0139	0.0162	0.3899	--+--	0.05627	7776	0.1597	-0.016	0.0156	0.3062	--	0.5441	15455	0.0911	-0.0112	0.0249	0.6516	--+-+-+	0.3538	11280
BAS	1	156110167	rs568035	T	C	0.6731	0.0144	0.0103	0.1613	+++	0.9764	34511	0.396	0.0141	0.0162	0.384	++-++	0.04836	7776	0.8403	0.0164	0.0157	0.2968	++	0.5594	15455	0.9071	0.01	0.0249	0.6873	++-+-+-	0.3967	11280
BAS	1	156198366	rs3768276	A	G	0.5874	-0.0054	0.0088	0.5403	--+	0.3091	34511	0.8971	-0.0396	0.0268	0.1403	+-+--	0.1795	7776	0.5816	-0.0072	0.0124	0.5642	--	0.08204	15455	0.5102	0.0063	0.014	0.6527	+-----+	0.8127	11280
BAS	1	156362937	rs41266161	A	G	0.739	0	0.0098	0.9968	--+	0.1182	34511	0.9259	-0.0361	0.0318	0.2562	+-++-	0.05632	7776	0.706	-0.0107	0.0134	0.4227	--	0.3354	15455	0.7388	0.0245	0.016	0.1252	+-+--++	0.8674	11280
BAS	1	156406381	rs11264483	C	G	0.5183	0.0128	0.0085	0.1336	-++	0.1613	34511	0.8634	-0.0171	0.0234	0.4649	--++-	0.2035	7776	0.5146	0.0071	0.012	0.5565	+-	0.05266	15455	0.3963	0.0318	0.0142	0.02476	++-++++	0.971	11280
BAS	1	156409458	rs35231114	A	G	0.6033	0.0081	0.0089	0.3629	-++	0.2939	34511	0.8954	-0.0308	0.0264	0.2432	--++-	0.02747	7776	0.64	0.0135	0.0127	0.2874	+-	0.3442	15455	0.4748	0.0125	0.0141	0.3761	--++++-	0.8171	11280
BAS	1	156410691	rs12128961	A	G	0.5252	-0.0024	0.0084	0.7805	+--	0.02097	34511	0.1643	0.0496	0.0216	0.0216	++-++	0.1708	7776	0.5391	-0.0047	0.0118	0.6893	-+	0.1762	15455	0.6688	-0.0225	0.0146	0.1241	-+-----	0.881	11280
BAS	1	156415673	rs35208023	T	C	0.4783	0.0039	0.0085	0.6469	-++	0.084	34511	0.8387	-0.0358	0.0217	0.09913	--+--	0.1734	7776	0.4641	0.0035	0.0118	0.7655	+-	0.1584	15455	0.3368	0.0224	0.0146	0.1239	+-+++++	0.885	11280
BAS	1	156425710	rs7554299	A	G	0.4745	0.0045	0.0085	0.5992	-++	0.07148	34511	0.853	-0.0405	0.0224	0.06992	--+--	0.04181	7776	0.4633	0.0063	0.0118	0.5961	+-	0.2365	15455	0.3328	0.0205	0.0145	0.1555	+-+++++	0.6504	11280
BAS	1	156430749	rs750439	T	C	0.4562	0.0097	0.0081	0.2337	-++	0.3007	34511	0.6808	-0.0123	0.0173	0.475	--+--	0.07626	7776	0.4346	0.0114	0.0119	0.3379	+-	0.2976	15455	0.3322	0.0223	0.0144	0.1216	+-++++-	0.8685	11280
BAS	1	156434703	rs1050316	T	G	0.4626	0.0142	0.0081	0.07938	-++	0.1438	34511	0.689	-0.0096	0.0173	0.5793	--+--	0.235	7776	0.4396	0.0114	0.012	0.3438	+-	0.3542	15455	0.3441	0.0338	0.0141	0.0163	+-++++-	0.8349	11280
BAS	1	156468243	rs10908505	A	T	0.4801	0.0107	0.0084	0.2054	-++	0.02392	34511	0.8696	-0.0397	0.0233	0.08877	--++-	0.08855	7776	0.4734	0.0072	0.0118	0.539	+-	0.2235	15455	0.349	0.0337	0.014	0.01621	+-+++++	0.9225	11280
BAS	1	156480288	rs11264488	C	G	0.3989	0.0139	0.0084	0.09574	+++	0.6974	34511	0.1332	0.0055	0.0234	0.8153	++-++	0.2077	7776	0.4142	0.009	0.0121	0.4589	+-	0.7865	15455	0.4663	0.0226	0.0133	0.09014	++--++-	0.2054	11280
BAS	1	156486009	rs6685228	A	G	0.2855	-0.0027	0.0094	0.7715	-+-	0.6841	34511	0.4981	-0.0021	0.0161	0.8984	--++-	0.6846	7776	0.1878	0.005	0.0149	0.7401	++	0.7191	15455	0.1527	-0.0158	0.0187	0.3959	--+---+	0.5886	11280
BAS	1	156488154	rs1778833	A	G	0.7473	0.0018	0.01	0.8543	+-+	0.672	34511	0.566	0.0051	0.0162	0.7525	-+-++	0.5632	7776	0.8482	-0.0088	0.0163	0.5913	--	0.9915	15455	0.8805	0.0137	0.0207	0.5097	++-+-+-	0.1597	11280
BAS	1	156525023	rs12760461	T	C	0.4963	0.0077	0.0082	0.3423	-++	0.6366	34511	0.2263	-0.0051	0.0189	0.7857	++--+	0.1292	7776	0.5081	0.0062	0.0119	0.6008	++	0.7248	15455	0.6263	0.0168	0.0139	0.2276	++-+++-	0.8649	11280
BAS	1	156525582	rs35508156	A	G	0.5038	-0.0076	0.0082	0.3517	+--	0.6449	34511	0.7737	0.0051	0.0189	0.786	--++-	0.1292	7776	0.4922	-0.0061	0.0119	0.6097	--	0.7218	15455	0.3737	-0.0165	0.0139	0.2371	--+---+	0.8585	11280
BAS	1	156526387	rs11264498	C	G	0.4962	0.0079	0.0082	0.3332	-++	0.6373	34511	0.2264	-0.005	0.0189	0.7924	++--+	0.1308	7776	0.5077	0.0064	0.0119	0.5917	++	0.7279	15455	0.6263	0.0169	0.0139	0.2262	++-+++-	0.8587	11280
BAS	1	156529034	rs12757164	A	G	0.5039	-0.0075	0.0082	0.3593	+--	0.659	34511	0.7737	0.005	0.0189	0.7892	--++-	0.1295	7776	0.4922	-0.0061	0.0119	0.6084	--	0.7223	15455	0.3738	-0.0161	0.0139	0.2489	--+---+	0.8618	11280
BAS	1	156532733	rs4661183	T	C	0.506	0.0081	0.0082	0.3247	+++	0.7693	34511	0.2298	0.0006	0.0188	0.9751	++--+	0.1334	7776	0.5163	0.0054	0.0119	0.6478	++	0.6015	15455	0.647	0.016	0.0141	0.2586	++-++++	0.6763	11280
BAS	1	156540738	rs7514468	T	C	0.5472	0.0076	0.0083	0.3594	-++	0.8267	34511	0.2629	-0.001	0.0181	0.9547	++--+	0.3016	7776	0.5873	0.0122	0.012	0.3111	++	0.3303	15455	0.6747	0.0063	0.0147	0.669	++--++-	0.9933	11280
BAS	1	156550229	rs41405153	A	G	0.2228	-0.0092	0.0123	0.4535	---	0.8952	34511	0.3521	-0.0038	0.0169	0.8209	+-+++	0.1936	7776	0.0889	-0.0159	0.0206	0.4413	--	0.1174	15455	0.0427	-0.0134	0.0362	0.7113	-+-+-++	0.4599	11280
BAS	1	156551848	rs6682716	A	G	0.4935	0.0039	0.0085	0.6498	+-+	0.7822	34511	0.1876	0.0149	0.0206	0.4706	++---	0.2249	7776	0.4773	-0.0012	0.0119	0.9174	-+	0.2174	15455	0.689	0.0062	0.0153	0.687	++---+-	0.8767	11280
BAS	1	156556321	rs10796961	A	G	0.3393	-0.0179	0.0108	0.09647	---	0.8607	34511	0.5998	-0.0115	0.0161	0.4767	--+--	0.0245	7776	0.143	-0.0239	0.0163	0.1431	--	0.2581	15455	0.062	-0.0205	0.0323	0.5255	---+--+	0.4868	11280
BAS	1	156560624	rs11264504	T	C	0.4352	-0.0062	0.0083	0.4554	+--	0.5576	34511	0.7414	0.0057	0.018	0.7528	--++-	0.1878	7776	0.3871	-0.0035	0.0121	0.7749	+-	0.03224	15455	0.2982	-0.0185	0.0149	0.214	--+----	0.9835	11280
BAS	1	156564922	rs3795733	T	C	0.4348	-0.0056	0.0083	0.5014	+--	0.5924	34511	0.7419	0.0053	0.0181	0.7683	--++-	0.1863	7776	0.3873	-0.0027	0.0121	0.8261	+-	0.0349	15455	0.2987	-0.0174	0.0149	0.2417	--+---+	0.9774	11280
BAS	1	156572159	rs11576266	A	G	0.559	0.0082	0.0084	0.3278	+++	0.7178	34511	0.1965	0.0126	0.0197	0.5233	++--+	0.1174	7776	0.6016	0.0014	0.012	0.9046	-+	0.04229	15455	0.6988	0.0162	0.0148	0.2757	++-+++-	0.9714	11280
BAS	1	156588280	rs7538961	A	T	0.5873	0.0077	0.0083	0.3574	+-+	0.4773	34511	0.3302	0.0235	0.0171	0.1693	++--+	0.2815	7776	0.6354	-0.0018	0.0122	0.8862	-+	0.03558	15455	0.7158	0.0098	0.0152	0.5171	++-+++-	0.9455	11280
BAS	1	156594656	rs12567958	A	C	0.4265	-0.009	0.0084	0.2841	---	0.6453	34511	0.7155	-0.0227	0.0178	0.2022	--+++	0.4009	7776	0.3812	-0.0025	0.0122	0.8373	+-	0.05573	15455	0.2879	-0.009	0.0151	0.5533	--++--+	0.9384	11280
BAS	1	156595447	rs1135646	A	G	0.3379	-0.0146	0.0107	0.1714	---	0.8978	34511	0.5867	-0.0179	0.0161	0.2665	--+++	0.487	7776	0.1636	-0.0094	0.0158	0.5511	+-	0.05928	15455	0.0613	-0.0229	0.0325	0.4811	---+--+	0.391	11280
BAS	1	156597408	rs10908510	T	C	0.3224	-0.0206	0.0108	0.0558	---	0.8544	34511	0.5512	-0.0254	0.0161	0.1156	--+-+	0.5612	7776	0.1574	-0.0139	0.0161	0.3885	--	0.04338	15455	0.0594	-0.0281	0.0327	0.3904	---+--+	0.3614	11280
BAS	1	156598988	rs11586836	A	G	0.4265	-0.0105	0.0084	0.2112	---	0.6128	34511	0.7154	-0.0254	0.0178	0.1545	--+++	0.4453	7776	0.38	-0.0041	0.0122	0.74	+-	0.07134	15455	0.2861	-0.0096	0.0153	0.5301	--+---+	0.9308	11280
BAS	1	156600862	rs6698857	C	G	0.6795	0.022	0.0108	0.04104	+++	0.8065	34511	0.4498	0.0275	0.0162	0.08897	++---	0.5292	7776	0.8432	0.0143	0.0161	0.374	++	0.0455	15455	0.9401	0.0316	0.0327	0.3347	+++-++-	0.4212	11280
BAS	1	156600864	rs6698858	T	C	0.3205	-0.022	0.0108	0.04104	---	0.8065	34511	0.5502	-0.0275	0.0162	0.089	--+++	0.5292	7776	0.1568	-0.0143	0.0161	0.3741	--	0.0455	15455	0.0599	-0.0316	0.0327	0.3346	---+--+	0.4212	11280
BAS	1	156610688	rs1361744	A	G	0.3027	-0.021	0.0108	0.05126	---	0.997	34511	0.5354	-0.0204	0.0167	0.2225	--+-+	0.6566	7776	0.1539	-0.021	0.0162	0.194	--	0.06856	15455	0.0797	-0.023	0.0289	0.4266	-++---+	0.7304	11280
BAS	1	156665110	rs61813551	A	G	0.3822	0.0014	0.0093	0.8786	+-+	0.9041	34511	0.132	0.0112	0.0254	0.66	++-++	0.5574	7776	0.3379	-0.0016	0.0132	0.9021	-+	0.01203	15455	0.5285	0.0019	0.0151	0.8998	+++--+-	0.4238	11280
BAS	1	156671469	rs12406221	A	G	0.3569	0.0162	0.0091	0.07475	+++	0.06643	34511	0.1043	0.0771	0.0286	0.007062	++-++	0.5135	7776	0.3989	0.0139	0.0121	0.2541	+-	0.2949	15455	0.3623	0.0017	0.0157	0.9153	-+-++++	0.6913	11280
BAS	1	156686005	rs12140437	A	C	0.2474	-0.002	0.0098	0.8352	++-	0.6484	34511	0.066	0.0222	0.0329	0.4993	++-++	0.9159	7776	0.2072	0.0009	0.0145	0.9519	-+	0.5633	15455	0.3238	-0.0098	0.0146	0.5035	++---+-	0.9479	11280
BAS	1	156688152	rs11264531	T	C	0.7033	0.0021	0.0087	0.8121	-++	0.7682	34511	0.7548	-0.0078	0.0195	0.6875	+--+-	0.6863	7776	0.7359	0.0004	0.0134	0.974	+-	0.4653	15455	0.6386	0.0093	0.0143	0.513	---++-+	0.8917	11280
BAS	1	156700651	rs12145743	T	G	0.2558	-0.0042	0.0096	0.6595	++-	0.5237	34511	0.0686	0.023	0.0316	0.4668	++-++	0.8997	7776	0.2112	0.0001	0.0144	0.993	-+	0.8679	15455	0.3358	-0.0138	0.0141	0.3285	-+---+-	0.9789	11280
BAS	1	156716598	rs4501833	A	G	0.7442	0.0038	0.0096	0.6908	--+	0.497	34511	0.9311	-0.0247	0.0316	0.4336	--+--	0.8881	7776	0.7889	-0.0006	0.0145	0.9653	+-	0.8425	15455	0.6648	0.0137	0.0141	0.3308	+-+++-+	0.9812	11280
BAS	1	156721032	rs12030654	A	T	0.7478	0.0061	0.0094	0.5147	-++	0.9234	34511	0.8935	-0.0025	0.0263	0.9227	+--+-	0.3755	7776	0.7865	0.0055	0.0144	0.7032	++	0.7791	15455	0.6678	0.0093	0.0142	0.5142	+--++-+	0.9907	11280
BAS	1	156722424	rs11264535	C	G	0.7427	0.0054	0.0093	0.5659	-++	0.7067	34511	0.8871	-0.0109	0.0256	0.6702	+--+-	0.302	7776	0.7798	0.003	0.0143	0.8342	++	0.9479	15455	0.6628	0.0126	0.0141	0.3714	+-+++-+	0.9635	11280
BAS	1	156725001	rs9427242	A	G	0.7452	0.005	0.0094	0.5935	-++	0.641	34511	0.8849	-0.0124	0.0252	0.6222	+--+-	0.3188	7776	0.7824	0.0018	0.0144	0.8991	+-	0.8461	15455	0.6659	0.0135	0.0141	0.3387	+-+++-+	0.9701	11280
BAS	1	156727253	rs12039810	A	G	0.7436	0.0058	0.0093	0.5329	-++	0.6946	34511	0.8873	-0.0107	0.0256	0.6751	+--+-	0.3014	7776	0.7805	0.0033	0.0143	0.8195	+-	0.9256	15455	0.6642	0.0133	0.0141	0.3472	+-+++-+	0.9857	11280
BAS	1	156735412	rs11587469	A	G	0.6542	-0.0064	0.0087	0.4572	-+-	0.3071	34511	0.8919	-0.0406	0.0255	0.1117	--+--	0.4007	7776	0.645	0.0028	0.0124	0.8198	+-	0.005542	15455	0.596	-0.0079	0.0138	0.5681	-+-+--+	0.6592	11280
BAS	1	156740871	rs11264544	A	T	0.6639	-0.0036	0.0087	0.6754	-+-	0.3822	34511	0.853	-0.0251	0.0227	0.2682	--+-+	0.6551	7776	0.6485	0.0079	0.0126	0.5279	+-	0.05803	15455	0.6103	-0.0098	0.0141	0.4845	-+-+--+	0.7505	11280
BAS	1	156740872	rs11264545	T	G	0.6639	-0.0036	0.0087	0.6754	-+-	0.3822	34511	0.853	-0.0251	0.0227	0.2682	--+-+	0.6551	7776	0.6485	0.0079	0.0126	0.5279	+-	0.05803	15455	0.6103	-0.0098	0.0141	0.4845	-+-+--+	0.7505	11280
BAS	1	156741583	rs12566793	A	G	0.3481	0.0036	0.0085	0.6751	+-+	0.3404	34511	0.1561	0.0278	0.0221	0.2087	++-+-	0.5807	7776	0.3631	-0.0078	0.0124	0.529	-+	0.0629	15455	0.4043	0.0082	0.0138	0.5526	+-+-++-	0.6233	11280
BAS	1	156743173	rs11264546	A	G	0.6526	-0.0017	0.0085	0.8398	-+-	0.3756	34511	0.8497	-0.0224	0.0223	0.314	--+-+	0.7447	7776	0.6376	0.0099	0.0124	0.421	+-	0.0461	15455	0.5958	-0.0082	0.0138	0.5502	-+-+--+	0.6223	11280
BAS	1	156744697	rs28834102	T	C	0.6528	-0.0024	0.0085	0.7805	-+-	0.4096	34511	0.8496	-0.0222	0.0223	0.3205	--+-+	0.7441	7776	0.6381	0.0087	0.0124	0.4816	+-	0.05311	15455	0.5957	-0.0085	0.0138	0.5389	-+-+--+	0.6102	11280
BAS	1	156747828	rs12760406	C	G	0.3472	0.0025	0.0085	0.765	+-+	0.3992	34511	0.1503	0.0226	0.0223	0.3119	++-+-	0.7364	7776	0.362	-0.0087	0.0124	0.4837	-+	0.05301	15455	0.4043	0.0088	0.0138	0.5212	+-+-++-	0.5905	11280
BAS	1	156760887	rs11264554	A	C	0.6544	-0.0067	0.0087	0.4374	-+-	0.3915	34511	0.8945	-0.036	0.0258	0.1637	--+-+	0.4202	7776	0.6458	0.0024	0.0124	0.8472	+-	0.006246	15455	0.5964	-0.0097	0.0138	0.4833	-+-+--+	0.5778	11280
BAS	1	156776717	rs928391	T	C	0.1997	-0.0151	0.0103	0.1441	+--	0.6154	34511	0.096	0.0101	0.0276	0.7138	-+--+	0.07348	7776	0.1612	-0.0199	0.0162	0.2194	--	0.8939	15455	0.2659	-0.0185	0.0153	0.2272	-+-----	0.948	11280
BAS	1	156787521	rs6660723	A	G	0.6941	-0.0054	0.0094	0.5622	-+-	0.2854	34511	0.8992	-0.0413	0.0279	0.1387	--+--	0.4047	7776	0.679	0.0061	0.0132	0.6428	+-	0.06687	15455	0.6539	-0.01	0.0151	0.5086	-+-+--+	0.5286	11280
BAS	1	156848794	rs2768756	T	C	0.4769	-0.0106	0.0087	0.2251	-+-	0.02114	34511	0.8142	-0.06	0.0208	0.003962	----+	0.3372	7776	0.4635	0.0068	0.0121	0.5761	+-	0.009086	15455	0.3051	-0.0117	0.0158	0.4595	-++-++-	0.6046	11280
BAS	1	156848946	rs6339	T	G	0.9603	-0.0536	0.0233	0.02167	---	0.3163	34511	0.9897	-0.0509	0.0898	0.5706	-++--	0.1367	7776	0.9705	-0.0149	0.0352	0.6709	+-	0.02944	15455	0.9472	-0.0883	0.0332	0.007834	--+--++	0.4043	11280
BAS	1	156848995	rs6337	T	C	0.4731	-0.0072	0.0087	0.4103	-+-	0.05377	34511	0.7762	-0.0459	0.0199	0.02099	----+	0.2974	7776	0.4582	0.01	0.0122	0.4123	+-	0.01427	15455	0.305	-0.0116	0.0159	0.4645	-++-++-	0.5151	11280
BAS	1	156852463	rs2768759	A	C	0.5248	0.01	0.0087	0.2516	+-+	0.05424	34511	0.1814	0.0523	0.0208	0.01203	++++-	0.568	7776	0.5406	-0.0055	0.012	0.6437	-+	0.004379	15455	0.6999	0.0125	0.016	0.4321	+--++-+	0.6231	11280
BAS	1	156860462	rs2768762	T	G	0.4405	-0.0043	0.0087	0.6254	-+-	0.09996	34511	0.7958	-0.0416	0.0198	0.03545	--+-+	0.1415	7776	0.4205	0.0079	0.0121	0.5122	+-	0.01141	15455	0.2336	-0.001	0.0164	0.9498	+++-++-	0.9569	11280
BAS	1	156869047	rs12566888	T	G	0.6647	0.0113	0.0094	0.2287	++-	0.03422	34511	0.4384	0.0422	0.0161	0.008677	++-++	0.8303	7776	0.7406	0.0032	0.0136	0.8114	-+	0.04296	15455	0.8844	-0.0246	0.0218	0.2607	-+----+	0.2364	11280
BAS	1	156869714	rs12041331	A	G	0.7511	0.0085	0.0098	0.3877	++-	0.1767	34511	0.6322	0.0316	0.0165	0.05593	++-++	0.1733	7776	0.7843	0.001	0.0147	0.9463	-+	0.01778	15455	0.8918	-0.0164	0.0223	0.4624	-+----+	0.1379	11280
BAS	1	156870615	rs943549	A	G	0.4349	-0.0032	0.0087	0.7096	-++	0.1486	34511	0.7818	-0.037	0.0194	0.0561	--+-+	0.4256	7776	0.4161	0.0064	0.0121	0.5971	+-	0.0335	15455	0.2292	0.003	0.0161	0.8544	--++++-	0.8689	11280
BAS	1	156872149	rs2768744	A	G	0.4329	-0.0029	0.0086	0.7373	-++	0.1803	34511	0.7742	-0.034	0.019	0.07377	--+-+	0.3921	7776	0.412	0.0068	0.012	0.5703	+-	0.02591	15455	0.228	0.002	0.016	0.8981	+-++-+-	0.8442	11280
BAS	1	156872767	rs2768745	T	C	0.5673	0.0021	0.0086	0.804	+--	0.2094	34511	0.2268	0.0319	0.019	0.09407	++-+-	0.4216	7776	0.5879	-0.007	0.0121	0.5627	-+	0.02339	15455	0.7726	-0.003	0.016	0.8496	-+----+	0.8458	11280
BAS	1	156873463	rs11264579	T	C	0.417	-0.0007	0.0085	0.9304	-++	0.5302	34511	0.6698	-0.0168	0.017	0.3227	--++-	0.8073	7776	0.3977	0.0067	0.0123	0.5856	+-	0.04851	15455	0.2257	0.0009	0.016	0.9567	--+-++-	0.8376	11280
BAS	1	156875037	rs6676171	T	G	0.4231	0.0008	0.0084	0.9239	-++	0.7069	34511	0.6403	-0.0109	0.0168	0.5157	--++-	0.4978	7776	0.4209	0.0063	0.0122	0.6042	+-	0.07657	15455	0.225	0.002	0.0162	0.9037	--++-+-	0.8499	11280
BAS	1	156875092	rs4661074	A	G	0.4456	-0.0018	0.0085	0.83	-++	0.2756	34511	0.7481	-0.0281	0.0185	0.1274	--+++	0.6064	7776	0.4389	0.0062	0.012	0.6067	+-	0.03723	15455	0.2287	0.0036	0.0161	0.8219	--++-+-	0.8717	11280
BAS	1	156875097	rs4661075	A	G	0.4273	0.007	0.0085	0.4104	+++	0.9392	34511	0.6637	0.0107	0.0171	0.5302	-++++	0.7717	7776	0.4218	0.0076	0.0122	0.5332	+-	0.2376	15455	0.2223	0.0025	0.0163	0.8766	--++-+-	0.7543	11280
BAS	1	156875107	rs2644590	A	C	0.4468	-0.0026	0.0086	0.7609	-++	0.3107	34511	0.7571	-0.0279	0.0187	0.1348	--+++	0.5114	7776	0.44	0.0052	0.012	0.6666	+-	0.03293	15455	0.229	0.0021	0.0161	0.8949	--++-+-	0.8658	11280
BAS	1	156878473	rs77795865	T	C	0.9814	0.0652	0.0359	0.0696	-++	0.1303	34511	0.9949	-0.1931	0.1338	0.149	----+	0.1643	7776	0.9839	0.0762	0.0528	0.1489	++	0.1262	15455	0.9768	0.0943	0.0527	0.07364	++-++--	0.1357	11280
BAS	1	157066673	rs11264616	T	C	0.2664	-0.0025	0.0095	0.7949	+--	0.1775	34511	0.0994	0.0452	0.0276	0.1023	++---	0.004497	7776	0.2307	-0.0116	0.0143	0.4202	-+	0.3646	15455	0.3481	-0.0062	0.0144	0.6647	+----++	0.03057	11280
BAS	1	157066893	rs17404670	A	G	0.7287	0.0015	0.0097	0.8781	-++	0.08039	34511	0.9252	-0.0641	0.0313	0.04067	--+-+	0.01786	7776	0.765	0.0039	0.0146	0.7902	+-	0.8075	15455	0.654	0.0127	0.0142	0.3688	--+++--	0.1918	11280
BAS	1	157084039	rs1176533	C	G	0.6396	-0.0287	0.0089	0.001194	---	0.4636	34511	0.8781	-0.0572	0.0252	0.02332	--+-+	0.1827	7776	0.647	-0.027	0.0125	0.03061	--	0.8202	15455	0.5506	-0.0216	0.0145	0.1378	--+---+	0.04078	11280
BAS	1	157129953	rs1176540	T	C	0.5091	0.0036	0.0082	0.6606	-++	0.607	34511	0.7415	-0.0112	0.0183	0.541	--+--	0.7361	7776	0.5421	0.0104	0.0117	0.3729	+-	0.03763	15455	0.3072	0.0024	0.0147	0.8705	-+++-++	0.4363	11280
BAS	1	157130436	rs1176541	T	C	0.7411	-0.0002	0.01	0.9831	-+-	0.6452	34511	0.9109	-0.0188	0.0299	0.5285	+-++-	0.157	7776	0.7774	0.0087	0.0145	0.5509	++	0.3662	15455	0.6541	-0.0054	0.0155	0.7281	--+++-+	0.1722	11280
BAS	1	157134116	rs1306254	T	C	0.5097	0.0035	0.0082	0.6652	-++	0.6299	34511	0.744	-0.01	0.0183	0.5832	--+--	0.7002	7776	0.5424	0.0105	0.0117	0.3672	+-	0.03246	15455	0.3068	0.0013	0.0147	0.9305	-+++-++	0.4116	11280
BAS	1	157140456	rs1538386	A	T	0.5048	0.003	0.0081	0.7099	-+-	0.5927	34511	0.714	-0.0096	0.0176	0.5871	-++--	0.6536	7776	0.5364	0.011	0.0117	0.348	+-	0.02742	15455	0.3064	-0.0008	0.0148	0.959	-+++-++	0.4988	11280
BAS	1	157198142	rs72702644	A	G	0.7102	-0.0116	0.0097	0.2326	-+-	0.06	34511	0.9211	-0.0765	0.0314	0.01481	--++-	0.02315	7776	0.7702	0.0053	0.0147	0.7169	+-	0.187	15455	0.6097	-0.0142	0.0143	0.3203	--++---	0.3659	11280
BAS	1	157256081	rs12127076	A	G	0.6495	-0.0007	0.009	0.9375	-++	0.1134	34511	0.9	-0.0543	0.0273	0.04662	--++-	0.009014	7776	0.7036	0.0074	0.0131	0.5727	+-	0.1863	15455	0.5254	0.004	0.0138	0.7715	--++++-	0.1055	11280
BAS	1	157275152	rs6427368	T	C	0.5212	-0.014	0.0084	0.09656	-+-	0.08436	34511	0.8334	-0.0476	0.0218	0.02895	--++-	0.6927	7776	0.5421	0.0036	0.0121	0.768	+-	0.5559	15455	0.3688	-0.0233	0.0138	0.09214	-+----+	0.01321	11280
BAS	1	157279122	rs11264673	A	C	0.5206	-0.0141	0.0084	0.09258	-+-	0.1305	34511	0.8164	-0.0434	0.0211	0.04021	--++-	0.8155	7776	0.5378	0.002	0.0121	0.8668	+-	0.5326	15455	0.3694	-0.0226	0.0139	0.1034	-+----+	0.009508	11280
BAS	1	157297931	rs9427255	T	C	0.4728	0.0146	0.0083	0.07984	+++	0.2594	34511	0.1957	0.0353	0.0206	0.08605	++--+	0.719	7776	0.4481	0.0008	0.0121	0.9458	++	0.8558	15455	0.6292	0.0232	0.0138	0.09443	+-++++-	0.01632	11280
BAS	1	157299458	rs12128746	T	C	0.6638	-0.0116	0.0092	0.2097	-+-	0.1422	34511	0.9039	-0.0502	0.0279	0.07171	--+--	0.5024	7776	0.721	0.0057	0.0136	0.6743	+-	0.1691	15455	0.5428	-0.0201	0.014	0.1499	-+---+-	0.5688	11280
BAS	1	157312238	rs55930911	A	G	0.4723	0.0141	0.0083	0.08989	+++	0.2794	34511	0.1954	0.0333	0.0205	0.1048	++--+	0.7457	7776	0.4485	0.0006	0.0121	0.9593	++	0.8717	15455	0.6309	0.0232	0.0139	0.09429	+-++++-	0.03358	11280
BAS	1	157321586	rs9426965	T	C	0.5358	-0.0146	0.0084	0.0813	---	0.2892	34511	0.8093	-0.029	0.0207	0.161	--+--	0.7895	7776	0.5604	-0.0008	0.0121	0.947	--	0.9662	15455	0.3799	-0.0262	0.0139	0.05942	-+----+	0.08857	11280
BAS	1	157323211	rs1408554	T	C	0.489	-0.01	0.0082	0.226	-+-	0.03325	34511	0.8036	-0.0439	0.0199	0.02754	--+--	0.4724	7776	0.4796	0.0108	0.0118	0.3584	+-	0.4833	15455	0.3446	-0.0226	0.0141	0.1074	-+-----	0.2812	11280
BAS	1	157331407	rs2224901	A	G	0.6028	-0.0177	0.0084	0.03516	---	0.2136	34511	0.8647	-0.0486	0.0233	0.03692	--++-	0.6058	7776	0.5878	-0.0047	0.0121	0.6963	--	0.6555	15455	0.5346	-0.0233	0.0134	0.08204	-+----+	0.9837	11280
BAS	1	157331748	rs9427264	A	G	0.6027	-0.0185	0.0083	0.02603	---	0.2139	34511	0.8558	-0.0494	0.0228	0.02996	---+-	0.9224	7776	0.5879	-0.0059	0.012	0.6242	--	0.6586	15455	0.5337	-0.0236	0.0134	0.07916	-+----+	0.9827	11280
BAS	1	157332780	rs9426966	T	C	0.3974	0.0179	0.0083	0.03162	+++	0.2129	34511	0.1444	0.0481	0.0227	0.0344	+++-+	0.9372	7776	0.4128	0.005	0.012	0.6789	++	0.6152	15455	0.4664	0.0234	0.0134	0.08139	+-++++-	0.9877	11280
BAS	1	157333617	rs9426967	T	C	0.3977	0.0175	0.0083	0.03563	+++	0.1999	34511	0.1445	0.0482	0.0227	0.03397	+++-+	0.9431	7776	0.4132	0.0043	0.012	0.7178	++	0.604	15455	0.4667	0.0232	0.0134	0.08357	+-++++-	0.9909	11280
BAS	1	157334103	rs2004139	A	T	0.6024	-0.0176	0.0083	0.03408	---	0.2117	34511	0.8556	-0.0481	0.0227	0.03439	---+-	0.9402	7776	0.587	-0.0048	0.012	0.69	--	0.6029	15455	0.5334	-0.023	0.0134	0.08571	-+----+	0.9867	11280
BAS	1	157334428	rs2317049	A	G	0.4004	0.0156	0.0082	0.05709	+++	0.2127	34511	0.1818	0.0403	0.0208	0.05241	+++-+	0.651	7776	0.4193	0.0015	0.012	0.8973	-+	0.6074	15455	0.4676	0.023	0.0134	0.08707	+-++++-	0.9878	11280
BAS	1	157335891	rs2147445	T	C	0.6024	-0.0176	0.0083	0.03475	---	0.2172	34511	0.8556	-0.0474	0.0227	0.03696	---+-	0.9467	7776	0.5869	-0.0047	0.012	0.6946	--	0.587	15455	0.5334	-0.0232	0.0134	0.08394	-+----+	0.9868	11280
BAS	1	157336988	rs1967788	C	G	0.3972	0.0175	0.0083	0.03546	+++	0.2186	34511	0.1443	0.0479	0.0227	0.03504	+++-+	0.9556	7776	0.4128	0.0049	0.012	0.6802	++	0.5276	15455	0.4658	0.0226	0.0134	0.09123	++++++-	0.9884	11280
BAS	1	157337151	rs1967789	T	G	0.6038	-0.0172	0.0083	0.03945	---	0.1962	34511	0.8549	-0.0499	0.0227	0.02834	-----	0.9543	7776	0.5871	-0.0047	0.012	0.6927	--	0.567	15455	0.5362	-0.0214	0.0135	0.111	------+	0.9889	11280
BAS	1	157337162	rs1967791	C	G	0.3963	0.017	0.0083	0.04188	+++	0.1907	34511	0.1451	0.0498	0.0227	0.02841	+++++	0.9544	7776	0.4131	0.0043	0.012	0.7176	++	0.5601	15455	0.4638	0.0214	0.0135	0.111	++++++-	0.9889	11280
BAS	1	157337305	rs1967792	A	T	0.3972	0.0175	0.0083	0.03546	+++	0.2186	34511	0.1443	0.0479	0.0227	0.03514	+++-+	0.9564	7776	0.4128	0.0049	0.012	0.6789	++	0.5215	15455	0.4658	0.0226	0.0134	0.09143	++++++-	0.9879	11280
BAS	1	157338094	rs11264700	T	C	0.6029	-0.018	0.0083	0.03052	---	0.2184	34511	0.8544	-0.0496	0.0226	0.02814	-----	0.9627	7776	0.5869	-0.006	0.012	0.6157	--	0.5125	15455	0.5334	-0.022	0.0135	0.1031	-+----+	0.9855	11280
BAS	1	157370395	rs4596875	C	G	0.7165	-0.0111	0.0093	0.2333	---	0.579	34511	0.9194	-0.0358	0.0298	0.2298	--++-	0.2007	7776	0.704	-0.0137	0.0134	0.3054	--	0.2301	15455	0.6832	-0.0023	0.0145	0.8759	---++--	0.004246	11280
BAS	1	157422751	rs3845581	A	G	0.7904	-0.0055	0.0105	0.6041	-+-	0.7038	34511	0.9436	-0.0225	0.0355	0.5248	--++-	0.1827	7776	0.8097	0.0033	0.0153	0.8287	+-	0.6892	15455	0.7389	-0.0115	0.0159	0.4704	--++--+	0.1542	11280
BAS	1	157426235	rs56368575	T	C	0.7908	-0.0046	0.0105	0.664	-+-	0.6811	34511	0.9443	-0.023	0.0356	0.5183	--++-	0.1943	7776	0.8101	0.0045	0.0153	0.7664	+-	0.6844	15455	0.7394	-0.0107	0.0159	0.4998	--++--+	0.1583	11280
BAS	1	157433711	rs72704600	C	G	0.2082	0.0045	0.0105	0.6711	+-+	0.6035	34511	0.0563	0.0275	0.0354	0.4387	++--+	0.2013	7776	0.1882	-0.0056	0.0153	0.7156	-+	0.7243	15455	0.2604	0.0107	0.0159	0.5028	++--++-	0.1765	11280
BAS	1	157434900	rs74546148	A	G	0.7917	-0.004	0.0105	0.7032	-+-	0.5826	34511	0.9444	-0.0274	0.0356	0.4417	--++-	0.2081	7776	0.8118	0.0065	0.0153	0.6713	+-	0.7122	15455	0.7396	-0.0107	0.0159	0.5018	--++--+	0.1779	11280
BAS	1	157437040	rs1970100	A	C	0.2648	-0.0013	0.0096	0.8898	+-+	0.5831	34511	0.0684	0.0204	0.0321	0.5245	++--+	0.1806	7776	0.2487	-0.0105	0.0137	0.445	-+	0.2836	15455	0.3269	0.0049	0.015	0.7436	+---++-	0.09037	11280
BAS	1	157443532	rs12132012	T	C	0.7959	-0.0067	0.0106	0.5294	-+-	0.4788	34511	0.9464	-0.0244	0.0361	0.4987	--++-	0.1508	7776	0.8133	0.0067	0.0154	0.6627	+-	0.7131	15455	0.7469	-0.0178	0.0161	0.27	--++--+	0.1947	11280
BAS	1	157453883	rs6427381	A	G	0.4497	-0.0035	0.0084	0.6793	-++	0.04964	34511	0.7814	-0.0476	0.0199	0.01691	--++-	0.003577	7776	0.4199	0.0071	0.012	0.5519	+-	0.05951	15455	0.3115	0.0048	0.0148	0.7468	--++--+	0.3536	11280
BAS	1	157454010	rs12120811	A	G	0.2301	-0.0001	0.0104	0.9917	+-+	0.7651	34511	0.0642	0.0112	0.0343	0.7432	++--+	0.172	7776	0.2142	-0.0078	0.0149	0.6007	-+	0.1893	15455	0.2846	0.0063	0.016	0.6936	+---++-	0.1344	11280
BAS	1	157456260	rs3845582	A	G	0.4646	0.0005	0.0085	0.9572	+--	0.27	34511	0.1459	0.0342	0.0232	0.1396	++--+	0.1773	7776	0.478	-0.0079	0.0118	0.5018	-+	0.4826	15455	0.5673	-0.0001	0.0144	0.9954	+-+-++-	0.1589	11280
BAS	1	157484453	rs3845586	A	G	0.4592	-0.0166	0.0083	0.04447	---	0.7424	34511	0.8049	-0.0235	0.0204	0.2509	--+++	0.3812	7776	0.4046	-0.0205	0.0119	0.08414	--	0.03275	15455	0.3732	-0.0081	0.0139	0.5596	++-+--+	0.332	11280
BAS	1	157485561	rs3811035	A	G	0.4546	-0.0161	0.0084	0.05569	---	0.1668	34511	0.8184	-0.0486	0.0211	0.02146	--++-	0.3614	7776	0.4089	-0.0167	0.012	0.1645	--	0.0243	15455	0.3539	-0.0005	0.0142	0.9739	+--+---	0.2391	11280
BAS	1	157486052	rs1125969	A	G	0.6872	-0.0089	0.0091	0.3279	--+	0.256	34511	0.9134	-0.0533	0.0292	0.06802	--++-	0.6014	7776	0.6407	-0.0072	0.0122	0.5547	--	0.2715	15455	0.6982	0.0007	0.0153	0.9612	+-+-+--	0.8689	11280
BAS	1	157489516	rs1332714	T	G	0.2396	0.0027	0.0102	0.7905	+--	0.2974	34511	0.0605	0.0545	0.0348	0.1173	++--+	0.4732	7776	0.2197	-0.0016	0.0149	0.9141	-+	0.5251	15455	0.2945	-0.0027	0.0152	0.8614	-+-+-++	0.948	11280
BAS	1	157490710	rs6696309	A	G	0.458	-0.0183	0.0082	0.02573	---	0.1808	34511	0.7923	-0.052	0.02	0.009178	--++-	0.3713	7776	0.4102	-0.011	0.0119	0.357	--	0.00356	15455	0.3645	-0.0121	0.0137	0.3786	-+-+---	0.3366	11280
BAS	1	157491173	rs6427383	A	T	0.353	-0.0103	0.0087	0.2334	---	0.9918	34511	0.6037	-0.0089	0.0163	0.5835	--+--	0.2441	7776	0.2859	-0.0115	0.013	0.3781	--	0.01422	15455	0.2025	-0.0099	0.0166	0.5532	-+-+---	0.6141	11280
BAS	1	157493685	rs1412330	C	G	0.3324	-0.0114	0.009	0.2072	---	0.7323	34511	0.5893	-0.0208	0.0161	0.1962	--+--	0.2635	7776	0.2463	-0.0042	0.0136	0.7567	+-	0.01313	15455	0.1584	-0.0122	0.0182	0.5042	---++-+	0.5823	11280
BAS	1	157494812	rs6699071	A	T	0.6676	0.0114	0.009	0.2075	+++	0.7348	34511	0.4107	0.0207	0.0161	0.1984	++-++	0.2619	7776	0.7536	0.0042	0.0136	0.7598	-+	0.01289	15455	0.8417	0.0123	0.0182	0.5005	+++--+-	0.5789	11280
BAS	1	157494921	rs6661695	A	G	0.3325	-0.0106	0.009	0.2405	---	0.7122	34511	0.5894	-0.0212	0.0161	0.1879	--+--	0.2577	7776	0.2466	-0.004	0.0136	0.7693	+-	0.01302	15455	0.1599	-0.0088	0.0181	0.6288	---++-+	0.6197	11280
BAS	1	157494945	rs6661704	A	G	0.3326	-0.0114	0.009	0.2083	---	0.7317	34511	0.5893	-0.0207	0.0161	0.1975	--+--	0.2622	7776	0.2466	-0.0041	0.0136	0.7628	+-	0.01312	15455	0.1585	-0.0124	0.0182	0.4955	---++-+	0.5796	11280
BAS	1	157496594	rs4971127	T	C	0.6681	0.0114	0.009	0.2057	+++	0.7376	34511	0.411	0.0207	0.0161	0.1993	++-++	0.2654	7776	0.7545	0.0043	0.0136	0.752	-+	0.01338	15455	0.842	0.0123	0.0182	0.4987	+++--+-	0.553	11280
BAS	1	157499699	rs4971128	A	G	0.6692	0.0107	0.009	0.2359	+++	0.7658	34511	0.4135	0.0186	0.0161	0.2472	++-++	0.2909	7776	0.755	0.0036	0.0136	0.7904	-+	0.01824	15455	0.8423	0.0133	0.0182	0.4639	+++--+-	0.5533	11280
BAS	1	157500048	rs1855121	T	C	0.3308	-0.0107	0.009	0.2373	---	0.7681	34511	0.5866	-0.0185	0.0161	0.251	--+--	0.2934	7776	0.245	-0.0036	0.0136	0.7908	+-	0.01826	15455	0.1577	-0.0133	0.0182	0.4642	---++-+	0.5533	11280
BAS	1	157501930	rs2317052	A	G	0.3318	-0.0104	0.009	0.251	---	0.7284	34511	0.5867	-0.0186	0.0161	0.2481	--+--	0.2961	7776	0.2471	-0.0025	0.0136	0.856	+-	0.01725	15455	0.1579	-0.0139	0.0182	0.4465	---++-+	0.5387	11280
BAS	1	157502830	rs7517509	T	C	0.6693	0.0109	0.009	0.2287	+++	0.7853	34511	0.4135	0.0186	0.0161	0.2463	++-++	0.3019	7776	0.7553	0.0042	0.0136	0.7599	-+	0.01912	15455	0.8423	0.0129	0.0182	0.4806	+++--+-	0.5546	11280
BAS	1	157505158	rs6667109	A	T	0.6688	0.0107	0.009	0.2348	+++	0.7895	34511	0.4148	0.0188	0.016	0.2424	++-++	0.318	7776	0.7554	0.0044	0.0136	0.7466	-+	0.01932	15455	0.8424	0.0115	0.0182	0.526	+++--+-	0.5416	11280
BAS	1	157505928	rs11264752	T	C	0.3312	-0.011	0.009	0.2249	---	0.7725	34511	0.5878	-0.0192	0.0161	0.2321	--+--	0.3102	7776	0.2448	-0.0042	0.0136	0.7595	+-	0.01926	15455	0.158	-0.0125	0.0182	0.4931	---++-+	0.531	11280
BAS	1	157507655	rs2012712	T	C	0.6688	0.0105	0.009	0.2434	+++	0.7508	34511	0.4122	0.0192	0.0161	0.2326	++-++	0.307	7776	0.7551	0.0034	0.0136	0.8042	-+	0.01821	15455	0.8421	0.0122	0.0182	0.5027	+++--+-	0.5365	11280
BAS	1	157507984	rs914724	A	G	0.3312	-0.0105	0.009	0.2454	---	0.7479	34511	0.5878	-0.0192	0.0161	0.2324	--+--	0.3105	7776	0.2449	-0.0033	0.0136	0.809	+-	0.01811	15455	0.1579	-0.0122	0.0182	0.5028	---++-+	0.5367	11280
BAS	1	157508235	rs2317059	A	G	0.331	-0.0108	0.009	0.2318	---	0.7679	34511	0.5877	-0.0192	0.0161	0.2333	--+--	0.3129	7776	0.2446	-0.004	0.0136	0.768	+-	0.01209	15455	0.1579	-0.0122	0.0182	0.503	---++-+	0.5372	11280
BAS	1	157508882	rs6427384	T	C	0.3313	-0.0104	0.009	0.2497	---	0.7554	34511	0.5879	-0.0189	0.0161	0.24	--+--	0.3251	7776	0.245	-0.0033	0.0136	0.8086	+-	0.01811	15455	0.158	-0.0122	0.0182	0.504	---++-+	0.5386	11280
BAS	1	157510592	rs1977587	T	C	0.3314	-0.0102	0.009	0.2597	---	0.7537	34511	0.5879	-0.0188	0.0161	0.2423	--+--	0.3268	7776	0.2451	-0.0031	0.0136	0.8206	+-	0.01847	15455	0.158	-0.0118	0.0182	0.5166	---++-+	0.5433	11280
BAS	1	157510939	rs1977588	A	C	0.3317	-0.0096	0.009	0.2866	---	0.7785	34511	0.5881	-0.0178	0.0161	0.27	--+--	0.337	7776	0.2451	-0.003	0.0136	0.8232	+-	0.01856	15455	0.159	-0.011	0.0182	0.5433	---++-+	0.5536	11280
BAS	1	157525163	rs849833	A	G	0.4827	0.0152	0.0082	0.06263	+++	0.3894	34511	0.1606	0.0423	0.0217	0.05072	++---	0.3651	7776	0.4939	0.0087	0.0117	0.4581	-+	0.01002	15455	0.5908	0.0134	0.0134	0.3185	++---++	0.3106	11280
BAS	1	157527250	rs2779157	T	C	0.5174	-0.0152	0.0082	0.06199	---	0.3898	34511	0.8394	-0.0423	0.0217	0.05094	--+++	0.3636	7776	0.5062	-0.0087	0.0117	0.4583	+-	0.009896	15455	0.4094	-0.0135	0.0134	0.3137	--+++--	0.3155	11280
BAS	1	157531532	rs849832	C	G	0.4914	0.0143	0.0082	0.08184	+++	0.2875	34511	0.2349	0.0454	0.0214	0.0338	++--+	0.3993	7776	0.4933	0.0081	0.0117	0.4872	-+	0.009866	15455	0.5923	0.01	0.0136	0.4637	++---++	0.3267	11280
BAS	1	157533672	rs849831	C	G	0.5178	-0.0148	0.0082	0.07034	---	0.3902	34511	0.8399	-0.0418	0.0217	0.05431	--+++	0.3845	7776	0.5066	-0.0082	0.0117	0.4815	+-	0.008925	15455	0.4096	-0.0131	0.0134	0.3306	--+++--	0.3426	11280
BAS	1	157534853	rs849830	T	C	0.5183	-0.0151	0.0082	0.06459	---	0.3944	34511	0.8397	-0.0416	0.0216	0.05432	--+++	0.37	7776	0.5064	-0.0082	0.0117	0.4823	+-	0.009096	15455	0.4102	-0.0139	0.0134	0.3027	--+++--	0.3113	11280
BAS	1	157537530	rs2758684	T	G	0.5179	-0.0149	0.0082	0.06794	---	0.4088	34511	0.8395	-0.041	0.0216	0.05725	--+++	0.396	7776	0.5064	-0.0083	0.0117	0.4804	+-	0.009107	15455	0.4093	-0.0135	0.0134	0.3144	--+++--	0.3265	11280
BAS	1	157540981	rs6669223	A	T	0.3785	0.0089	0.0085	0.2994	++-	0.5112	34511	0.0887	0.0228	0.0286	0.4248	-+++-	0.4029	7776	0.421	0.0155	0.0118	0.1884	++	0.07142	15455	0.3878	-0.0033	0.0137	0.8112	----++-	0.345	11280
BAS	1	157544850	rs14335	T	C	0.6212	-0.01	0.0085	0.2393	--+	0.5409	34511	0.9107	-0.0279	0.0283	0.3244	+---+	0.3794	7776	0.5776	-0.0151	0.0118	0.2021	--	0.05965	15455	0.6122	0.0009	0.0136	0.9498	++++--+	0.411	11280
BAS	1	157548829	rs17724162	A	G	0.26	0.0091	0.0097	0.3458	+++	0.6191	34511	0.0713	0.0363	0.0319	0.2541	-+++-	0.1674	7776	0.2173	0.0105	0.0145	0.4709	++	0.05787	15455	0.3383	0.0024	0.0142	0.8656	----++-	0.6036	11280
BAS	1	157549337	rs2873347	T	C	0.3797	0.0088	0.0084	0.2971	++-	0.6598	34511	0.1117	0.0099	0.0259	0.7012	-++++	0.6104	7776	0.4289	0.0157	0.0118	0.1847	++	0.08957	15455	0.3883	-0.0007	0.0136	0.959	----++-	0.4157	11280
BAS	1	157550066	rs10489673	T	C	0.3789	0.01	0.0085	0.2401	++-	0.5399	34511	0.0894	0.0285	0.0283	0.3135	-+++-	0.3921	7776	0.4228	0.0149	0.0118	0.2056	++	0.05619	15455	0.3875	-0.0009	0.0137	0.9488	----++-	0.3863	11280
BAS	1	157552121	rs9787104	T	C	0.6357	-0.0079	0.0086	0.3544	0	0.6506	34511	0.9056	-0.0272	0.0281	0.3326	+---+	0.4982	7776	0.6062	-0.0106	0.012	0.3786	--	0.0596	15455	0.6104	0	0.0136	0.9996	++++--+	0.2956	11280
BAS	1	157552944	rs4246533	C	G	0.6282	-0.0083	0.0086	0.3345	--+	0.5262	34511	0.8268	-0.0332	0.0282	0.2387	+----	0.5603	7776	0.6062	-0.0109	0.012	0.365	--	0.05182	15455	0.6103	0.0009	0.0136	0.9485	++++--+	0.2771	11280
BAS	1	157555009	rs6693102	T	C	0.6359	-0.0072	0.0086	0.4034	--+	0.7216	34511	0.9091	-0.0226	0.0282	0.4228	+---+	0.3949	7776	0.6063	-0.0101	0.012	0.4009	--	0.05365	15455	0.6104	0.0002	0.0136	0.9864	++++--+	0.2928	11280
BAS	1	157559122	rs11582663	T	C	0.8903	-0.0148	0.014	0.2935	---	0.6837	34511	0.9702	-0.0405	0.0478	0.3961	+-+-+	0.3137	7776	0.9307	-0.0241	0.023	0.2949	--	0.1253	15455	0.8496	-0.0042	0.0191	0.8262	+------	0.4362	11280
BAS	1	157581424	rs6694802	A	T	0.7227	-0.01	0.0095	0.2893	---	0.727	34511	0.9233	-0.0325	0.0307	0.2899	+---+	0.2382	7776	0.7675	-0.0055	0.0142	0.6959	+-	0.03375	15455	0.6375	-0.0098	0.014	0.4855	-+++--+	0.5838	11280
BAS	1	157595314	rs2026391	A	G	0.61	-0.0084	0.0085	0.3239	---	0.9124	34511	0.9021	-0.0145	0.0271	0.5928	+---+	0.6601	7776	0.58	-0.0049	0.0119	0.6774	+-	0.01419	15455	0.5761	-0.0113	0.0135	0.4026	-+++--+	0.1546	11280
BAS	1	157612420	rs9427302	T	C	0.61	-0.0081	0.0085	0.3395	---	0.9247	34511	0.9022	-0.0138	0.0271	0.6112	+---+	0.6751	7776	0.5799	-0.0049	0.0119	0.6811	+-	0.01413	15455	0.5761	-0.0108	0.0135	0.4247	++++--+	0.151	11280
BAS	1	157620758	rs2785663	T	G	0.6054	-0.0066	0.0084	0.4352	---	0.9173	34511	0.8906	-0.0164	0.0258	0.5257	+-+-+	0.1422	7776	0.578	-0.0046	0.0119	0.7018	+-	0.01889	15455	0.5631	-0.0064	0.0134	0.6306	-+++--+	0.4558	11280
BAS	1	157623017	rs2785665	A	C	0.3945	0.0061	0.0084	0.4658	+++	0.9529	34511	0.1097	0.0134	0.0257	0.6028	-+-+-	0.1543	7776	0.422	0.0046	0.0119	0.7015	-+	0.01889	15455	0.437	0.0061	0.0134	0.6501	+---++-	0.4635	11280
BAS	1	157625122	rs2785666	A	G	0.4132	0.0089	0.0083	0.285	+++	0.8084	34511	0.1144	0.0124	0.0252	0.6208	-+-+-	0.1679	7776	0.4391	0.0035	0.0118	0.7668	-+	0.01844	15455	0.4634	0.0148	0.0133	0.2677	+---++-	0.3975	11280
BAS	1	157629692	rs2785656	T	C	0.6054	-0.0058	0.0084	0.4868	---	0.9696	34511	0.8889	-0.0115	0.0256	0.6545	+-+-+	0.1891	7776	0.5777	-0.0045	0.0119	0.7032	+-	0.01976	15455	0.5629	-0.006	0.0134	0.6524	-+++--+	0.4737	11280
BAS	1	157631311	rs2785657	T	C	0.6053	-0.006	0.0084	0.4762	---	0.957	34511	0.8899	-0.0129	0.0257	0.6156	+-+-+	0.1287	7776	0.5778	-0.0045	0.0119	0.705	+-	0.01881	15455	0.5628	-0.006	0.0134	0.6558	-+++--+	0.4723	11280
BAS	1	157631481	rs2785658	T	C	0.413	0.0089	0.0083	0.2853	+++	0.8087	34511	0.1146	0.0123	0.0251	0.6258	-+-+-	0.1489	7776	0.4391	0.0035	0.0118	0.7657	-+	0.01847	15455	0.4635	0.0148	0.0133	0.2679	+---++-	0.4038	11280
BAS	1	157636294	rs11488680	A	C	0.6058	-0.0064	0.0084	0.445	---	0.9386	34511	0.8913	-0.0149	0.0258	0.563	+-+-+	0.1495	7776	0.5786	-0.0048	0.0119	0.6877	+-	0.02072	15455	0.5633	-0.0062	0.0134	0.6447	-+++--+	0.4598	11280
BAS	1	157636650	rs12129106	A	G	0.4129	0.009	0.0083	0.2787	+++	0.8078	34511	0.1147	0.0126	0.0251	0.6163	-+-+-	0.1429	7776	0.439	0.0036	0.0118	0.7592	-+	0.01879	15455	0.4635	0.0149	0.0133	0.2644	+---++-	0.4082	11280
BAS	1	157637964	rs7523492	T	C	0.2935	0.0066	0.0093	0.4768	+++	0.7448	34511	0.0798	0.0286	0.0301	0.3422	-+++-	0.115	7776	0.2446	0.0043	0.0139	0.7581	-+	0.01111	15455	0.3866	0.0043	0.0138	0.7556	+----+-	0.5523	11280
BAS	1	157638275	rs10908581	A	G	0.6056	-0.0061	0.0084	0.4648	---	0.9213	34511	0.8888	-0.0159	0.0256	0.5332	+-+-+	0.0963	7776	0.578	-0.0047	0.0119	0.6911	+-	0.01871	15455	0.5629	-0.0053	0.0134	0.6931	-+++--+	0.569	11280
BAS	1	157641266	rs6679422	A	C	0.3901	0.0064	0.0084	0.4479	+++	0.9167	34511	0.1102	0.0165	0.0257	0.5221	-+-+-	0.08322	7776	0.4139	0.0053	0.0119	0.6568	-+	0.01538	15455	0.4361	0.005	0.0134	0.7065	+---++-	0.6335	11280
BAS	1	157641758	rs10908584	A	T	0.4176	0.0127	0.0084	0.1295	+++	0.3375	34511	0.1964	0.0452	0.0252	0.07318	-+-++	0.2287	7776	0.4312	0.0043	0.0119	0.716	-+	0.01526	15455	0.4623	0.0141	0.0133	0.2886	+---++-	0.5352	11280
BAS	1	157643579	rs10908587	A	G	0.4085	0.0096	0.0084	0.2499	+++	0.8131	34511	0.1147	0.0178	0.0252	0.4814	-+-+-	0.08863	7776	0.4309	0.0043	0.0119	0.7175	-+	0.01543	15455	0.4624	0.014	0.0133	0.2926	+---++-	0.5375	11280
BAS	1	157647789	rs11264794	A	C	0.4088	0.0086	0.0083	0.3028	+++	0.8341	34511	0.1233	0.0148	0.0244	0.5447	-+-+-	0.04439	7776	0.4326	0.0035	0.0119	0.7705	-+	0.02437	15455	0.4639	0.0131	0.0133	0.3249	+---++-	0.6177	11280
BAS	1	157661848	rs11264798	C	G	0.5658	-0.007	0.0083	0.3979	---	0.5353	34511	0.803	-0.0311	0.0244	0.2028	+-+--	0.6142	7776	0.5564	-0.0008	0.0119	0.9471	+-	0.03517	15455	0.507	-0.0077	0.0133	0.5604	-+----+	0.3928	11280
BAS	1	157666644	rs6681271	T	C	0.5561	-0.0043	0.0082	0.6022	-+-	0.4405	34511	0.8552	-0.0314	0.0229	0.1699	--+-+	0.06616	7776	0.5398	0.0011	0.0118	0.9277	+-	0.01276	15455	0.476	-0.002	0.0133	0.8824	++-+--+	0.339	11280
BAS	1	157668701	rs2210912	A	C	0.5555	-0.0048	0.0082	0.5576	-+-	0.5013	34511	0.8542	-0.0282	0.0226	0.2133	--+-+	0.1087	7776	0.5389	0.0017	0.0117	0.8852	+-	0.01167	15455	0.4736	-0.0051	0.0133	0.7012	++----+	0.2584	11280
BAS	1	157668993	rs2210913	T	C	0.4614	0.0071	0.0082	0.3863	+-+	0.4248	34511	0.1504	0.0265	0.0223	0.2341	++-+-	0.1352	7776	0.4773	-0.003	0.0117	0.8002	-+	0.01082	15455	0.5516	0.0132	0.0133	0.3204	+-+-++-	0.2896	11280
BAS	1	157670290	rs945635	C	G	0.5371	-0.0076	0.0082	0.3543	-+-	0.45	34511	0.8498	-0.0266	0.0223	0.233	--+-+	0.1209	7776	0.5196	0.0021	0.0117	0.8599	+-	0.01148	15455	0.4486	-0.0133	0.0133	0.3193	-+-+--+	0.2831	11280
BAS	1	157670816	rs7528684	A	G	0.5393	-0.0068	0.0082	0.4045	-+-	0.4501	34511	0.862	-0.0272	0.0231	0.2381	--+-+	0.2831	7776	0.5261	0.0026	0.0117	0.8234	+-	0.00579	15455	0.4494	-0.0123	0.0133	0.3548	-+-+--+	0.2321	11280
BAS	1	157673356	rs7535596	A	G	0.3977	-0.0172	0.0086	0.04661	---	0.2245	34511	0.7758	-0.0375	0.019	0.04911	--+-+	0.4964	7776	0.3344	-0.0023	0.0124	0.8516	+-	0.004288	15455	0.2431	-0.0271	0.0156	0.08285	--+---+	0.738	11280
BAS	1	157674997	rs2317230	T	G	0.4676	0.0055	0.0082	0.5016	+-+	0.4325	34511	0.138	0.0221	0.0232	0.3403	++-+-	0.2199	7776	0.4753	-0.0049	0.0117	0.6751	-+	0.01209	15455	0.5675	0.0137	0.0134	0.3054	+--+++-	0.2246	11280
BAS	1	157678431	rs867485	T	G	0.606	0.0154	0.0086	0.07289	+++	0.2885	34511	0.2577	0.032	0.0182	0.07912	++---	0.2864	7776	0.6726	0.0015	0.0124	0.9036	-+	0.006571	15455	0.7583	0.0253	0.0157	0.1066	++-+++-	0.8575	11280
BAS	1	157692044	rs2873405	T	G	0.5551	-0.0027	0.0082	0.745	-+-	0.5951	34511	0.8318	-0.0214	0.0216	0.3212	--+-+	0.1392	7776	0.5428	0.0036	0.0118	0.7633	+-	0.02243	15455	0.4658	-0.0035	0.0133	0.7917	++++--+	0.5061	11280
BAS	1	157692985	rs2210918	T	C	0.5552	-0.0026	0.0082	0.7512	-+-	0.5842	34511	0.8307	-0.0218	0.0215	0.3096	--+-+	0.1444	7776	0.5429	0.0036	0.0118	0.7596	+-	0.02318	15455	0.4653	-0.0031	0.0133	0.8152	++++--+	0.5046	11280
BAS	1	157693722	rs1977710	A	G	0.5553	-0.0031	0.0082	0.708	-+-	0.5626	34511	0.8583	-0.025	0.0232	0.2795	--+-+	0.1372	7776	0.5466	0.0029	0.0118	0.8024	+-	0.02094	15455	0.4667	-0.0035	0.0133	0.7922	++++--+	0.4366	11280
BAS	1	157701249	rs1537949	T	C	0.5483	-0.0023	0.0082	0.7812	-++	0.421	34511	0.8599	-0.0308	0.0232	0.1841	--+-+	0.4346	7776	0.5405	0.0022	0.0117	0.8488	+-	0.01018	15455	0.4559	0.0013	0.0133	0.9224	++++--+	0.5938	11280
BAS	1	157703238	rs10430455	A	T	0.5498	-0.0043	0.0083	0.6003	-++	0.2465	34511	0.8741	-0.0422	0.0241	0.07947	--+-+	0.4535	7776	0.5432	0.0011	0.0117	0.9248	+-	0.005962	15455	0.4595	0.0002	0.0133	0.9855	++++--+	0.5878	11280
BAS	1	157705725	rs6427397	T	C	0.4715	0.007	0.0082	0.3989	+-+	0.3627	34511	0.1388	0.0366	0.0232	0.1138	++++-	0.5179	7776	0.4786	-0.0004	0.0117	0.9733	-+	0.006797	15455	0.5733	0.0067	0.0134	0.618	+---++-	0.472	11280
BAS	1	157708280	rs7534518	A	G	0.6482	-0.0072	0.0088	0.4115	-+-	0.2818	34511	0.9013	-0.0451	0.027	0.0943	----+	0.6638	7776	0.7034	0.0025	0.013	0.8458	+-	0.04189	15455	0.5289	-0.0082	0.0133	0.5361	-++---+	0.4294	11280
BAS	1	157725264	rs7529060	T	G	0.5493	-0.0045	0.0082	0.588	0	0.2767	34511	0.8664	-0.0399	0.0236	0.09053	--+-+	0.4498	7776	0.5413	0.0008	0.0117	0.9467	+-	0.007565	15455	0.459	0	0.0133	0.9971	+++---+	0.7129	11280
BAS	1	157748564	rs6427401	A	G	0.5559	-0.007	0.0083	0.4017	---	0.3299	34511	0.8757	-0.0406	0.0243	0.09469	--+-+	0.4259	7776	0.5507	-0.0008	0.0118	0.9446	+-	0.007337	15455	0.4666	-0.0047	0.0133	0.725	+++---+	0.8018	11280
BAS	1	157771880	rs4971154	T	C	0.5758	-0.0049	0.0083	0.5522	0	0.7241	34511	0.862	-0.0216	0.0234	0.3571	+---+	0.3525	7776	0.569	-0.0046	0.012	0.7024	+-	0.003474	15455	0.4917	0	0.0133	0.9999	++++--+	0.9218	11280
BAS	1	157774897	rs6427403	T	C	0.5756	-0.0048	0.0083	0.5605	---	0.7586	34511	0.8618	-0.0201	0.0234	0.39	+---+	0.3045	7776	0.5686	-0.0047	0.012	0.694	+-	0.003975	15455	0.4918	-0.0001	0.0133	0.9919	++++--+	0.9194	11280
BAS	1	157779182	rs4971155	A	T	0.593	-0.0021	0.0085	0.8002	--+	0.5112	34511	0.8634	-0.0269	0.0237	0.2553	+---+	0.3892	7776	0.5864	-0.001	0.0123	0.9323	+-	0.008695	15455	0.5131	0.0045	0.0135	0.7394	++++--+	0.8726	11280
BAS	1	157787253	rs12131778	A	T	0.6943	-0.0106	0.0092	0.2498	---	0.2145	34511	0.9186	-0.0598	0.0297	0.04392	-----	0.786	7776	0.7582	-0.0034	0.0137	0.8038	+-	0.05934	15455	0.5842	-0.0073	0.0136	0.5925	-++---+	0.9551	11280
BAS	1	157792302	rs2777817	T	G	0.4236	0.0049	0.0083	0.5528	++-	0.6987	34511	0.1586	0.0208	0.0222	0.3482	-+++-	0.2421	7776	0.4319	0.0052	0.0121	0.6649	-+	0.03412	15455	0.5088	-0.0011	0.0133	0.9345	---+-+-	0.9142	11280
BAS	1	157798000	rs2765493	A	G	0.5785	-0.0052	0.0083	0.5281	--+	0.654	34511	0.8561	-0.0221	0.0229	0.3347	+--++	0.2575	7776	0.5726	-0.0065	0.012	0.5861	+-	0.02001	15455	0.492	0.002	0.0133	0.8797	+++++-+	0.8744	11280
BAS	1	157798917	rs2765495	A	T	0.6553	-0.0019	0.0087	0.8287	-++	0.5735	34511	0.864	-0.025	0.0236	0.289	+--++	0.239	7776	0.7122	0.0021	0.0131	0.8705	+-	0.00858	15455	0.5284	0.0014	0.0134	0.9182	+++---+	0.6295	11280
BAS	1	157798923	rs2765496	T	G	0.7037	-0.0091	0.0093	0.3236	-+-	0.1276	34511	0.9218	-0.0662	0.0301	0.02788	-----	0.6537	7776	0.7676	0.0006	0.0138	0.9657	+-	0.06769	15455	0.5955	-0.0069	0.0137	0.6116	+++--++	0.7528	11280
BAS	1	157802877	rs2765500	T	C	0.3438	0.0019	0.0087	0.8291	+--	0.551	34511	0.1362	0.0257	0.0236	0.2751	-++--	0.2267	7776	0.2861	-0.0029	0.0131	0.8267	-+	0.01034	15455	0.4712	-0.0008	0.0134	0.9496	---+++-	0.729	11280
BAS	1	157804648	rs2765501	A	G	0.7031	-0.0093	0.0092	0.3146	-+-	0.1061	34511	0.9216	-0.0683	0.03	0.02285	-----	0.612	7776	0.7689	0.0014	0.0138	0.9198	+-	0.07633	15455	0.5943	-0.0075	0.0136	0.5815	+++--++	0.7637	11280
BAS	1	157811175	rs2765505	T	C	0.6549	-0.0034	0.0088	0.6976	-++	0.4061	34511	0.868	-0.0339	0.0244	0.1646	+--++	0.2192	7776	0.7141	0.002	0.0133	0.8815	+-	0.005899	15455	0.5287	0.0003	0.0135	0.9805	+++---+	0.7311	11280
BAS	1	157865663	rs4272616	T	C	0.732	-0.0074	0.0096	0.4404	--+	0.177	34511	0.9189	-0.057	0.0295	0.05315	--+--	0.5514	7776	0.7689	-0.0071	0.0143	0.6211	--	0.3345	15455	0.6512	0.004	0.0143	0.7813	-+--+--	0.3245	11280
BAS	1	157877519	rs10908608	A	G	0.7301	-0.0055	0.0095	0.5601	--+	0.2072	34511	0.8984	-0.0474	0.0268	0.07744	--+--	0.3124	7776	0.7644	-0.0056	0.0143	0.6948	--	0.5867	15455	0.6478	0.0065	0.0143	0.6493	-+-++--	0.22	11280
BAS	1	157891709	rs7524979	A	G	0.6355	0.0072	0.009	0.4253	+++	0.6343	34511	0.3374	0.0208	0.0169	0.2166	++-++	0.6	7776	0.7196	0.0013	0.0134	0.9242	-+	0.5071	15455	0.8116	0.0026	0.0175	0.8802	+--+-++	0.7759	11280
BAS	1	157891842	rs113184927	T	C	0.831	0.0063	0.0164	0.7014	-++	0.2666	33128	0.7689	-0.0116	0.02	0.5618	---+-	0.4674	7776	0.9564	0.0387	0.0301	0.1984	++	0.2615	15455	0.9741	0.0828	0.0925	0.3709	+?+?-+-	0.1427	9897
BAS	1	157959453	rs10908612	A	G	0.4786	-0.0181	0.0084	0.03014	---	0.5228	34511	0.7332	-0.0284	0.0188	0.1323	--+++	0.2982	7776	0.4799	-0.0227	0.0119	0.05718	--	0.2551	15455	0.3123	-0.0042	0.0151	0.7806	+------	0.6138	11280
BAS	1	157977491	rs1320489	T	C	0.7573	-0.0032	0.0111	0.7707	-+-	0.8008	34511	0.9353	-0.0206	0.0364	0.5721	--+++	0.1164	7776	0.8346	0.0041	0.0172	0.8122	+-	0.8522	15455	0.6573	-0.0062	0.0159	0.6983	--++-+-	0.02339	11280
BAS	1	158031160	rs1925032	T	C	0.3602	-0.012	0.0088	0.1718	---	0.5644	34511	0.6369	-0.0273	0.0169	0.1069	--++-	0.9077	7776	0.2853	-0.0075	0.013	0.5627	--	0.3935	15455	0.2119	-0.0044	0.0168	0.7916	----+++	0.2944	11280
BAS	1	158055971	rs2181934	A	G	0.5938	-0.0182	0.0084	0.03037	---	0.3854	34511	0.8605	-0.0483	0.0238	0.04256	-----	0.8924	7776	0.5368	-0.016	0.0117	0.1711	-+	0.2232	15455	0.5831	-0.0109	0.014	0.4357	--++-++	0.0802	11280
BAS	1	158056651	rs7364493	A	G	0.546	0.0212	0.0084	0.01226	+++	0.3142	34511	0.2512	0.0477	0.0194	0.01372	++-+-	0.4165	7776	0.5997	0.0144	0.0123	0.2406	+-	0.2282	15455	0.6361	0.0157	0.0145	0.28	++--+--	0.5141	11280
BAS	1	158057420	rs7514301	A	T	0.5094	0.0167	0.0082	0.0425	+++	0.9772	34511	0.2395	0.0205	0.0214	0.3368	++++-	0.1325	7776	0.5405	0.0153	0.0118	0.194	++	0.2016	15455	0.5772	0.017	0.0136	0.2105	++-+++-	0.7331	11280
BAS	1	158058109	rs6427419	A	C	0.5335	-0.0229	0.0082	0.005436	---	0.5626	34511	0.881	-0.0477	0.0248	0.0548	--+--	0.4878	7776	0.4968	-0.021	0.0115	0.06773	--	0.2048	15455	0.4819	-0.0182	0.0134	0.1724	--+--++	0.4892	11280
BAS	1	158060515	rs3768540	T	C	0.4493	-0.0257	0.0083	0.001913	---	0.5932	34511	0.7766	-0.0298	0.0194	0.1238	--++-	0.5347	7776	0.4043	-0.0171	0.012	0.1538	--	0.0469	15455	0.3369	-0.0356	0.0142	0.01195	------+	0.9037	11280
BAS	1	158065762	rs12749808	T	C	0.6838	-0.012	0.0093	0.1967	---	0.5797	34511	0.9308	-0.0135	0.0324	0.6776	--++-	0.4749	7776	0.6728	-0.0212	0.0132	0.1079	--	0.9108	15455	0.6487	-0.0009	0.0143	0.9497	+-++-++	0.3403	11280
BAS	1	158067047	rs874844	A	C	0.4697	0.0225	0.0082	0.006201	+++	0.4302	34511	0.1204	0.0523	0.0246	0.03381	++-++	0.5467	7776	0.5076	0.0203	0.0116	0.07903	++	0.1831	15455	0.522	0.0168	0.0133	0.2055	++-++--	0.3871	11280
BAS	1	158068344	rs3820677	A	G	0.4705	0.0222	0.0082	0.007121	+++	0.4465	34511	0.1206	0.0512	0.0246	0.03779	++-++	0.5725	7776	0.5082	0.0201	0.0116	0.0828	++	0.1688	15455	0.5231	0.0164	0.0133	0.2179	++-++--	0.4048	11280
BAS	1	158163356	rs450125	A	G	0.7567	0.0129	0.0108	0.23	+-+	0.1596	34511	0.6444	0.0354	0.0166	0.03317	++-++	0.2651	7776	0.8154	-0.0079	0.0155	0.6116	-+	0.0108	15455	0.9534	0.0191	0.0347	0.583	++++--+	0.6202	11280
BAS	1	158165661	rs382436	T	C	0.7567	0.0129	0.0108	0.23	+-+	0.1596	34511	0.6444	0.0354	0.0166	0.03328	++-++	0.2649	7776	0.8154	-0.0079	0.0155	0.6112	-+	0.0108	15455	0.9534	0.0191	0.0347	0.5831	++++--+	0.6203	11280
BAS	1	158168665	rs670766	C	G	0.36	-0.0085	0.0089	0.34	-+-	0.2592	34511	0.6033	-0.0252	0.0165	0.1262	-+-+-	0.4191	7776	0.3137	0.0063	0.0127	0.6213	+-	0.2255	15455	0.1457	-0.0191	0.0188	0.3086	--+-++-	0.6571	11280
BAS	1	158168915	rs671710	A	C	0.6375	0.0079	0.0089	0.3755	+-+	0.254	34511	0.3905	0.024	0.0165	0.1464	+-+-+	0.2532	7776	0.685	-0.0071	0.0127	0.5766	-+	0.1869	15455	0.854	0.0197	0.0188	0.2945	++-+--+	0.6733	11280
BAS	1	158169485	rs440955	A	G	0.3644	-0.0096	0.0088	0.2768	-+-	0.17	34511	0.6157	-0.03	0.0165	0.06809	-+-+-	0.1862	7776	0.3159	0.0069	0.0126	0.5872	+-	0.1935	15455	0.1462	-0.0199	0.0188	0.2893	--+-++-	0.7101	11280
BAS	1	158169751	rs454825	T	C	0.3647	-0.0094	0.0088	0.2856	-+-	0.1814	34511	0.6165	-0.0293	0.0165	0.07529	-+-+-	0.1934	7776	0.316	0.0068	0.0126	0.591	+-	0.1955	15455	0.1463	-0.0198	0.0188	0.292	--+-++-	0.7053	11280
BAS	1	158170197	rs1748377	T	C	0.6344	0.0095	0.0088	0.2816	+-+	0.1806	34511	0.3835	0.0292	0.0164	0.07608	+-+-+	0.1919	7776	0.684	-0.0068	0.0126	0.5907	-+	0.1947	15455	0.8538	0.0199	0.0188	0.2896	++-+--+	0.7104	11280
BAS	1	158170383	rs380015	T	C	0.6344	0.0095	0.0088	0.2816	+-+	0.1806	34511	0.3835	0.0292	0.0164	0.07609	+-+-+	0.1918	7776	0.684	-0.0068	0.0126	0.5906	-+	0.1947	15455	0.8538	0.0199	0.0188	0.2896	++-+--+	0.7104	11280
BAS	1	158170546	rs401904	T	C	0.6344	0.0095	0.0088	0.2816	+-+	0.1806	34511	0.3835	0.0292	0.0164	0.07609	+-+-+	0.1918	7776	0.684	-0.0068	0.0126	0.5906	-+	0.1948	15455	0.8538	0.0199	0.0188	0.2896	++-+--+	0.7104	11280
BAS	1	158171295	rs411088	T	C	0.3706	-0.009	0.0089	0.3119	-+-	0.1046	34511	0.6393	-0.0335	0.0167	0.04393	---+-	0.2702	7776	0.3192	0.0093	0.0126	0.4621	+-	0.2291	15455	0.1468	-0.0184	0.0187	0.3265	--+-++-	0.7563	11280
BAS	1	158171814	rs3018315	A	C	0.3647	-0.0095	0.0088	0.2848	-+-	0.1817	34511	0.6165	-0.0292	0.0165	0.07602	-+-+-	0.1923	7776	0.316	0.0068	0.0126	0.5906	+-	0.1948	15455	0.1462	-0.02	0.0188	0.2864	--+-++-	0.7089	11280
BAS	1	158172065	rs1690782	T	C	0.6358	0.0098	0.0089	0.2699	+-+	0.1851	34511	0.384	0.0292	0.0165	0.07543	+-+-+	0.1915	7776	0.6851	-0.0066	0.0127	0.6042	-+	0.1944	15455	0.8545	0.0205	0.0188	0.2753	++-+--+	0.6888	11280
BAS	1	158172080	rs1622565	A	C	0.3646	-0.0099	0.0089	0.264	-+-	0.1845	34511	0.6162	-0.0293	0.0165	0.07521	-+-+-	0.1922	7776	0.3152	0.0065	0.0127	0.6075	+-	0.1949	15455	0.1461	-0.0207	0.0188	0.2703	--+-++-	0.6922	11280
BAS	1	158172102	rs1748378	A	T	0.3646	-0.0099	0.0089	0.264	-+-	0.1845	34511	0.6162	-0.0293	0.0165	0.07521	-+-+-	0.1922	7776	0.3152	0.0065	0.0127	0.6075	+-	0.1949	15455	0.1461	-0.0207	0.0188	0.2702	--+-++-	0.6921	11280
BAS	1	158172127	rs1622690	A	G	0.6354	0.0099	0.0089	0.264	+-+	0.1845	34511	0.3838	0.0293	0.0165	0.0752	+-+-+	0.1922	7776	0.6848	-0.0065	0.0127	0.6075	-+	0.1949	15455	0.8539	0.0207	0.0188	0.2702	++-+--+	0.6921	11280
BAS	1	158172396	rs691935	T	C	0.6294	0.009	0.0089	0.308	+-+	0.1032	34511	0.3607	0.0336	0.0167	0.04385	+-+-+	0.2711	7776	0.6808	-0.0093	0.0126	0.462	-+	0.2291	15455	0.8532	0.0186	0.0187	0.3213	++-+--+	0.7539	11280
BAS	1	158172964	rs1633135	A	G	0.3646	-0.0095	0.0088	0.2826	-+-	0.1806	34511	0.6165	-0.0292	0.0165	0.07585	-+-+-	0.193	7776	0.3159	0.0068	0.0126	0.5906	+-	0.1948	15455	0.1461	-0.0202	0.0188	0.2813	--+-++-	0.7065	11280
BAS	1	158173128	rs1633136	A	G	0.6354	0.0095	0.0088	0.2815	+-+	0.1801	34511	0.3835	0.0292	0.0165	0.07583	+-+-+	0.1931	7776	0.6841	-0.0068	0.0126	0.5906	-+	0.1948	15455	0.8539	0.0203	0.0188	0.2806	++-+--+	0.7062	11280
BAS	1	158173256	rs1633137	T	G	0.3646	-0.0095	0.0088	0.2815	-+-	0.1801	34511	0.6165	-0.0292	0.0165	0.07581	-+-+-	0.1932	7776	0.3159	0.0068	0.0126	0.5906	+-	0.1948	15455	0.1461	-0.0203	0.0188	0.28	--+-++-	0.7059	11280
BAS	1	158173395	rs1748380	A	T	0.6354	0.0094	0.0088	0.2884	+-+	0.1851	34511	0.3835	0.0294	0.0165	0.07431	+-+-+	0.1915	7776	0.6842	-0.0067	0.0126	0.5967	-+	0.1777	15455	0.8538	0.0192	0.0188	0.3081	++-+--+	0.6697	11280
BAS	1	158173400	rs1748381	C	G	0.6354	0.0094	0.0088	0.2884	+-+	0.1851	34511	0.3835	0.0294	0.0165	0.07431	+-+-+	0.1915	7776	0.6842	-0.0067	0.0126	0.5967	-+	0.1777	15455	0.8538	0.0192	0.0188	0.3081	++-+--+	0.6697	11280
BAS	1	158173589	rs1748382	A	C	0.3646	-0.0098	0.0088	0.2685	-+-	0.1702	34511	0.6166	-0.0298	0.0165	0.07003	-+-+-	0.1968	7776	0.3159	0.0068	0.0126	0.5923	+-	0.1945	15455	0.1458	-0.0207	0.0188	0.2715	--+-++-	0.69	11280
BAS	1	158173706	rs1748383	T	C	0.6354	0.0098	0.0088	0.2685	+-+	0.1702	34511	0.3834	0.0298	0.0165	0.07	+-+-+	0.1969	7776	0.6841	-0.0068	0.0126	0.5923	-+	0.1945	15455	0.8542	0.0207	0.0188	0.271	++-+--+	0.6897	11280
BAS	1	158173879	rs1633138	T	G	0.3646	-0.0098	0.0088	0.2685	-+-	0.1702	34511	0.6166	-0.0298	0.0165	0.06999	-+-+-	0.197	7776	0.3159	0.0068	0.0126	0.5923	+-	0.1945	15455	0.1458	-0.0207	0.0188	0.2702	--+-++-	0.6894	11280
BAS	1	158174293	rs690734	T	C	0.636	0.0098	0.0088	0.2676	+-+	0.1584	34511	0.3846	0.0303	0.0165	0.06584	+-+-+	0.1976	7776	0.6845	-0.0071	0.0126	0.5764	-+	0.1918	15455	0.8542	0.0208	0.0188	0.2685	++-+--+	0.6887	11280
BAS	1	158174632	rs651780	T	C	0.6345	0.0099	0.0088	0.2594	+-+	0.1687	34511	0.3833	0.0299	0.0164	0.06926	+-+-+	0.1961	7776	0.6841	-0.0067	0.0126	0.5966	-+	0.1951	15455	0.8542	0.0208	0.0188	0.2671	++-+--+	0.688	11280
BAS	1	158174754	rs652269	T	C	0.6345	0.01	0.0088	0.2584	+-+	0.1682	34511	0.3833	0.0299	0.0164	0.06925	+-+-+	0.1962	7776	0.6841	-0.0067	0.0126	0.5967	-+	0.1951	15455	0.8542	0.0209	0.0188	0.2667	++-+--+	0.6878	11280
BAS	1	158174830	rs692564	A	G	0.6345	0.01	0.0088	0.2584	+-+	0.1682	34511	0.3833	0.0299	0.0164	0.06924	+-+-+	0.1962	7776	0.6841	-0.0067	0.0126	0.5967	-+	0.1951	15455	0.8542	0.0209	0.0188	0.2664	++-+--+	0.6877	11280
BAS	1	158174908	rs652786	A	G	0.3655	-0.01	0.0088	0.2584	-+-	0.1682	34511	0.6167	-0.0299	0.0164	0.06923	-+-+-	0.1963	7776	0.3159	0.0067	0.0126	0.5967	+-	0.1951	15455	0.1458	-0.0209	0.0188	0.2661	--+-++-	0.6876	11280
BAS	1	158175481	rs394823	C	G	0.364	-0.0094	0.0089	0.2927	-+-	0.168	34511	0.6146	-0.0299	0.0164	0.06878	-+-+-	0.1725	7776	0.3116	0.0073	0.0127	0.5641	+-	0.3241	15455	0.1355	-0.0196	0.0194	0.3119	--+-++-	0.6549	11280
BAS	1	158175502	rs379522	T	C	0.636	0.0094	0.0089	0.2927	+-+	0.168	34511	0.3854	0.0299	0.0164	0.06878	+-+-+	0.1725	7776	0.6884	-0.0073	0.0127	0.5641	-+	0.3241	15455	0.8645	0.0196	0.0194	0.3118	++-+--+	0.6549	11280
BAS	1	158175606	rs379473	A	T	0.364	-0.0094	0.0089	0.2927	-+-	0.168	34511	0.6146	-0.0299	0.0164	0.06876	-+-+-	0.1725	7776	0.3116	0.0073	0.0127	0.5635	+-	0.324	15455	0.1355	-0.0196	0.0194	0.3112	--+-++-	0.6547	11280
BAS	1	158175608	rs437721	T	G	0.636	0.0094	0.0089	0.2927	+-+	0.168	34511	0.3854	0.0299	0.0164	0.06876	+-+-+	0.1725	7776	0.6884	-0.0073	0.0127	0.5635	-+	0.324	15455	0.8645	0.0196	0.0194	0.3112	++-+--+	0.6547	11280
BAS	1	158175824	rs440862	A	G	0.6361	0.01	0.0089	0.2636	+-+	0.1551	34511	0.386	0.0299	0.0164	0.06774	+-+-+	0.1761	7776	0.688	-0.0073	0.0127	0.565	-+	0.3081	15455	0.8625	0.0222	0.0193	0.2508	++-+--+	0.6795	11280
BAS	1	158176028	rs421484	A	G	0.364	-0.0094	0.0089	0.2916	-+-	0.1675	34511	0.6146	-0.0299	0.0164	0.06865	-+-+-	0.1729	7776	0.3116	0.0073	0.0127	0.5642	+-	0.3241	15455	0.1355	-0.0197	0.0194	0.3102	--+-++-	0.6544	11280
BAS	1	158176231	rs442076	A	G	0.636	0.0094	0.0089	0.2916	+-+	0.1675	34511	0.3854	0.0299	0.0164	0.06857	+-+-+	0.1732	7776	0.6884	-0.0073	0.0127	0.5643	-+	0.3242	15455	0.8645	0.0197	0.0194	0.3102	++-+--+	0.6544	11280
BAS	1	158176443	rs692052	T	C	0.636	0.0094	0.0089	0.2916	+-+	0.1675	34511	0.3854	0.0299	0.0164	0.06849	+-+-+	0.1734	7776	0.6884	-0.0073	0.0127	0.5643	-+	0.3242	15455	0.8645	0.0197	0.0194	0.3102	++-+--+	0.6544	11280
BAS	1	158176652	rs590018	T	C	0.3706	-0.0089	0.0089	0.3182	-+-	0.09398	34511	0.6373	-0.0343	0.0166	0.03924	-+-+-	0.2484	7776	0.3149	0.0098	0.0127	0.4389	+-	0.3722	15455	0.1362	-0.018	0.0194	0.3512	--+-++-	0.7127	11280
BAS	1	158176724	rs56236401	T	G	0.3817	-0.0031	0.0087	0.7196	-++	0.332	34511	0.6336	-0.0252	0.0176	0.1513	---+-	0.7532	7776	0.3461	0.0014	0.0127	0.9133	+-	0.4695	15455	0.2203	0.0086	0.0165	0.6036	++-+++-	0.9804	11280
BAS	1	158177006	rs1748386	T	C	0.364	-0.0094	0.0089	0.2927	-+-	0.168	34511	0.6146	-0.0299	0.0164	0.06828	-+-+-	0.1741	7776	0.3116	0.0073	0.0127	0.5659	+-	0.3246	15455	0.1355	-0.0196	0.0194	0.3111	--+-++-	0.6543	11280
BAS	1	158177090	rs1633140	T	C	0.3706	-0.0089	0.0089	0.3198	-+-	0.09485	34511	0.6373	-0.0342	0.0166	0.03957	-+-+-	0.2452	7776	0.3149	0.0098	0.0127	0.439	+-	0.3723	15455	0.1362	-0.018	0.0194	0.3512	--+-++-	0.7128	11280
BAS	1	158177186	rs691983	T	G	0.364	-0.0094	0.0089	0.2923	-+-	0.1671	34511	0.6146	-0.03	0.0164	0.06762	-+-+-	0.176	7776	0.3116	0.0073	0.0127	0.5644	+-	0.3242	15455	0.1355	-0.0195	0.0194	0.3139	--+-++-	0.6597	11280
BAS	1	158177305	rs592815	T	C	0.3661	-0.0097	0.0089	0.2777	-+-	0.1373	34511	0.6255	-0.0325	0.0166	0.05005	-+-+-	0.2442	7776	0.3131	0.0076	0.0127	0.5475	+-	0.3292	15455	0.1357	-0.019	0.0194	0.3276	--+-++-	0.6562	11280
BAS	1	158177414	rs6677683	T	C	0.3637	-0.0095	0.0089	0.2892	-+-	0.1612	34511	0.6145	-0.0303	0.0164	0.06507	-+-+-	0.1724	7776	0.3113	0.0074	0.0127	0.5619	+-	0.3032	15455	0.1351	-0.0196	0.0194	0.3141	--+-++-	0.6812	11280
BAS	1	158177428	rs6690078	A	G	0.6363	0.0095	0.0089	0.2892	+-+	0.1612	34511	0.3855	0.0303	0.0164	0.06506	+-+-+	0.1724	7776	0.6887	-0.0074	0.0127	0.5619	-+	0.3032	15455	0.8649	0.0196	0.0194	0.3141	++-+--+	0.6812	11280
BAS	1	158177437	rs406361	T	G	0.364	-0.0094	0.0089	0.2901	-+-	0.1662	34511	0.6146	-0.03	0.0164	0.0681	-+-+-	0.1746	7776	0.3116	0.0073	0.0127	0.5646	+-	0.3243	15455	0.1355	-0.0197	0.0194	0.3102	--+-++-	0.6545	11280
BAS	1	158178238	rs607550	A	G	0.364	-0.0094	0.0089	0.2908	-+-	0.1659	34511	0.6147	-0.0301	0.0164	0.06723	-+-+-	0.1772	7776	0.3116	0.0073	0.0127	0.5647	+-	0.3243	15455	0.1355	-0.0195	0.0194	0.3138	--+-++-	0.6597	11280
BAS	1	158178505	rs691174	T	C	0.636	0.0094	0.0089	0.2908	+-+	0.1659	34511	0.3853	0.0301	0.0164	0.06706	+-+-+	0.1781	7776	0.6884	-0.0073	0.0127	0.5646	-+	0.3243	15455	0.8645	0.0195	0.0194	0.3138	++-+--+	0.6594	11280
BAS	1	158178909	rs620699	A	C	0.3641	-0.0094	0.0089	0.2922	-+-	0.1637	34511	0.6147	-0.0301	0.0164	0.06709	-+-+-	0.1778	7776	0.3117	0.0074	0.0127	0.5608	+-	0.3235	15455	0.1356	-0.0196	0.0194	0.3118	--+-++-	0.6566	11280
BAS	1	158179236	rs384414	T	C	0.3642	-0.0098	0.0089	0.2728	-+-	0.1786	34511	0.6147	-0.03	0.0164	0.06739	-+-+-	0.1782	7776	0.312	0.0066	0.0127	0.6022	+-	0.3532	15455	0.1356	-0.0197	0.0194	0.3103	--+-++-	0.6545	11280
BAS	1	158179483	rs402699	A	G	0.3641	-0.0094	0.0089	0.2911	-+-	0.1633	34511	0.6147	-0.0301	0.0164	0.06693	-+-+-	0.1781	7776	0.3117	0.0074	0.0127	0.5578	+-	0.3228	15455	0.1356	-0.0197	0.0194	0.3102	--+-++-	0.6545	11280
BAS	1	158179675	rs383819	A	G	0.3641	-0.0094	0.0089	0.2911	-+-	0.1633	34511	0.6147	-0.0301	0.0164	0.06685	-+-+-	0.1781	7776	0.3117	0.0074	0.0127	0.5578	+-	0.3227	15455	0.1356	-0.0197	0.0194	0.3101	--+-++-	0.6545	11280
BAS	1	158179880	rs690837	A	G	0.3641	-0.0094	0.0089	0.2911	-+-	0.1633	34511	0.6147	-0.0301	0.0164	0.06675	-+-+-	0.1781	7776	0.3117	0.0074	0.0127	0.5578	+-	0.3227	15455	0.1356	-0.0197	0.0194	0.3101	--+-++-	0.6544	11280
BAS	1	158180100	rs1633141	T	C	0.361	-0.0091	0.0089	0.3072	-+-	0.2028	34511	0.6065	-0.0276	0.0165	0.09532	-+-+-	0.1401	7776	0.3113	0.0068	0.0127	0.5891	+-	0.3225	15455	0.1352	-0.0209	0.0195	0.2824	--+-++-	0.6544	11280
BAS	1	158180114	rs1748387	A	G	0.6364	0.0096	0.0089	0.2794	+-+	0.1751	34511	0.3862	0.0301	0.0164	0.06682	+-+-+	0.1672	7776	0.6887	-0.0068	0.0127	0.5891	-+	0.3225	15455	0.8644	0.0194	0.0194	0.3181	++-+--+	0.6696	11280
BAS	1	158180377	rs1690783	T	C	0.3641	-0.0094	0.0089	0.2911	-+-	0.1633	34511	0.6147	-0.0301	0.0164	0.06675	-+-+-	0.1776	7776	0.3117	0.0074	0.0127	0.5578	+-	0.3227	15455	0.1356	-0.0197	0.0194	0.3097	--+-++-	0.6544	11280
BAS	1	158180631	rs392249	A	G	0.3631	-0.0102	0.0089	0.2535	-+-	0.1426	34511	0.6122	-0.0322	0.0164	0.05032	-+-+-	0.1475	7776	0.3112	0.0071	0.0127	0.5751	+-	0.3412	15455	0.1356	-0.0197	0.0194	0.3095	--+-++-	0.6547	11280
BAS	1	158180917	rs1633142	A	G	0.364	-0.0093	0.0089	0.295	-+-	0.1608	34511	0.6144	-0.0303	0.0164	0.06469	-+-+-	0.1814	7776	0.3117	0.0075	0.0127	0.5557	+-	0.3222	15455	0.1355	-0.0193	0.0194	0.319	--+-++-	0.651	11280
BAS	1	158180920	rs1748395	A	G	0.636	0.0093	0.0089	0.295	+-+	0.1608	34511	0.3856	0.0303	0.0164	0.06469	+-+-+	0.1814	7776	0.6883	-0.0075	0.0127	0.5557	-+	0.3222	15455	0.8645	0.0193	0.0194	0.319	++-+--+	0.651	11280
BAS	1	158181481	rs1633143	A	T	0.6359	0.0094	0.0089	0.2911	+-+	0.1633	34511	0.3853	0.0301	0.0164	0.06714	+-+-+	0.1755	7776	0.6883	-0.0074	0.0127	0.5577	-+	0.3227	15455	0.8643	0.0197	0.0194	0.3086	++-+--+	0.654	11280
BAS	1	158182363	rs449838	T	C	0.3643	-0.0094	0.0089	0.2919	-+-	0.1581	34511	0.615	-0.0301	0.0164	0.06662	-+-+-	0.168	7776	0.3118	0.0076	0.0127	0.5502	+-	0.321	15455	0.1358	-0.0201	0.0194	0.3004	--+-++-	0.6434	11280
BAS	1	158182407	rs594364	T	C	0.3642	-0.0094	0.0089	0.2932	-+-	0.1574	34511	0.615	-0.0303	0.0164	0.06531	-+-+-	0.1695	7776	0.3117	0.0076	0.0127	0.5491	+-	0.3194	15455	0.1357	-0.0197	0.0194	0.3106	--+-++-	0.635	11280
BAS	1	158182552	rs594840	T	G	0.6358	0.0094	0.0089	0.2919	+-+	0.1581	34511	0.385	0.0301	0.0164	0.06657	+-+-+	0.1677	7776	0.6883	-0.0076	0.0127	0.5501	-+	0.321	15455	0.8642	0.0201	0.0194	0.3003	++-+--+	0.641	11280
BAS	1	158182654	rs690984	A	G	0.3638	-0.0098	0.0089	0.2721	-+-	0.1718	34511	0.615	-0.0301	0.0164	0.06672	-+-+-	0.1675	7776	0.3109	0.0068	0.0127	0.5897	+-	0.328	15455	0.1358	-0.0201	0.0194	0.3004	--+-++-	0.6428	11280
BAS	1	158182680	rs34768799	T	C	0.6363	0.0097	0.0089	0.2761	+-+	0.1785	34511	0.3853	0.0298	0.0164	0.07012	+-+-+	0.1659	7776	0.6891	-0.0067	0.0127	0.5959	-+	0.3161	15455	0.8642	0.0199	0.0194	0.3043	++-+--+	0.6436	11280
BAS	1	158182700	rs71515589	A	G	0.3622	-0.0106	0.009	0.2383	-+-	0.16	34511	0.6121	-0.031	0.0165	0.05949	-+-+-	0.1328	7776	0.31	0.0064	0.0127	0.6161	+-	0.3138	15455	0.1341	-0.0221	0.0196	0.2587	--+-++-	0.6629	11280
BAS	1	158182732	rs36120073	T	C	0.6367	0.0102	0.009	0.255	+-+	0.1564	34511	0.3881	0.0306	0.0165	0.0626	+-+-+	0.1277	7776	0.6877	-0.0069	0.0127	0.5873	-+	0.3053	15455	0.8658	0.0221	0.0196	0.2599	++-+--+	0.6586	11280
BAS	1	158182737	rs35200730	T	C	0.6378	0.0104	0.009	0.2432	+-+	0.1642	34511	0.3881	0.0307	0.0165	0.06229	+-+-+	0.1277	7776	0.69	-0.0064	0.0127	0.6126	-+	0.3106	15455	0.8658	0.022	0.0196	0.2609	++-+--+	0.659	11280
BAS	1	158182768	rs35860011	A	G	0.3639	-0.009	0.0089	0.311	-+-	0.1832	34511	0.6144	-0.0292	0.0164	0.07549	-+-+-	0.1557	7776	0.3115	0.0072	0.0127	0.5708	+-	0.31	15455	0.1358	-0.0187	0.0194	0.3344	--+-++-	0.6504	11280
BAS	1	158182799	rs35717739	T	G	0.4034	-0.0059	0.0085	0.4846	-++	0.1313	34511	0.6918	-0.0361	0.0173	0.03696	---+-	0.5829	7776	0.3652	0.0019	0.0123	0.879	+-	0.2867	15455	0.2215	0.0066	0.016	0.6814	+++++--	0.9677	11280
BAS	1	158182825	rs35043390	A	G	0.3632	-0.0092	0.009	0.3056	-+-	0.1641	34511	0.6158	-0.0272	0.0165	0.09827	-+-+-	0.1689	7776	0.3096	0.0079	0.0127	0.5332	+-	0.3571	15455	0.132	-0.0246	0.0197	0.2101	--+-++-	0.6503	11280
BAS	1	158182844	rs33998633	A	G	0.6364	0.0084	0.0089	0.3469	+-+	0.1891	34511	0.3837	0.0278	0.0165	0.09095	+-+-+	0.189	7776	0.6885	-0.0078	0.0127	0.5409	-+	0.3007	15455	0.864	0.0194	0.0194	0.3171	++-+--+	0.6731	11280
BAS	1	158182922	rs34261126	C	G	0.6358	0.0093	0.0089	0.2952	+-+	0.1628	34511	0.3852	0.03	0.0164	0.06773	+-+-+	0.173	7776	0.6882	-0.0075	0.0127	0.5554	-+	0.3218	15455	0.8642	0.0197	0.0194	0.3097	++-+--+	0.6495	11280
BAS	1	158183020	rs12726365	A	T	0.6358	0.0093	0.0089	0.2952	+-+	0.1628	34511	0.3852	0.03	0.0164	0.06777	+-+-+	0.1728	7776	0.6882	-0.0075	0.0127	0.5554	-+	0.3218	15455	0.8642	0.0197	0.0194	0.3096	++-+--+	0.6495	11280
BAS	1	158183030	rs2518477	T	C	0.3641	-0.0091	0.0089	0.306	-+-	0.1717	34511	0.6146	-0.0293	0.0164	0.07414	-+-+-	0.1718	7776	0.3117	0.0075	0.0127	0.5548	+-	0.3252	15455	0.1358	-0.0197	0.0194	0.3096	--+-++-	0.6495	11280
BAS	1	158183129	rs607948	T	C	0.6356	0.0092	0.0089	0.3046	+-+	0.1658	34511	0.3851	0.0297	0.0164	0.07065	+-+-+	0.1661	7776	0.6882	-0.0076	0.0127	0.5468	-+	0.3183	15455	0.8636	0.0195	0.0194	0.3126	++-+--+	0.654	11280
BAS	1	158183153	rs691240	T	C	0.3644	-0.0094	0.0089	0.29	-+-	0.1487	34511	0.6146	-0.0306	0.0164	0.06249	-+-+-	0.1768	7776	0.3119	0.0078	0.0127	0.5406	+-	0.3295	15455	0.1344	-0.0202	0.0195	0.301	--+-++-	0.6345	11280
BAS	1	158183156	rs607982	T	C	0.6356	0.0094	0.0089	0.29	+-+	0.1487	34511	0.3854	0.0306	0.0164	0.06249	+-+-+	0.1768	7776	0.6881	-0.0078	0.0127	0.5406	-+	0.3295	15455	0.8656	0.0202	0.0195	0.301	++-+--+	0.6345	11280
BAS	1	158183167	rs608279	A	G	0.6356	0.0094	0.0089	0.29	+-+	0.1487	34511	0.3854	0.0306	0.0164	0.06249	+-+-+	0.1768	7776	0.6881	-0.0078	0.0127	0.5406	-+	0.3295	15455	0.8656	0.0202	0.0195	0.301	++-+--+	0.6345	11280
BAS	1	158183476	rs407309	A	G	0.3642	-0.0093	0.0089	0.2967	-+-	0.1607	34511	0.6148	-0.03	0.0164	0.06766	-+-+-	0.1723	7776	0.3118	0.0076	0.0127	0.5467	+-	0.3185	15455	0.1358	-0.0198	0.0194	0.3074	--+-++-	0.6519	11280
BAS	1	158183595	rs396896	T	G	0.371	-0.0086	0.0089	0.3369	-+-	0.08598	34511	0.6374	-0.0344	0.0166	0.03825	-+-+-	0.2516	7776	0.3158	0.0105	0.0127	0.405	+-	0.3621	15455	0.1361	-0.0179	0.0194	0.3546	--+-++-	0.7204	11280
BAS	1	158183597	rs412713	T	C	0.3638	-0.0093	0.0089	0.2963	-+-	0.1633	34511	0.6147	-0.03	0.0164	0.06735	-+-+-	0.1752	7776	0.3113	0.0075	0.0127	0.5563	+-	0.3452	15455	0.1353	-0.0196	0.0194	0.3129	--+-++-	0.6632	11280
BAS	1	158183610	rs374686	A	G	0.4033	-0.006	0.0085	0.4776	-++	0.1239	34511	0.6919	-0.0367	0.0173	0.03386	---+-	0.5955	7776	0.3651	0.0023	0.0123	0.8507	+-	0.28	15455	0.2211	0.0061	0.016	0.7039	+++++--	0.9659	11280
BAS	1	158183743	rs12040592	A	C	0.3641	-0.0094	0.0089	0.2916	-+-	0.1641	34511	0.6148	-0.03	0.0164	0.06758	-+-+-	0.1722	7776	0.3117	0.0074	0.0127	0.5577	+-	0.3227	15455	0.1357	-0.0198	0.0194	0.3064	--+-++-	0.6533	11280
BAS	1	158183885	rs691306	A	C	0.364	-0.0093	0.0089	0.2967	-+-	0.1494	34511	0.6146	-0.03	0.0164	0.06741	-+-+-	0.1708	7776	0.3112	0.008	0.0127	0.5301	+-	0.3132	15455	0.1344	-0.0209	0.0195	0.2841	--+-++-	0.5735	11280
BAS	1	158183897	rs621880	A	G	0.6362	0.0096	0.0089	0.2833	+-+	0.1549	34511	0.3861	0.0305	0.0164	0.06366	+-+-+	0.1637	7776	0.6884	-0.0075	0.0127	0.5541	-+	0.3127	15455	0.8646	0.0201	0.0194	0.3	++-+--+	0.6394	11280
BAS	1	158183942	rs691314	A	G	0.4037	-0.0059	0.0085	0.4907	-++	0.1535	34511	0.6917	-0.0349	0.0173	0.04414	---+-	0.5479	7776	0.3653	0.002	0.0123	0.8711	+-	0.2715	15455	0.2224	0.0057	0.016	0.7207	-++++--	0.9684	11280
BAS	1	158183979	rs691318	A	G	0.3641	-0.0095	0.0089	0.2873	-+-	0.1622	34511	0.6148	-0.03	0.0164	0.06749	-+-+-	0.1723	7776	0.3117	0.0074	0.0127	0.5575	+-	0.3227	15455	0.1356	-0.0202	0.0194	0.2982	--+-++-	0.6494	11280
BAS	1	158184075	rs622707	A	G	0.6359	0.0094	0.0089	0.2916	+-+	0.1641	34511	0.3853	0.03	0.0164	0.06757	+-+-+	0.1728	7776	0.6883	-0.0074	0.0127	0.5577	-+	0.3227	15455	0.8643	0.0198	0.0194	0.3062	++-+--+	0.6532	11280
BAS	1	158184244	rs623215	A	T	0.3641	-0.0093	0.0089	0.2956	-+-	0.1602	34511	0.6147	-0.03	0.0164	0.06764	-+-+-	0.1738	7776	0.3117	0.0076	0.0127	0.5496	+-	0.321	15455	0.1357	-0.0199	0.0194	0.3046	--+-++-	0.6506	11280
BAS	1	158184353	rs691551	A	T	0.3673	-0.0098	0.0089	0.2743	-+-	0.1754	34511	0.6306	-0.0314	0.0167	0.05941	-+-+-	0.1499	7776	0.3148	0.0062	0.0126	0.6221	+-	0.3098	15455	0.1363	-0.0184	0.0194	0.3405	--+-++-	0.6713	11280
BAS	1	158184570	rs448556	T	C	0.3641	-0.0094	0.0089	0.2916	-+-	0.1641	34511	0.6147	-0.03	0.0164	0.06774	-+-+-	0.1756	7776	0.3117	0.0074	0.0127	0.5577	+-	0.3227	15455	0.1357	-0.0198	0.0194	0.3061	--+-++-	0.6532	11280
BAS	1	158184769	rs377795	A	T	0.6359	0.0094	0.0089	0.2916	+-+	0.1641	34511	0.3853	0.03	0.0164	0.06783	+-+-+	0.1767	7776	0.6883	-0.0074	0.0127	0.5577	-+	0.3227	15455	0.8643	0.0198	0.0194	0.3061	++-+--+	0.6532	11280
BAS	1	158184815	rs393304	A	G	0.3635	-0.01	0.0089	0.2635	-+-	0.1681	34511	0.6131	-0.0289	0.0164	0.07846	-+-+-	0.1703	7776	0.3114	0.007	0.0127	0.5807	+-	0.2951	15455	0.1381	-0.0229	0.0193	0.2352	--+-++-	0.6167	11280
BAS	1	158185103	rs391425	T	G	0.6355	0.0094	0.0089	0.2903	+-+	0.1538	34511	0.3855	0.0301	0.0164	0.06733	+-+-+	0.1739	7776	0.6887	-0.0077	0.0127	0.5453	-+	0.3199	15455	0.8658	0.0208	0.0196	0.2883	++-+--+	0.5642	11280
BAS	1	158185135	rs410584	T	C	0.6354	0.0094	0.0089	0.2932	+-+	0.1571	34511	0.3854	0.0297	0.0164	0.07053	+-+-+	0.1632	7776	0.6886	-0.0077	0.0127	0.5446	-+	0.3198	15455	0.8656	0.0211	0.0196	0.2805	++-+--+	0.5627	11280
BAS	1	158185165	rs448005	A	G	0.3646	-0.0094	0.0089	0.2932	-+-	0.1571	34511	0.6146	-0.0297	0.0164	0.07053	-+-+-	0.1632	7776	0.3114	0.0077	0.0127	0.5446	+-	0.3198	15455	0.1344	-0.0211	0.0196	0.2805	--+-++-	0.5627	11280
BAS	1	158185171	rs389495	A	G	0.3646	-0.0094	0.0089	0.2932	-+-	0.1571	34511	0.6146	-0.0297	0.0164	0.07053	-+-+-	0.1632	7776	0.3114	0.0077	0.0127	0.5446	+-	0.3198	15455	0.1344	-0.0211	0.0196	0.2805	--+-++-	0.5627	11280
BAS	1	158185684	rs11264925	T	C	0.3696	-0.0098	0.009	0.2723	-+-	0.09166	34511	0.6368	-0.0346	0.0166	0.03757	-+-+-	0.2467	7776	0.3118	0.0092	0.0127	0.4683	+-	0.3257	15455	0.1346	-0.0207	0.0196	0.2906	--+-++-	0.6827	11280
BAS	1	158185740	rs11264926	T	C	0.4018	-0.0076	0.0086	0.3741	-++	0.1386	34511	0.6906	-0.0374	0.0173	0.03071	---+-	0.6026	7776	0.3608	0.0009	0.0124	0.9439	+-	0.2728	15455	0.2164	0.0041	0.0163	0.8003	-++++--	0.9708	11280
BAS	1	158186569	rs74620338	A	T	0.3642	-0.009	0.0089	0.315	-+-	0.1546	34511	0.6164	-0.03	0.0165	0.06903	-+-+-	0.2021	7776	0.3127	0.0081	0.0127	0.5217	+-	0.3087	15455	0.138	-0.0196	0.0193	0.3101	--+-++-	0.5972	11280
BAS	1	158187269	rs189539610	A	C	0.3637	-0.0093	0.0089	0.2975	-+-	0.1645	34511	0.6149	-0.0298	0.0165	0.07046	-+-+-	0.1775	7776	0.3125	0.0075	0.0127	0.5535	+-	0.3237	15455	0.1359	-0.0202	0.0194	0.2974	--+-++-	0.6461	11280
BAS	1	158187277	rs12133021	A	G	0.3637	-0.0093	0.0089	0.2975	-+-	0.1645	34511	0.6149	-0.0298	0.0165	0.07045	-+-+-	0.1775	7776	0.3125	0.0075	0.0127	0.5535	+-	0.3237	15455	0.1359	-0.0202	0.0194	0.2974	--+-++-	0.6462	11280
BAS	1	158187403	rs144395240	T	C	0.6352	0.009	0.0089	0.3139	+-+	0.1608	34511	0.3847	0.0297	0.0165	0.07125	+-+-+	0.2014	7776	0.6861	-0.0079	0.0127	0.5335	-+	0.2895	15455	0.8628	0.0198	0.0194	0.3058	++-+--+	0.6008	11280
BAS	1	158187525	rs61820297	T	C	0.6367	0.0094	0.0089	0.2909	+-+	0.1702	34511	0.3852	0.0298	0.0165	0.07018	+-+-+	0.1758	7776	0.6882	-0.0072	0.0127	0.569	-+	0.3191	15455	0.8642	0.0201	0.0194	0.3014	++-+--+	0.6517	11280
BAS	1	158187580	rs61820299	A	C	0.365	-0.0096	0.0089	0.2845	-+-	0.2068	34511	0.6151	-0.0297	0.0165	0.07146	-+-+-	0.169	7776	0.3145	0.0059	0.0127	0.6391	+-	0.3841	15455	0.1372	-0.0178	0.0194	0.3592	--+-++-	0.6539	11280
BAS	1	158187910	rs74572979	A	C	0.3643	-0.0082	0.0089	0.3606	-+-	0.1806	34511	0.6161	-0.0296	0.0165	0.0731	-+-+-	0.1455	7776	0.3124	0.0078	0.0127	0.537	+-	0.3354	15455	0.1375	-0.0158	0.0194	0.4159	--+-++-	0.5991	11280
BAS	1	158187943	rs80337255	C	G	0.4036	-0.0051	0.0085	0.5456	-++	0.1112	34511	0.6925	-0.0366	0.0174	0.03549	---+-	0.5667	7776	0.3659	0.0024	0.0123	0.8462	+-	0.309	15455	0.2232	0.0087	0.016	0.5866	+++++--	0.956	11280
BAS	1	158188027	rs71517506	A	G	0.627	0.0093	0.009	0.2976	+-+	0.1115	34511	0.3751	0.0333	0.0168	0.04678	+-+-+	0.1622	7776	0.6724	-0.0089	0.0127	0.4846	-+	0.2723	15455	0.8522	0.0197	0.0192	0.3069	++-+--+	0.5025	11280
BAS	1	158188288	rs114426573	T	C	0.3631	-0.0093	0.0089	0.2978	-+-	0.1704	34511	0.6148	-0.0298	0.0165	0.07131	-+-+-	0.1761	7776	0.3115	0.0073	0.0127	0.5645	+-	0.3146	15455	0.1357	-0.0197	0.0194	0.3113	--+-++-	0.6568	11280
BAS	1	158188342	rs76152338	A	T	0.6369	0.0093	0.0089	0.2993	+-+	0.1717	34511	0.3852	0.0297	0.0165	0.07145	+-+-+	0.1761	7776	0.6885	-0.0073	0.0127	0.5646	-+	0.3143	15455	0.8643	0.0197	0.0194	0.3113	++-+--+	0.6567	11280
BAS	1	158188442	rs145267728	A	C	0.6344	0.0086	0.0089	0.3361	+-+	0.136	34511	0.382	0.0296	0.0165	0.07408	+-+-+	0.1776	7776	0.686	-0.0092	0.0127	0.4678	-+	0.3281	15455	0.8607	0.0209	0.0193	0.28	++-+--+	0.6639	11280
BAS	1	158188604	rs201798076	C	G	0.6362	0.0092	0.0089	0.3021	+-+	0.1689	34511	0.3847	0.0298	0.0165	0.07111	+-+-+	0.1769	7776	0.6884	-0.0074	0.0127	0.562	-+	0.3192	15455	0.8643	0.0197	0.0195	0.3116	++-+--+	0.6572	11280
BAS	1	158188716	rs150466751	T	C	0.3642	-0.0088	0.0089	0.3221	-+-	0.1461	34511	0.6152	-0.0295	0.0165	0.07429	-+-+-	0.174	7776	0.3127	0.0086	0.0127	0.4973	+-	0.3083	15455	0.1373	-0.021	0.0194	0.2801	--+-++-	0.6867	11280
BAS	1	158188901	rs79945298	C	G	0.3639	-0.0082	0.0089	0.3561	-+-	0.2044	34511	0.6153	-0.0287	0.0165	0.08199	-+-+-	0.177	7776	0.312	0.0072	0.0127	0.5699	+-	0.3411	15455	0.1377	-0.016	0.0194	0.4087	--+-++-	0.5815	11280
BAS	1	158188958	rs78645025	A	G	0.3637	-0.0092	0.0089	0.3011	-+-	0.1719	34511	0.6149	-0.0297	0.0165	0.0725	-+-+-	0.1763	7776	0.3115	0.0073	0.0127	0.5663	+-	0.3124	15455	0.1357	-0.0197	0.0195	0.3124	--+-++-	0.6577	11280
BAS	1	158189017	rs1633144	A	T	0.3638	-0.009	0.0089	0.312	-+-	0.1848	34511	0.6154	-0.0289	0.0165	0.08051	-+-+-	0.1867	7776	0.3115	0.0072	0.0127	0.5679	+-	0.3104	15455	0.1357	-0.0196	0.0195	0.3128	--+-++-	0.6584	11280
BAS	1	158189043	rs1633145	A	G	0.6362	0.009	0.0089	0.312	+-+	0.1848	34511	0.3846	0.0289	0.0165	0.08055	+-+-+	0.1868	7776	0.6885	-0.0072	0.0127	0.5679	-+	0.3103	15455	0.8643	0.0196	0.0195	0.3128	++-+--+	0.6585	11280
BAS	1	158189104	rs1690784	A	G	0.6364	0.0084	0.0089	0.3474	+-+	0.1986	34511	0.3852	0.029	0.0165	0.0794	+-+-+	0.196	7776	0.6882	-0.0072	0.0127	0.5701	-+	0.3359	15455	0.8628	0.0163	0.0194	0.402	++-+--+	0.5846	11280
BAS	1	158189554	rs1633148	A	C	0.3697	-0.0091	0.0089	0.3112	-+-	0.1589	34511	0.6223	-0.0311	0.0167	0.0627	-+-+-	0.1687	7776	0.322	0.0076	0.0127	0.5458	+-	0.3623	15455	0.1449	-0.018	0.0192	0.3486	--+-++-	0.6246	11280
BAS	1	158189732	rs7515415	T	G	0.3633	-0.0097	0.0089	0.2768	-+-	0.1539	34511	0.6159	-0.0299	0.0166	0.07055	-+-+-	0.1818	7776	0.3126	0.0075	0.0127	0.5551	+-	0.3279	15455	0.1365	-0.0224	0.0194	0.2482	--+-++-	0.661	11280
BAS	1	158189805	rs113238740	T	C	0.3642	-0.0094	0.0089	0.2936	-+-	0.1666	34511	0.6161	-0.0279	0.0166	0.09196	-+-+-	0.1872	7776	0.314	0.0076	0.0127	0.5473	+-	0.3473	15455	0.1371	-0.0238	0.0194	0.22	--+-++-	0.6578	11280
BAS	1	158189812	rs112739784	A	T	0.6359	0.0094	0.0089	0.2925	+-+	0.1659	34511	0.384	0.0279	0.0166	0.09225	+-+-+	0.1861	7776	0.686	-0.0076	0.0127	0.5475	-+	0.3473	15455	0.8629	0.0239	0.0194	0.2195	++-+--+	0.6551	11280
BAS	1	158189881	rs12135323	A	G	0.3636	-0.0092	0.0089	0.3026	-+-	0.1768	34511	0.6149	-0.0295	0.0165	0.07419	-+-+-	0.1767	7776	0.3114	0.0072	0.0127	0.5686	+-	0.3098	15455	0.1357	-0.0196	0.0195	0.3139	--+-++-	0.6585	11280
BAS	1	158190135	rs61818671	A	C	0.3644	-0.0086	0.0089	0.3365	-+-	0.1721	34511	0.6152	-0.0288	0.0165	0.08142	-+-+-	0.1743	7776	0.3123	0.008	0.0127	0.5301	+-	0.3351	15455	0.1367	-0.0195	0.0195	0.3158	--+-++-	0.6559	11280
BAS	1	158190174	rs61818672	T	C	0.6356	0.0086	0.0089	0.3365	+-+	0.1721	34511	0.3848	0.0288	0.0165	0.08153	+-+-+	0.1743	7776	0.6877	-0.008	0.0127	0.5303	-+	0.3351	15455	0.8633	0.0195	0.0195	0.316	++-+--+	0.6559	11280
BAS	1	158190206	rs7418556	T	C	0.6356	0.0087	0.0089	0.3298	+-+	0.1751	34511	0.3848	0.0288	0.0165	0.08151	+-+-+	0.1742	7776	0.6877	-0.0078	0.0127	0.5386	-+	0.3355	15455	0.8633	0.0196	0.0195	0.3134	++-+--+	0.6513	11280
BAS	1	158190290	rs4431841	T	C	0.6364	0.0092	0.0089	0.3026	+-+	0.1768	34511	0.385	0.0295	0.0165	0.07493	+-+-+	0.177	7776	0.6886	-0.0072	0.0127	0.5697	-+	0.3086	15455	0.8643	0.0196	0.0195	0.3147	++-+--+	0.6592	11280
BAS	1	158190360	rs75648572	T	G	0.3637	-0.0092	0.0089	0.3037	-+-	0.1737	34511	0.6151	-0.0296	0.0165	0.07375	-+-+-	0.1815	7776	0.3114	0.0073	0.0127	0.5646	+-	0.3074	15455	0.1357	-0.0196	0.0195	0.3149	--+-++-	0.6593	11280
BAS	1	158190376	rs76871100	T	C	0.6363	0.0092	0.0089	0.3037	+-+	0.1737	34511	0.3849	0.0296	0.0165	0.07381	+-+-+	0.1816	7776	0.6886	-0.0073	0.0127	0.5652	-+	0.3075	15455	0.8643	0.0196	0.0195	0.3135	++-+--+	0.6588	11280
BAS	1	158190397	rs78766298	C	G	0.3628	-0.0078	0.009	0.3858	-+-	0.1613	34511	0.6146	-0.0279	0.0166	0.09144	-+-+-	0.2071	7776	0.3116	0.0092	0.0127	0.4693	+-	0.2858	15455	0.136	-0.02	0.0195	0.3053	--+-++-	0.6542	11280
BAS	1	158190402	rs76373312	A	G	0.6372	0.0078	0.009	0.3858	+-+	0.1613	34511	0.3854	0.0279	0.0166	0.0915	+-+-+	0.2071	7776	0.6884	-0.0092	0.0127	0.4693	-+	0.2858	15455	0.864	0.02	0.0195	0.3054	++-+--+	0.6542	11280
BAS	1	158190441	rs80336991	T	G	0.3617	-0.0096	0.009	0.2853	-+-	0.1773	34511	0.6126	-0.0304	0.0166	0.06697	-+-+-	0.1931	7776	0.3108	0.0067	0.0127	0.5954	+-	0.3246	15455	0.1355	-0.0192	0.0195	0.3249	--+-++-	0.6402	11280
BAS	1	158190472	rs75666010	T	C	0.362	-0.0095	0.009	0.2868	-+-	0.1701	34511	0.6127	-0.0303	0.0166	0.06712	-+-+-	0.1918	7776	0.3111	0.007	0.0127	0.58	+-	0.3239	15455	0.1359	-0.0199	0.0195	0.3079	--+-++-	0.6323	11280
BAS	1	158190483	rs78853446	T	C	0.3619	-0.0096	0.009	0.2858	-+-	0.1732	34511	0.6127	-0.0302	0.0166	0.06832	-+-+-	0.187	7776	0.311	0.0069	0.0127	0.5852	+-	0.3249	15455	0.1359	-0.0199	0.0195	0.308	--+-++-	0.6323	11280
BAS	1	158190488	rs80309950	C	G	0.5941	0.0055	0.0085	0.5234	+--	0.1952	34511	0.2955	0.0331	0.0176	0.06029	+++-+	0.7958	7776	0.6327	-0.0016	0.0123	0.8941	-+	0.3317	15455	0.7779	-0.0056	0.0161	0.726	-----++	0.9576	11280
BAS	1	158190569	rs61818673	A	T	0.6373	0.0091	0.009	0.3118	+-+	0.184	34511	0.385	0.0294	0.0166	0.07537	+-+-+	0.1771	7776	0.6887	-0.0071	0.0127	0.5769	-+	0.3087	15455	0.8643	0.0191	0.0195	0.3273	++-+--+	0.6351	11280
BAS	1	158190603	rs61818674	T	C	0.3625	-0.0092	0.009	0.3039	-+-	0.1896	34511	0.615	-0.0294	0.0166	0.07548	-+-+-	0.1772	7776	0.3109	0.0068	0.0127	0.5926	+-	0.3117	15455	0.1357	-0.0191	0.0195	0.3272	--+-++-	0.635	11280
BAS	1	158190642	rs61818675	T	C	0.3627	-0.0091	0.009	0.3088	-+-	0.1797	34511	0.615	-0.0294	0.0166	0.07551	-+-+-	0.1772	7776	0.3113	0.0072	0.0127	0.5714	+-	0.3072	15455	0.1356	-0.0196	0.0195	0.3142	--+-++-	0.6596	11280
BAS	1	158190680	rs61818676	T	C	0.3627	-0.0091	0.009	0.3088	-+-	0.1797	34511	0.615	-0.0294	0.0166	0.07564	-+-+-	0.1773	7776	0.3113	0.0072	0.0127	0.5716	+-	0.307	15455	0.1356	-0.0196	0.0195	0.3142	--+-++-	0.6597	11280
BAS	1	158190704	rs61818677	T	C	0.3627	-0.0091	0.009	0.3088	-+-	0.1797	34511	0.615	-0.0294	0.0166	0.07574	-+-+-	0.1772	7776	0.3113	0.0072	0.0127	0.5706	+-	0.3073	15455	0.1357	-0.0196	0.0195	0.3155	--+-++-	0.6598	11280
BAS	1	158190823	rs691394	C	G	0.3627	-0.0091	0.009	0.3088	-+-	0.1797	34511	0.615	-0.0294	0.0166	0.07589	-+-+-	0.1772	7776	0.3113	0.0072	0.0127	0.5709	+-	0.307	15455	0.1357	-0.0196	0.0195	0.3158	--+-++-	0.66	11280
BAS	1	158191032	rs374489	A	G	0.3627	-0.0091	0.009	0.3099	-+-	0.1802	34511	0.615	-0.0294	0.0166	0.07627	-+-+-	0.1774	7776	0.3113	0.0072	0.0127	0.5715	+-	0.3064	15455	0.1357	-0.0195	0.0195	0.3161	--+-++-	0.6602	11280
BAS	1	158191267	rs393694	C	G	0.3627	-0.0091	0.009	0.3115	-+-	0.1815	34511	0.615	-0.0293	0.0166	0.07671	-+-+-	0.1775	7776	0.3113	0.0072	0.0127	0.5722	+-	0.3057	15455	0.1357	-0.0195	0.0195	0.3168	--+-++-	0.6605	11280
BAS	1	158191290	rs600334	A	G	0.3627	-0.0091	0.009	0.3115	-+-	0.1815	34511	0.615	-0.0293	0.0166	0.07676	-+-+-	0.1775	7776	0.3113	0.0072	0.0127	0.5723	+-	0.3057	15455	0.1357	-0.0195	0.0195	0.3166	--+-++-	0.6604	11280
BAS	1	158191394	rs422126	T	C	0.3627	-0.0091	0.009	0.3115	-+-	0.1815	34511	0.615	-0.0293	0.0166	0.07707	-+-+-	0.1776	7776	0.3113	0.0072	0.0127	0.5725	+-	0.3054	15455	0.1357	-0.0195	0.0195	0.3165	--+-++-	0.6604	11280
BAS	1	158191564	rs452612	T	C	0.6373	0.0092	0.009	0.3069	+-+	0.1812	34511	0.3849	0.0295	0.0166	0.075	+-+-+	0.1825	7776	0.6887	-0.0071	0.0127	0.5761	-+	0.3056	15455	0.8643	0.0194	0.0195	0.3208	++-+--+	0.6619	11280
BAS	1	158191716	rs403570	T	C	0.3627	-0.0092	0.009	0.3059	-+-	0.1827	34511	0.615	-0.0292	0.0166	0.07811	-+-+-	0.1788	7776	0.3113	0.0071	0.0127	0.5765	+-	0.305	15455	0.1357	-0.0199	0.0195	0.3081	--+-++-	0.6598	11280
BAS	1	158191717	rs436787	A	G	0.6373	0.0092	0.009	0.3059	+-+	0.1827	34511	0.385	0.0292	0.0166	0.07809	+-+-+	0.1788	7776	0.6887	-0.0071	0.0127	0.5765	-+	0.3051	15455	0.8643	0.0199	0.0195	0.3081	++-+--+	0.6597	11280
BAS	1	158191953	rs691077	T	C	0.5976	0.0062	0.0085	0.4698	+--	0.1217	34511	0.3078	0.0373	0.0175	0.03265	+++-+	0.6092	7776	0.6351	-0.0017	0.0123	0.8897	-+	0.2898	15455	0.7788	-0.0067	0.0161	0.6795	-----++	0.9592	11280
BAS	1	158192114	rs614164	A	T	0.3627	-0.0091	0.009	0.3104	-+-	0.1847	34511	0.6151	-0.0292	0.0166	0.07838	-+-+-	0.1778	7776	0.3112	0.0071	0.0127	0.5741	+-	0.3032	15455	0.1357	-0.0195	0.0195	0.3181	--+-++-	0.6615	11280
BAS	1	158192168	rs691054	T	C	0.3628	-0.0088	0.009	0.3275	-+-	0.1984	34511	0.6146	-0.0287	0.0166	0.08342	-+-+-	0.1816	7776	0.3109	0.007	0.0127	0.582	+-	0.3119	15455	0.1353	-0.0186	0.0196	0.3413	--+-++-	0.6702	11280
BAS	1	158192231	rs1587040	A	G	0.363	-0.0091	0.009	0.3123	-+-	0.1833	34511	0.615	-0.029	0.0166	0.08002	-+-+-	0.1795	7776	0.3111	0.0072	0.0127	0.574	+-	0.316	15455	0.1355	-0.02	0.0196	0.3075	--+-++-	0.6797	11280
BAS	1	158192247	rs12036982	T	G	0.363	-0.0091	0.009	0.3096	-+-	0.1851	34511	0.615	-0.029	0.0166	0.08003	-+-+-	0.1795	7776	0.3111	0.0071	0.0127	0.5741	+-	0.3161	15455	0.1355	-0.02	0.0196	0.3073	--+-++-	0.6797	11280
BAS	1	158192257	rs11264937	T	C	0.363	-0.0091	0.009	0.3096	-+-	0.1851	34511	0.615	-0.029	0.0166	0.08013	-+-+-	0.1794	7776	0.3111	0.0071	0.0127	0.5742	+-	0.3161	15455	0.1355	-0.02	0.0196	0.3073	--+-++-	0.6795	11280
BAS	1	158192339	rs407980	A	G	0.4023	-0.0062	0.0085	0.4698	-++	0.1217	34511	0.6922	-0.0373	0.0175	0.03261	---+-	0.6103	7776	0.3648	0.0017	0.0123	0.8913	+-	0.2895	15455	0.2212	0.0067	0.0161	0.6774	+++++--	0.9586	11280
BAS	1	158192513	rs374181	T	C	0.6373	0.0089	0.009	0.321	+-+	0.1901	34511	0.3849	0.0291	0.0166	0.07944	+-+-+	0.1783	7776	0.6887	-0.0071	0.0127	0.5779	-+	0.3027	15455	0.8642	0.0187	0.0195	0.3389	++-+--+	0.654	11280
BAS	1	158192534	rs374157	T	C	0.6373	0.0089	0.009	0.321	+-+	0.1901	34511	0.3849	0.0291	0.0166	0.07943	+-+-+	0.1783	7776	0.6887	-0.0071	0.0127	0.5779	-+	0.3026	15455	0.8642	0.0187	0.0195	0.339	++-+--+	0.6539	11280
BAS	1	158192572	rs392821	A	G	0.3622	-0.0089	0.009	0.3216	-+-	0.1819	34511	0.6151	-0.029	0.0166	0.0804	-+-+-	0.1795	7776	0.3102	0.0074	0.0127	0.5604	+-	0.297	15455	0.1357	-0.0195	0.0195	0.3176	--+-++-	0.6612	11280
BAS	1	158192745	rs1633149	A	G	0.6373	0.009	0.009	0.3131	+-+	0.1866	34511	0.3849	0.0291	0.0166	0.07968	+-+-+	0.1783	7776	0.6888	-0.0071	0.0127	0.5759	-+	0.3016	15455	0.8643	0.0194	0.0195	0.3193	++-+--+	0.6623	11280
BAS	1	158192888	rs1633150	A	G	0.6372	0.0091	0.009	0.3097	+-+	0.1851	34511	0.3849	0.0291	0.0166	0.07948	+-+-+	0.1786	7776	0.6887	-0.0071	0.0127	0.575	-+	0.3012	15455	0.8641	0.0197	0.0195	0.3133	++-+--+	0.6502	11280
BAS	1	158192899	rs1633151	A	G	0.6372	0.0091	0.009	0.3097	+-+	0.1851	34511	0.3849	0.0291	0.0166	0.07947	+-+-+	0.1786	7776	0.6887	-0.0071	0.0127	0.575	-+	0.3012	15455	0.8641	0.0197	0.0195	0.3133	++-+--+	0.6502	11280
BAS	1	158193192	rs2518479	A	C	0.6307	0.0085	0.009	0.3427	+-+	0.1085	34511	0.3621	0.0333	0.0168	0.04713	+-+-+	0.2276	7776	0.6855	-0.0096	0.0127	0.4505	-+	0.3441	15455	0.8636	0.0179	0.0195	0.3595	++-+--+	0.72	11280
BAS	1	158193336	rs1748367	T	C	0.3957	-0.0053	0.0085	0.5363	-++	0.1771	34511	0.6649	-0.0327	0.0172	0.05766	---+-	0.8071	7776	0.3599	0.0014	0.0124	0.9086	+-	0.3606	15455	0.2203	0.0075	0.0161	0.6408	+++++--	0.9706	11280
BAS	1	158193488	rs4369227	A	G	0.6377	0.0093	0.009	0.3001	+-+	0.1763	34511	0.3858	0.0298	0.0166	0.07225	+-+-+	0.1605	7776	0.6889	-0.0071	0.0127	0.5746	-+	0.3083	15455	0.8644	0.0196	0.0195	0.3164	++-+--+	0.6573	11280
BAS	1	158193490	rs4517344	T	C	0.6766	0.0044	0.0094	0.6417	+-+	0.2901	34511	0.4715	0.0211	0.0171	0.2169	+---+	0.3552	7776	0.7179	-0.0107	0.0135	0.4275	-+	0.06955	15455	0.874	0.015	0.0204	0.4628	++-+--+	0.6233	11280
BAS	1	158193525	rs3118165	T	G	0.3627	-0.009	0.009	0.3131	-+-	0.1866	34511	0.6151	-0.0291	0.0166	0.07964	-+-+-	0.1783	7776	0.3112	0.0071	0.0127	0.5759	+-	0.3016	15455	0.1357	-0.0194	0.0195	0.3193	--+-++-	0.6623	11280
BAS	1	158193636	rs373143	T	C	0.6365	0.0095	0.009	0.2878	+-+	0.2055	34511	0.3842	0.0292	0.0166	0.07888	+-+-+	0.1639	7776	0.6884	-0.0061	0.0127	0.6294	-+	0.3107	15455	0.8623	0.0192	0.0195	0.3249	++-+--+	0.6044	11280
BAS	1	158193979	rs429984	A	T	0.6373	0.009	0.009	0.3131	+-+	0.1866	34511	0.3849	0.0291	0.0166	0.07968	+-+-+	0.1783	7776	0.6888	-0.0071	0.0127	0.5759	-+	0.3016	15455	0.8643	0.0194	0.0195	0.3193	++-+--+	0.6623	11280
BAS	1	158194340	rs421719	C	G	0.3627	-0.009	0.009	0.3131	-+-	0.1866	34511	0.6151	-0.0291	0.0166	0.07973	-+-+-	0.1784	7776	0.3112	0.0071	0.0127	0.5758	+-	0.3015	15455	0.1357	-0.0194	0.0195	0.3194	--+-++-	0.6623	11280
BAS	1	158194598	rs434570	T	C	0.3627	-0.009	0.009	0.3131	-+-	0.1866	34511	0.6151	-0.0291	0.0166	0.07992	-+-+-	0.1783	7776	0.3112	0.0071	0.0127	0.5761	+-	0.3015	15455	0.1357	-0.0194	0.0195	0.3201	--+-++-	0.6631	11280
BAS	1	158194732	rs413557	C	G	0.6373	0.009	0.009	0.3131	+-+	0.1866	34511	0.3849	0.0291	0.0166	0.0797	+-+-+	0.1783	7776	0.6888	-0.0071	0.0127	0.5759	-+	0.3016	15455	0.8643	0.0194	0.0195	0.3195	++-+--+	0.6625	11280
BAS	1	158194779	rs392333	T	G	0.6373	0.0091	0.009	0.3078	+-+	0.1811	34511	0.3848	0.0291	0.0166	0.07958	+-+-+	0.178	7776	0.6888	-0.0072	0.0127	0.5719	-+	0.3008	15455	0.8641	0.0201	0.0195	0.3033	++-+--+	0.6532	11280
BAS	1	158194790	rs434232	T	C	0.3627	-0.0091	0.009	0.3081	-+-	0.1837	34511	0.6151	-0.0292	0.0166	0.07872	-+-+-	0.1774	7776	0.3112	0.0071	0.0127	0.5753	+-	0.3014	15455	0.1358	-0.0197	0.0195	0.3134	--+-++-	0.6539	11280
BAS	1	158194899	rs429201	T	C	0.4099	-0.0053	0.0086	0.5366	-++	0.1419	34511	0.732	-0.0366	0.0181	0.04315	--+-+	0.7045	7776	0.3715	0.0021	0.0122	0.8659	+-	0.3866	15455	0.2221	0.0066	0.0161	0.6833	+++++--	0.9594	11280
BAS	1	158195082	rs420074	T	C	0.6375	0.0093	0.009	0.2988	+-+	0.1737	34511	0.3853	0.0301	0.0166	0.06941	+-+-+	0.18	7776	0.6889	-0.0071	0.0127	0.5745	-+	0.301	15455	0.8644	0.0193	0.0195	0.3225	++-+--+	0.6602	11280
BAS	1	158195150	rs380382	A	G	0.6373	0.009	0.009	0.3131	+-+	0.1866	34511	0.3849	0.0291	0.0166	0.07992	+-+-+	0.1784	7776	0.6888	-0.0071	0.0127	0.5763	-+	0.3012	15455	0.8643	0.0194	0.0195	0.3196	++-+--+	0.6624	11280
BAS	1	158195214	rs380314	A	G	0.6373	0.009	0.009	0.3131	+-+	0.1866	34511	0.3849	0.0291	0.0166	0.07999	+-+-+	0.1785	7776	0.6888	-0.0071	0.0127	0.5763	-+	0.3011	15455	0.8643	0.0194	0.0195	0.3196	++-+--+	0.6623	11280
BAS	1	158195330	rs422617	T	G	0.3627	-0.009	0.009	0.3131	-+-	0.1866	34511	0.6151	-0.0291	0.0166	0.07999	-+-+-	0.1784	7776	0.3112	0.0071	0.0127	0.5765	+-	0.3011	15455	0.1357	-0.0194	0.0195	0.3197	--+-++-	0.6625	11280
BAS	1	158195384	rs411395	T	G	0.3627	-0.0091	0.009	0.3115	-+-	0.1852	34511	0.6153	-0.0292	0.0166	0.07905	-+-+-	0.1841	7776	0.3111	0.0071	0.0127	0.5775	+-	0.2977	15455	0.1357	-0.0194	0.0195	0.3195	--+-++-	0.6624	11280
BAS	1	158195465	rs374513	T	C	0.3626	-0.009	0.009	0.3131	-+-	0.1866	34511	0.6151	-0.0291	0.0166	0.08009	-+-+-	0.1785	7776	0.3111	0.0071	0.0127	0.5765	+-	0.3009	15455	0.1357	-0.0194	0.0195	0.3198	--+-++-	0.6626	11280
BAS	1	158195602	rs442713	A	G	0.6373	0.009	0.009	0.3146	+-+	0.188	34511	0.3848	0.029	0.0166	0.08033	+-+-+	0.1784	7776	0.6889	-0.0071	0.0127	0.5764	-+	0.3006	15455	0.8643	0.0194	0.0195	0.3203	++-+--+	0.6623	11280
BAS	1	158195610	rs384378	T	C	0.3693	-0.0085	0.009	0.3456	-+-	0.1097	34511	0.6379	-0.0332	0.0168	0.04753	-+-+-	0.227	7776	0.3145	0.0096	0.0127	0.4511	+-	0.343	15455	0.1364	-0.0178	0.0195	0.3602	--+-++-	0.7204	11280
BAS	1	158195785	rs383688	A	C	0.3621	-0.0091	0.009	0.3082	-+-	0.1874	34511	0.6136	-0.0291	0.0166	0.07962	-+-+-	0.1873	7776	0.3109	0.007	0.0127	0.5823	+-	0.3237	15455	0.1358	-0.0196	0.0195	0.3159	--+-++-	0.6537	11280
BAS	1	158195960	rs435349	A	G	0.6374	0.009	0.009	0.3146	+-+	0.188	34511	0.3849	0.029	0.0166	0.08048	+-+-+	0.1786	7776	0.6889	-0.0071	0.0127	0.5768	-+	0.3004	15455	0.8643	0.0194	0.0195	0.32	++-+--+	0.6626	11280
BAS	1	158196088	rs1633158	A	C	0.6374	0.009	0.009	0.3162	+-+	0.1893	34511	0.385	0.0289	0.0166	0.08135	+-+-+	0.1787	7776	0.6889	-0.0071	0.0127	0.5749	-+	0.2999	15455	0.8643	0.0194	0.0195	0.3197	++-+--+	0.6619	11280
BAS	1	158196152	rs1633159	T	C	0.6374	0.009	0.009	0.3146	+-+	0.188	34511	0.3849	0.029	0.0166	0.08067	+-+-+	0.1785	7776	0.6889	-0.0071	0.0127	0.5772	-+	0.3003	15455	0.8643	0.0194	0.0195	0.3201	++-+--+	0.6629	11280
BAS	1	158196243	rs1633160	T	C	0.3626	-0.0089	0.009	0.3189	-+-	0.1837	34511	0.6151	-0.029	0.0166	0.08053	-+-+-	0.1783	7776	0.311	0.0073	0.0127	0.5687	+-	0.3036	15455	0.1356	-0.0195	0.0195	0.3181	--+-++-	0.6581	11280
BAS	1	158196538	rs583775	A	G	0.6374	0.0091	0.009	0.3108	+-+	0.1893	34511	0.3849	0.029	0.0166	0.08024	+-+-+	0.1772	7776	0.6889	-0.007	0.0127	0.5803	-+	0.3018	15455	0.8644	0.0195	0.0195	0.3187	++-+--+	0.666	11280
BAS	1	158196579	rs584126	A	G	0.6373	0.009	0.009	0.3146	+-+	0.188	34511	0.3848	0.029	0.0166	0.08091	+-+-+	0.1785	7776	0.6889	-0.0071	0.0127	0.5774	-+	0.2999	15455	0.8643	0.0194	0.0195	0.3205	++-+--+	0.6631	11280
BAS	1	158196724	rs1633161	A	G	0.6373	0.009	0.009	0.3146	+-+	0.188	34511	0.3848	0.029	0.0166	0.08101	+-+-+	0.1785	7776	0.6889	-0.0071	0.0127	0.5775	-+	0.2997	15455	0.8643	0.0194	0.0195	0.3205	++-+--+	0.6631	11280
BAS	1	158196775	rs402135	A	T	0.6373	0.009	0.009	0.3146	+-+	0.188	34511	0.3848	0.029	0.0166	0.08105	+-+-+	0.1783	7776	0.6889	-0.0071	0.0127	0.5776	-+	0.2995	15455	0.8643	0.0194	0.0195	0.3204	++-+--+	0.663	11280
BAS	1	158196781	rs399687	A	G	0.3627	-0.009	0.009	0.3146	-+-	0.188	34511	0.6152	-0.029	0.0166	0.08105	-+-+-	0.1784	7776	0.3111	0.0071	0.0127	0.5776	+-	0.2995	15455	0.1357	-0.0194	0.0195	0.3204	--+-++-	0.663	11280
BAS	1	158197064	rs429379	C	G	0.6373	0.009	0.009	0.3146	+-+	0.188	34511	0.3848	0.029	0.0166	0.08125	+-+-+	0.1785	7776	0.6889	-0.0071	0.0127	0.5777	-+	0.2992	15455	0.8643	0.0194	0.0195	0.3209	++-+--+	0.6634	11280
BAS	1	158197146	rs691255	T	C	0.6178	0.0071	0.009	0.4287	+-+	0.3102	34511	0.3745	0.0262	0.0169	0.1196	+-+-+	0.2903	7776	0.6576	-0.0058	0.0128	0.6524	-+	0.6777	15455	0.8309	0.0112	0.0187	0.5505	++-+--+	0.5725	11280
BAS	1	158197147	rs596877	T	C	0.3822	-0.0071	0.009	0.4287	-+-	0.3102	34511	0.6255	-0.0262	0.0169	0.1196	-+-+-	0.2903	7776	0.3424	0.0058	0.0128	0.6524	+-	0.6777	15455	0.1691	-0.0112	0.0187	0.5505	--+-++-	0.5725	11280
BAS	1	158197217	rs6661098	T	C	0.3629	-0.0088	0.009	0.328	-+-	0.1872	34511	0.6152	-0.0286	0.0166	0.08459	-+-+-	0.1847	7776	0.3115	0.0074	0.0127	0.559	+-	0.2982	15455	0.136	-0.0195	0.0195	0.3175	--+-++-	0.6487	11280
BAS	1	158197221	rs6684696	C	G	0.4026	-0.006	0.0085	0.484	-++	0.1235	34511	0.6923	-0.037	0.0175	0.03411	---+-	0.6215	7776	0.3651	0.0019	0.0123	0.8753	+-	0.2876	15455	0.2215	0.0068	0.0161	0.6749	+++++--	0.9558	11280
BAS	1	158197270	rs395614	A	G	0.6391	0.0098	0.009	0.2756	+-+	0.1676	34511	0.3894	0.0308	0.0166	0.0635	+-+-+	0.2323	7776	0.6896	-0.0068	0.0127	0.5961	-+	0.3095	15455	0.8645	0.0198	0.0195	0.3119	++-+--+	0.6466	11280
BAS	1	158197375	rs432627	A	C	0.6308	0.0085	0.009	0.3443	+-+	0.1119	34511	0.362	0.0331	0.0168	0.04832	+-+-+	0.2245	7776	0.6856	-0.0095	0.0127	0.4524	-+	0.3407	15455	0.8636	0.0178	0.0195	0.361	++-+--+	0.721	11280
BAS	1	158197453	rs405201	A	C	0.6374	0.0089	0.009	0.3193	+-+	0.1921	34511	0.3849	0.0287	0.0166	0.08443	+-+-+	0.1728	7776	0.6889	-0.0071	0.0127	0.5781	-+	0.2987	15455	0.8643	0.0194	0.0195	0.3211	++-+--+	0.6633	11280
BAS	1	158197852	rs442575	A	T	0.6377	0.0088	0.009	0.3285	+-+	0.1811	34511	0.3849	0.0289	0.0166	0.08194	+-+-+	0.1798	7776	0.6903	-0.0077	0.0128	0.5441	-+	0.3022	15455	0.8643	0.0193	0.0195	0.3225	++-+--+	0.6628	11280
BAS	1	158197860	rs427275	T	C	0.6377	0.0088	0.009	0.3285	+-+	0.1811	34511	0.3849	0.0289	0.0166	0.08198	+-+-+	0.1797	7776	0.6903	-0.0077	0.0128	0.544	-+	0.3022	15455	0.8643	0.0193	0.0195	0.3224	++-+--+	0.6627	11280
BAS	1	158197947	rs406558	T	C	0.6373	0.009	0.009	0.3162	+-+	0.1893	34511	0.3848	0.0289	0.0166	0.08178	+-+-+	0.1784	7776	0.6889	-0.0071	0.0127	0.5782	-+	0.2983	15455	0.8643	0.0194	0.0195	0.3216	++-+--+	0.664	11280
BAS	1	158198062	rs423405	A	G	0.3627	-0.0087	0.009	0.3319	-+-	0.1859	34511	0.6155	-0.0286	0.0166	0.08601	-+-+-	0.1938	7776	0.3111	0.0075	0.0127	0.5569	+-	0.2927	15455	0.1357	-0.0194	0.0195	0.3198	--+-++-	0.661	11280
BAS	1	158198065	rs394591	T	C	0.3627	-0.0087	0.009	0.3319	-+-	0.1859	34511	0.6155	-0.0286	0.0166	0.08599	-+-+-	0.1939	7776	0.3111	0.0075	0.0127	0.557	+-	0.2927	15455	0.1357	-0.0194	0.0195	0.3198	--+-++-	0.661	11280
BAS	1	158198110	rs611532	A	G	0.6371	0.0091	0.009	0.31	+-+	0.1839	34511	0.3841	0.0293	0.0166	0.0788	+-+-+	0.1923	7776	0.6888	-0.0071	0.0127	0.5772	-+	0.2967	15455	0.8643	0.0194	0.0195	0.3198	++-+--+	0.6612	11280
BAS	1	158198866	rs625161	C	G	0.3626	-0.009	0.009	0.3162	-+-	0.1893	34511	0.6152	-0.0289	0.0166	0.08228	-+-+-	0.1783	7776	0.311	0.0071	0.0127	0.5788	+-	0.2973	15455	0.1357	-0.0194	0.0195	0.322	--+-++-	0.6641	11280
BAS	1	158198913	rs691805	A	T	0.3626	-0.009	0.009	0.3173	-+-	0.1898	34511	0.6152	-0.0289	0.0166	0.08221	-+-+-	0.1782	7776	0.311	0.0071	0.0127	0.5788	+-	0.2972	15455	0.1357	-0.0193	0.0195	0.3223	--+-++-	0.6643	11280
BAS	1	158198928	rs625547	T	C	0.6374	0.009	0.009	0.3173	+-+	0.1898	34511	0.3848	0.0289	0.0166	0.0823	+-+-+	0.1783	7776	0.689	-0.0071	0.0127	0.5788	-+	0.2971	15455	0.8643	0.0193	0.0195	0.3223	++-+--+	0.6642	11280
BAS	1	158199038	rs441871	A	C	0.3626	-0.009	0.009	0.3162	-+-	0.1893	34511	0.6152	-0.0289	0.0166	0.08231	-+-+-	0.1784	7776	0.311	0.0071	0.0127	0.5789	+-	0.2971	15455	0.1357	-0.0194	0.0195	0.3222	--+-++-	0.6643	11280
BAS	1	158199264	rs692023	T	C	0.3626	-0.009	0.009	0.3173	-+-	0.1898	34511	0.6152	-0.0289	0.0166	0.08256	-+-+-	0.1783	7776	0.311	0.0071	0.0127	0.5791	+-	0.2968	15455	0.1357	-0.0193	0.0195	0.3223	--+-++-	0.6645	11280
BAS	1	158199361	rs414566	T	C	0.6373	0.0088	0.009	0.325	+-+	0.199	34511	0.3849	0.0289	0.0166	0.0819	+-+-+	0.1772	7776	0.6895	-0.0069	0.0127	0.5889	-+	0.3111	15455	0.8647	0.0183	0.0196	0.3515	++-+--+	0.6459	11280
BAS	1	158199428	rs367710	A	T	0.6378	0.0094	0.009	0.2963	+-+	0.2054	34511	0.3848	0.0289	0.0166	0.08266	+-+-+	0.1783	7776	0.6898	-0.0063	0.0127	0.6197	-+	0.3034	15455	0.8643	0.0193	0.0195	0.3225	++-+--+	0.6639	11280
BAS	1	158199443	rs426682	T	C	0.6312	0.0088	0.009	0.3264	+-+	0.1219	34511	0.362	0.033	0.0168	0.04921	+-+-+	0.2214	7776	0.6865	-0.0088	0.0127	0.4893	-+	0.3452	15455	0.8636	0.0178	0.0195	0.3627	++-+--+	0.7213	11280
BAS	1	158199643	rs452239	T	C	0.6368	0.0089	0.009	0.3188	+-+	0.1875	34511	0.3848	0.0288	0.0166	0.08288	+-+-+	0.1784	7776	0.6888	-0.0072	0.0127	0.5731	-+	0.2954	15455	0.8642	0.0197	0.0196	0.3148	++-+--+	0.6764	11280
BAS	1	158200102	rs416678	T	C	0.6308	0.0085	0.009	0.346	+-+	0.1129	34511	0.362	0.033	0.0168	0.04953	+-+-+	0.2206	7776	0.6857	-0.0095	0.0127	0.4542	-+	0.3372	15455	0.8636	0.0178	0.0195	0.3628	++-+--+	0.722	11280
BAS	1	158200154	rs375543	A	C	0.6369	0.009	0.009	0.3171	+-+	0.1916	34511	0.3848	0.029	0.0166	0.08146	+-+-+	0.1834	7776	0.689	-0.007	0.0127	0.5799	-+	0.2984	15455	0.8643	0.0191	0.0196	0.3296	++-+--+	0.6511	11280
BAS	1	158200251	rs431988	A	G	0.3631	-0.009	0.009	0.3179	-+-	0.1934	34511	0.6152	-0.0288	0.0166	0.08322	-+-+-	0.1783	7776	0.311	0.007	0.0127	0.5797	+-	0.296	15455	0.1357	-0.0193	0.0196	0.323	--+-++-	0.6648	11280
BAS	1	158200312	rs368130	A	G	0.3631	-0.009	0.009	0.3179	-+-	0.1934	34511	0.6152	-0.0288	0.0166	0.08324	-+-+-	0.1782	7776	0.311	0.007	0.0127	0.5798	+-	0.2958	15455	0.1357	-0.0193	0.0196	0.3231	--+-++-	0.6648	11280
BAS	1	158204531	rs404891	A	G	0.3285	-0.0147	0.0104	0.1581	--+	0.2798	34511	0.5297	-0.0349	0.0164	0.03303	---+-	0.4744	7776	0.2135	-0.0014	0.0144	0.9222	+-	0.05135	15455	0.0519	0.0012	0.0378	0.9757	-+--+-+	0.4877	11280
BAS	1	158205161	rs368695	T	G	0.4083	-0.0046	0.0086	0.5964	-++	0.1546	34511	0.73	-0.0353	0.0182	0.05185	----+	0.6932	7776	0.3703	0.0025	0.0123	0.8381	+-	0.4823	15455	0.2215	0.0074	0.0161	0.6444	+++++--	0.9473	11280
BAS	1	158205376	rs436361	T	C	0.633	0.0096	0.0093	0.3035	++-	0.01431	34511	0.3133	0.0478	0.0173	0.005768	+++++	0.791	7776	0.718	0.003	0.0131	0.8176	-+	0.06338	15455	0.8738	-0.028	0.0205	0.171	--+--+-	0.1568	11280
BAS	1	158207900	rs1098441	A	G	0.5952	0.0044	0.0086	0.6099	+--	0.216	34511	0.2941	0.0312	0.0177	0.07771	+++--	0.7848	7776	0.6335	-0.0019	0.0123	0.8767	-+	0.3494	15455	0.7788	-0.0071	0.0161	0.6606	-----++	0.934	11280
BAS	1	158212279	rs2763207	T	G	0.409	-0.0053	0.0086	0.5379	-++	0.136	34511	0.7322	-0.037	0.0182	0.04194	--+-+	0.6993	7776	0.3708	0.0017	0.0123	0.8911	+-	0.3783	15455	0.2217	0.0075	0.0161	0.6444	+++++--	0.9607	11280
BAS	1	158212280	rs2763208	T	G	0.409	-0.0053	0.0086	0.5379	-++	0.136	34511	0.7322	-0.037	0.0182	0.04194	--+-+	0.6993	7776	0.3708	0.0017	0.0123	0.8911	+-	0.3783	15455	0.2217	0.0075	0.0161	0.6444	+++++--	0.9607	11280
BAS	1	158213170	rs372403	T	C	0.4022	-0.006	0.0085	0.4858	-++	0.1316	34511	0.6913	-0.0363	0.0175	0.03862	---+-	0.6404	7776	0.3639	0.0011	0.0123	0.9286	+-	0.2752	15455	0.2208	0.0078	0.0162	0.6307	+++++--	0.958	11280
BAS	1	158213959	rs410919	A	G	0.5945	0.0041	0.0086	0.6317	+--	0.2177	34511	0.294	0.031	0.0177	0.08046	+++--	0.7613	7776	0.6328	-0.0027	0.0123	0.825	-+	0.3338	15455	0.7775	-0.0065	0.0161	0.6854	-----++	0.9469	11280
BAS	1	158277386	rs7544600	T	C	0.5337	-0.0071	0.0084	0.3989	--+	0.09627	34511	0.8482	-0.0507	0.0229	0.02718	---+-	0.7483	7776	0.5627	-0.0058	0.0119	0.6255	--	0.5111	15455	0.3826	0.0069	0.0137	0.6138	--+++--	0.3413	11280
BAS	1	158280170	rs10752624	A	G	0.4381	0.0124	0.0084	0.1388	+++	0.1222	34511	0.1401	0.0561	0.0238	0.01814	+++-+	0.8365	7776	0.4095	0.0109	0.0119	0.361	++	0.3269	15455	0.5709	0.0002	0.0135	0.9901	++---++	0.1653	11280
BAS	1	158281987	rs1590229	A	G	0.5334	-0.0066	0.0084	0.4325	--+	0.0847	34511	0.8481	-0.0512	0.0229	0.0256	---+-	0.7197	7776	0.5628	-0.0055	0.0119	0.6464	--	0.4789	15455	0.3819	0.008	0.0137	0.5595	--+++--	0.3062	11280
BAS	1	158283767	rs1116273	A	G	0.4666	0.0065	0.0084	0.437	++-	0.08548	34511	0.1519	0.051	0.0229	0.02622	+++-+	0.7159	7776	0.4372	0.0055	0.0119	0.6437	++	0.4744	15455	0.6182	-0.0081	0.0137	0.5558	++---++	0.309	11280
BAS	1	158284010	rs1988768	A	G	0.5438	-0.0071	0.0085	0.4039	--+	0.06101	34511	0.8521	-0.0552	0.0233	0.01782	-----	0.7344	7776	0.5763	-0.0063	0.0121	0.6004	--	0.679	15455	0.3933	0.0088	0.0138	0.523	+-+++--	0.3711	11280
BAS	1	158285911	rs148979152	C	G	0.5333	-0.0065	0.0084	0.4373	--+	0.08848	34511	0.8472	-0.0506	0.0229	0.02726	---+-	0.7217	7776	0.5627	-0.0056	0.0119	0.6376	--	0.477	15455	0.3819	0.0081	0.0137	0.5568	--+++--	0.3066	11280
BAS	1	158306709	rs4489554	T	C	0.3979	-0.0001	0.0085	0.9941	--+	0.001586	34511	0.7498	-0.0363	0.0183	0.04789	--+--	0.2863	7776	0.336	-0.0118	0.0124	0.3402	--	0.2506	15455	0.2443	0.0437	0.0154	0.004515	++-++-+	0.2955	11280
BAS	1	158310073	rs6683320	T	C	0.3978	-0.0001	0.0085	0.9949	--+	0.001541	34511	0.7503	-0.0364	0.0183	0.04734	--+--	0.2705	7776	0.3355	-0.0118	0.0124	0.3417	--	0.2475	15455	0.2444	0.0438	0.0154	0.004392	++-++-+	0.2959	11280
BAS	1	158311985	rs10158210	A	G	0.3979	0.0002	0.0085	0.9784	--+	0.001611	34511	0.7506	-0.0361	0.0183	0.04906	--+--	0.2648	7776	0.3356	-0.0114	0.0124	0.3591	--	0.2445	15455	0.2441	0.0439	0.0154	0.004377	+++++-+	0.2997	11280
BAS	1	158316990	rs34591069	C	G	0.602	-0.0002	0.0085	0.9796	++-	0.001547	34511	0.2488	0.0363	0.0183	0.04757	++-++	0.2557	7776	0.6646	0.0114	0.0124	0.3565	++	0.2454	15455	0.7555	-0.044	0.0154	0.004189	--+--+-	0.2952	11280
BAS	1	158318340	rs111852354	C	G	0.6019	-0.0002	0.0085	0.9796	++-	0.001547	34511	0.2485	0.0363	0.0183	0.04784	++-++	0.253	7776	0.6646	0.0114	0.0124	0.3568	++	0.2446	15455	0.7555	-0.044	0.0154	0.004164	--+--+-	0.2953	11280
BAS	1	158324425	rs1065457	A	G	0.4849	-0.0038	0.0082	0.6384	--+	0.4366	34511	0.8057	-0.0222	0.0196	0.2566	--+++	0.4268	7776	0.4579	-0.006	0.0119	0.6139	--	0.7397	15455	0.364	0.008	0.0137	0.5619	--++---	0.1085	11280
BAS	1	158368964	rs61818749	T	C	0.9191	0.0069	0.0153	0.6535	--+	0.01069	34511	0.9782	-0.1205	0.0553	0.02942	--++-	0.03574	7776	0.9272	-0.0124	0.0229	0.5884	--	0.3802	15455	0.9019	0.0459	0.0223	0.0396	++--+++	0.1112	11280
BAS	1	158517353	rs16840314	A	G	0.7888	-0.0003	0.01	0.975	--+	0.8942	34511	0.9296	-0.008	0.0313	0.797	--+--	0.6219	7776	0.7786	-0.0033	0.0144	0.8176	--	0.7968	15455	0.7657	0.0051	0.0156	0.7444	+++---+	0.6122	11280
BAS	1	158576100	rs860772	C	G	0.7475	-0.0091	0.0092	0.3234	-+-	0.4921	34511	0.8718	-0.0125	0.0243	0.6077	-++--	0.3168	7776	0.7146	0.0016	0.0131	0.9055	+-	0.719	15455	0.7432	-0.0221	0.0152	0.1451	-++----	0.5579	11280
BAS	1	158582838	rs2157691	C	G	0.7327	-0.0008	0.0089	0.9243	-+-	0.664	34511	0.8376	-0.0048	0.0218	0.8265	-++--	0.7991	7776	0.6975	0.0074	0.0129	0.5685	+-	0.7721	15455	0.7307	-0.01	0.0149	0.5037	-++----	0.4165	11280
BAS	1	158585230	rs2518491	T	C	0.7404	0	0.0093	0.9986	++-	0.574	34511	0.9003	0.0027	0.0273	0.9203	--++-	0.5126	7776	0.7099	0.0087	0.0131	0.5064	+-	0.7916	15455	0.7321	-0.0121	0.0149	0.4179	-++----	0.4005	11280
BAS	1	158586966	rs2022003	A	T	0.3131	-0.0089	0.0085	0.2956	--+	0.2102	34511	0.3012	-0.0137	0.0184	0.4574	-+---	0.6541	7776	0.3385	-0.0221	0.0127	0.08215	--	0.7079	15455	0.2871	0.0116	0.0146	0.4273	---++++	0.4441	11280
BAS	1	158619822	rs857689	A	C	0.4145	-0.0084	0.0083	0.3145	--+	0.04239	34511	0.6819	-0.0407	0.0176	0.0206	--++-	0.1469	7776	0.3839	-0.0097	0.0121	0.4229	--	0.1828	15455	0.2653	0.0175	0.0151	0.2475	+--++++	0.2684	11280
BAS	1	158620477	rs861409	C	G	0.4181	-0.0096	0.0083	0.2472	--+	0.04925	34511	0.6921	-0.0406	0.0176	0.02055	--++-	0.0882	7776	0.387	-0.0114	0.012	0.3439	--	0.1656	15455	0.2655	0.0161	0.0151	0.2849	+--++++	0.2828	11280
BAS	1	158626378	rs857691	T	C	0.5807	0.0091	0.0083	0.2704	++-	0.02656	34511	0.3039	0.0438	0.0175	0.01215	++--+	0.08757	7776	0.6126	0.0102	0.012	0.3935	++	0.1917	15455	0.7364	-0.0184	0.0151	0.2224	-++----	0.2656	11280
BAS	1	158626784	rs2852637	T	G	0.4204	-0.0097	0.0083	0.2409	--+	0.034	34511	0.6966	-0.0438	0.0175	0.01229	--++-	0.08704	7776	0.3879	-0.0101	0.012	0.4002	--	0.1544	15455	0.2662	0.0163	0.0151	0.2791	+--++++	0.2872	11280
BAS	1	158628014	rs1029083	T	G	0.4203	-0.0098	0.0083	0.2386	--+	0.03399	34511	0.6961	-0.0438	0.0175	0.01246	--++-	0.08859	7776	0.3879	-0.0102	0.012	0.3976	--	0.1537	15455	0.2662	0.0163	0.0151	0.2783	+--++++	0.2858	11280
BAS	1	158633456	rs5011464	T	C	0.702	0.0107	0.0123	0.3826	+-+	0.3848	32462	0.546	0.0138	0.0163	0.3971	++--+	0.2905	7776	0.9062	-0.0004	0.0195	0.9839	-+	0.03079	15455	0.9454	0.0976	0.0698	0.1622	+++-?+-	0.2514	9231
BAS	1	158633458	rs5011463	T	G	0.2977	-0.011	0.0123	0.3712	---	0.3921	32462	0.4523	-0.0138	0.0163	0.3966	--++-	0.2876	7776	0.0933	-0.0002	0.0196	0.9938	+-	0.03182	15455	0.0546	-0.0976	0.0698	0.162	---+?-+	0.2504	9231
BAS	1	158637728	rs148912436	T	C	0.0085	-0.009	0.0502	0.8583	+-+	0.4897	32595	0.002	0.227	0.2391	0.3425	++???	0.9364	5860	0.0089	-0.0444	0.0641	0.4884	--	0.6796	15455	0.0085	0.024	0.0856	0.7792	++-+--+	0.9333	11280
BAS	1	158640034	rs857682	A	G	0.7151	0.0271	0.0122	0.02661	+++	0.9315	34511	0.5686	0.0281	0.0161	0.0812	+++-+	0.3397	7776	0.9108	0.0234	0.02	0.2422	++	0.02263	15455	0.9572	0.0453	0.0565	0.4221	+++++--	0.2031	11280
BAS	1	158640513	rs863326	T	C	0.6512	0.0205	0.0115	0.07494	+++	0.3314	34511	0.4252	0.0327	0.0161	0.04217	++--+	0.3688	7776	0.8811	0.002	0.0174	0.9094	-+	0.006383	15455	0.9413	0.0565	0.0507	0.2645	++++++-	0.2502	11280
BAS	1	158645305	rs703118	A	G	0.3282	-0.0031	0.0088	0.7247	+--	0.4467	34511	0.1103	0.0235	0.0256	0.3586	++--+	0.6462	7776	0.3416	-0.012	0.0127	0.3425	-+	0.6172	15455	0.3758	-0.0003	0.0138	0.9834	+--+-+-	0.5495	11280
BAS	1	158655458	rs857938	A	C	0.3274	-0.0026	0.0087	0.7657	+-+	0.4539	34511	0.1097	0.0235	0.0255	0.3566	++--+	0.6401	7776	0.3413	-0.0114	0.0126	0.3667	-+	0.4986	15455	0.3746	0.0003	0.0138	0.9822	+--+-+-	0.5054	11280
BAS	1	158660445	rs2427803	T	G	0.3276	-0.0027	0.0087	0.7607	+-+	0.4691	34511	0.1098	0.0224	0.0255	0.3801	++--+	0.6508	7776	0.341	-0.0115	0.0126	0.361	-+	0.5421	15455	0.3753	0.0006	0.0138	0.9679	+--+-+-	0.5191	11280
BAS	1	158660446	rs2427804	A	C	0.6724	0.0027	0.0087	0.7607	-+-	0.4691	34511	0.8902	-0.0224	0.0255	0.3801	--++-	0.6508	7776	0.659	0.0115	0.0126	0.361	+-	0.5421	15455	0.6247	-0.0006	0.0138	0.9679	-++-+-+	0.5191	11280
BAS	1	158668042	rs2494033	A	C	0.3002	-0.0254	0.0123	0.03882	--+	0.2175	34511	0.4525	-0.0434	0.0161	0.007145	--+--	0.4484	7776	0.0922	-0.0016	0.0198	0.9351	+-	0.00723	15455	0.0468	0.0145	0.0668	0.8276	---+--+	0.4487	11280
BAS	1	158687224	rs857703	A	G	0.6626	0.0071	0.0086	0.4107	-++	0.5203	34511	0.8657	-0.0093	0.0234	0.6918	-+-++	0.8151	7776	0.645	0.017	0.0126	0.175	+-	0.6203	15455	0.6139	0.001	0.0137	0.9434	-++-+-+	0.5092	11280
BAS	1	158694563	rs703144	A	G	0.6563	0.0048	0.0087	0.5832	0	0.4753	34511	0.8888	-0.018	0.0255	0.4804	--++-	0.8406	7776	0.6366	0.0142	0.0125	0.2561	+-	0.7075	15455	0.6128	0	0.0137	0.9979	-++-+-+	0.4839	11280
BAS	1	158698362	rs703146	A	G	0.3437	-0.0048	0.0087	0.5832	0	0.4753	34511	0.1114	0.018	0.0255	0.4806	++--+	0.8515	7776	0.3634	-0.0142	0.0125	0.2556	-+	0.7069	15455	0.3872	0	0.0137	0.9979	+--+-+-	0.4843	11280
BAS	1	158700732	rs703147	T	C	0.6565	0.0052	0.0087	0.5476	-++	0.4924	34511	0.8885	-0.0161	0.0255	0.527	--++-	0.89	7776	0.6369	0.0148	0.0126	0.2385	+-	0.6662	15455	0.6126	0.0001	0.0137	0.9915	-++-+-+	0.4951	11280
BAS	1	158700972	rs703148	A	C	0.3443	-0.0053	0.0087	0.5433	+-+	0.5078	34511	0.1134	0.0145	0.0254	0.5673	++--+	0.8697	7776	0.3642	-0.0149	0.0126	0.2373	-+	0.6204	15455	0.3879	0.0003	0.0137	0.9813	+--+-+-	0.4951	11280
BAS	1	158716549	rs452108	A	C	0.4616	0.0278	0.0082	0.0007042	+++	0.6647	34511	0.1785	0.0316	0.021	0.1338	++--+	0.4267	7776	0.4797	0.0201	0.0119	0.09085	++	0.07527	15455	0.5539	0.0359	0.0134	0.0073	+-+-+++	0.5975	11280
BAS	1	158718684	rs380377	A	G	0.2385	-0.0202	0.0131	0.1237	---	0.8445	34417	0.3485	-0.0264	0.0169	0.1182	--+--	0.0471	7776	0.0735	-0.0106	0.0219	0.6288	+-	0.0151	15455	0.0381	-0.0128	0.0697	0.8542	-?----+	0.3636	11186
BAS	1	158720188	rs454127	A	G	0.3219	-0.0365	0.0092	7.213e-05	---	0.1767	34511	0.5799	-0.0582	0.0162	0.0003299	--+--	0.5213	7776	0.2286	-0.0187	0.0139	0.1777	--	0.0006742	15455	0.145	-0.0399	0.0188	0.03449	-+----+	0.5062	11280
BAS	1	158724250	rs56870519	A	G	0.6918	0.0274	0.0092	0.002895	+++	0.5327	34511	0.4638	0.0376	0.016	0.01881	++-++	0.3485	7776	0.7772	0.0156	0.014	0.2667	++	0.008745	15455	0.8527	0.0345	0.0188	0.066	+-++++-	0.6897	11280
BAS	1	158724750	rs16840976	T	C	0.8227	0.0162	0.015	0.281	+--	0.396	26229	0.7535	0.0298	0.0187	0.1101	++-+-	0.003459	7776	0.9464	-0.0049	0.0258	0.8484	-+	0.08366	15455	0.9728	-0.0733	0.1106	0.5074	??+-?+-	0.7099	2998
BAS	1	158724844	rs16840980	A	G	0.8227	0.0161	0.015	0.2829	+--	0.3978	26229	0.7535	0.0297	0.0187	0.1112	++-+-	0.003439	7776	0.9464	-0.0049	0.0258	0.8484	-+	0.08366	15455	0.9727	-0.0732	0.1106	0.5082	??+-?+-	0.7104	2998
BAS	1	158724965	rs16840986	T	C	0.1773	-0.0161	0.015	0.2837	-++	0.4012	26229	0.2465	-0.0296	0.0187	0.1125	--+-+	0.003415	7776	0.0536	0.0048	0.0258	0.8529	+-	0.08404	15455	0.0273	0.073	0.1106	0.5092	??-+?-+	0.7107	2998
BAS	1	158724988	rs74122455	A	G	0.1772	-0.016	0.015	0.2847	-++	0.4	26229	0.2464	-0.0296	0.0187	0.1128	--+-+	0.003411	7776	0.0536	0.0049	0.0258	0.8484	+-	0.08366	15455	0.0273	0.073	0.1106	0.5095	??-+?-+	0.7109	2998
BAS	1	158725006	rs16840991	T	C	0.8247	0.0169	0.015	0.2591	+-+	0.5133	32368	0.7551	0.0298	0.0187	0.1115	++-+-	0.003685	7776	0.9465	-0.0067	0.0258	0.7945	-+	0.07898	15455	0.9787	0.0025	0.0986	0.9796	+?+-?+-	0.5588	9137
BAS	1	158725194	rs16841009	T	C	0.1773	-0.0162	0.015	0.2787	-++	0.3961	26229	0.2465	-0.0299	0.0187	0.1088	--+-+	0.003353	7776	0.0536	0.0049	0.0258	0.8484	+-	0.08366	15455	0.0273	0.0728	0.1107	0.5105	??-+?-+	0.7102	2998
BAS	1	158725237	rs16841017	T	C	0.8227	0.0163	0.015	0.2768	+--	0.3946	26229	0.7535	0.03	0.0187	0.1078	++-+-	0.003341	7776	0.9464	-0.0049	0.0258	0.8484	-+	0.08366	15455	0.9727	-0.0728	0.1107	0.5109	??+-?+-	0.7103	2998
BAS	1	158725301	rs16841025	A	G	0.8247	0.0177	0.0149	0.2351	+-+	0.51	34511	0.7533	0.0299	0.0187	0.1087	++-+-	0.003393	7776	0.946	-0.0066	0.0257	0.7988	-+	0.09436	15455	0.9812	0.0321	0.0877	0.7139	+++-++-	0.5658	11280
BAS	1	158725310	rs16841033	A	T	0.1773	-0.0164	0.015	0.2739	-++	0.3946	26229	0.2465	-0.0301	0.0187	0.1066	--+-+	0.003328	7776	0.0536	0.0048	0.0258	0.8529	+-	0.08404	15455	0.0273	0.0727	0.1107	0.5113	??-+?-+	0.7103	2998
BAS	1	158725345	rs16841038	A	G	0.8249	0.0155	0.0149	0.2959	+-+	0.5593	32368	0.7532	0.0276	0.0187	0.1412	++-+-	0.003956	7776	0.9457	-0.0065	0.0256	0.8005	-+	0.07989	15455	0.9812	0.0094	0.0864	0.9133	+?+-?+-	0.556	9137
BAS	1	158725564	rs16841045	A	G	0.1771	-0.0162	0.015	0.2793	-++	0.4007	26229	0.2463	-0.0298	0.0187	0.1106	--+-+	0.003131	7776	0.0535	0.0048	0.0258	0.8538	+-	0.08403	15455	0.0273	0.0722	0.1107	0.5142	??-+?-+	0.7115	2998
BAS	1	158728389	rs10489844	T	C	0.7112	-0.0191	0.0092	0.03821	---	0.8443	34511	0.9321	-0.0206	0.0316	0.5155	--++-	0.2264	7776	0.703	-0.0138	0.0131	0.292	--	0.2746	15455	0.6762	-0.025	0.0142	0.0792	-------	0.9957	11280
BAS	1	158728600	rs61828536	T	C	0.2893	0.0181	0.0092	0.04979	+++	0.8743	34511	0.068	0.0189	0.0317	0.5497	++--+	0.2398	7776	0.2977	0.0134	0.0131	0.3057	++	0.294	15455	0.3238	0.0234	0.0142	0.1001	+++++++	0.9973	11280
BAS	1	158728817	rs61828537	A	G	0.7135	-0.0205	0.0092	0.02591	---	0.9447	34511	0.9325	-0.0198	0.0317	0.5318	--++-	0.2509	7776	0.7066	-0.0176	0.0131	0.1788	--	0.2185	15455	0.6776	-0.0241	0.0142	0.09073	-------	0.9987	11280
BAS	1	158729909	rs4656417	T	G	0.7133	-0.0203	0.0092	0.02758	---	0.9527	34511	0.9326	-0.0197	0.0318	0.5344	--++-	0.2562	7776	0.7066	-0.0176	0.0131	0.1791	--	0.2197	15455	0.6775	-0.0236	0.0142	0.09655	-------	0.9986	11280
BAS	1	158733277	rs4525033	A	C	0.2864	0.019	0.0092	0.03868	+++	0.9058	34511	0.0695	0.0105	0.0313	0.7371	++--+	0.2969	7776	0.2936	0.0168	0.0131	0.1994	++	0.2282	15455	0.3226	0.0234	0.0142	0.1004	+++++++	0.9979	11280
BAS	1	158736445	rs1864346	T	C	0.7136	-0.0208	0.0092	0.02424	---	0.9403	34511	0.9327	-0.0232	0.0317	0.4646	--++-	0.2449	7776	0.7066	-0.0175	0.0131	0.1814	--	0.2149	15455	0.6779	-0.0241	0.0142	0.0898	-------	0.9989	11280
BAS	1	158736517	rs1864347	A	T	0.294	0.0174	0.0092	0.05831	-++	0.668	34511	0.1585	-0.0085	0.0317	0.7877	++---	0.2092	7776	0.2934	0.0174	0.0131	0.1829	++	0.2143	15455	0.3218	0.0227	0.0142	0.1102	+++++++	0.9985	11280
BAS	1	158757398	rs857852	A	C	0.5249	-0.0022	0.0087	0.802	-+-	0.5201	34511	0.8375	-0.0184	0.0229	0.4212	-++--	0.02564	7776	0.533	0.0077	0.0126	0.539	+-	0.4531	15455	0.3981	-0.0083	0.014	0.5558	+-+---+	0.3235	11280
BAS	1	158763366	rs1102302	A	G	0.3743	0.0096	0.0087	0.2686	+-+	0.1208	34511	0.0994	0.0479	0.0269	0.07494	++-++	0.0899	7776	0.3644	-0.0071	0.0127	0.5751	-+	0.3582	15455	0.4535	0.0188	0.0134	0.1621	++-+++-	0.6333	11280
BAS	1	158763983	rs857854	T	C	0.6259	-0.0095	0.0087	0.2751	-+-	0.1202	34511	0.9005	-0.0472	0.0269	0.07884	--+--	0.08806	7776	0.6357	0.0074	0.0127	0.5621	+-	0.3623	15455	0.5469	-0.019	0.0134	0.1565	------+	0.6457	11280
BAS	1	158771450	rs857859	A	T	0.5025	0.003	0.0085	0.7251	+-+	0.2817	34511	0.1455	0.0302	0.0228	0.1852	+--++	0.02921	7776	0.5009	-0.0087	0.012	0.4681	-+	0.4072	15455	0.6394	0.0086	0.014	0.5401	-+-+++-	0.4441	11280
BAS	1	158829277	rs2820184	A	T	0.2366	0.0049	0.01	0.6239	-++	0.9101	34511	0.0634	-0.0034	0.0335	0.9191	++---	0.09744	7776	0.1972	0.0095	0.0151	0.5263	-+	0.01193	15455	0.3063	0.0022	0.0146	0.8808	++++-+-	0.2147	11280
BAS	1	158830613	rs2820127	T	C	0.6514	-0.0054	0.0086	0.5326	---	0.712	34511	0.8133	-0.0213	0.0212	0.3148	--+-+	0.04488	7776	0.6842	-0.0027	0.0129	0.8329	+-	0.1412	15455	0.5468	-0.0017	0.0137	0.9037	----+-+	0.1673	11280
BAS	1	158883393	rs34167592	A	C	0.6727	-0.0045	0.0089	0.6131	--+	0.1181	34511	0.9337	-0.0479	0.0326	0.1414	--+--	0.5836	7776	0.6089	-0.0122	0.0118	0.3033	--	0.985	15455	0.7204	0.0171	0.015	0.2566	+++-+-+	0.6091	11280
BAS	1	158906416	rs6664820	T	G	0.5326	0.0051	0.0088	0.5678	-++	0.0234	34511	0.8622	-0.0578	0.0249	0.02004	--+--	0.2616	7776	0.4724	0.0107	0.012	0.3741	+-	0.5954	15455	0.5058	0.0198	0.0154	0.1987	+--++-+	0.5138	11280
BAS	1	158913532	rs4656498	T	C	0.6207	0.0095	0.0086	0.2691	-++	0.3501	34511	0.8347	-0.0187	0.0217	0.3879	--+++	0.01529	7776	0.6286	0.0174	0.0126	0.1684	+-	0.03137	15455	0.5246	0.0113	0.0138	0.414	+++++++	0.992	11280
BAS	1	158915917	rs861319	A	G	0.5883	-0.0003	0.0086	0.9765	+-+	0.04079	34511	0.3742	0.0295	0.0165	0.07425	++--+	0.2771	7776	0.5964	-0.0214	0.0124	0.08464	-+	0.03642	15455	0.8078	0.0082	0.0173	0.6338	+-+---+	0.4357	11280
BAS	1	158921674	rs4657565	A	G	0.3801	-0.0083	0.0085	0.3315	+--	0.309	34511	0.1668	0.0215	0.0215	0.3177	++---	0.0152	7776	0.3721	-0.0161	0.0126	0.2007	-+	0.02765	15455	0.4775	-0.0112	0.0138	0.4172	-------	0.9876	11280
BAS	1	158927155	rs201432415	T	C	0.6217	0.0097	0.0085	0.2552	-++	0.3991	34511	0.8354	-0.0164	0.0216	0.4469	--+++	0.0276	7776	0.6291	0.0173	0.0126	0.1696	+-	0.02437	15455	0.5256	0.0113	0.0138	0.4113	++-++++	0.9909	11280
BAS	1	158941634	rs10908697	A	G	0.3724	-0.0068	0.0085	0.4237	+--	0.403	34511	0.1631	0.0196	0.0215	0.3625	++---	0.03473	7776	0.3608	-0.0132	0.0125	0.2907	-+	0.03025	15455	0.4712	-0.0098	0.0137	0.4746	-------	0.9899	11280
BAS	1	158943382	rs12071136	A	C	0.6525	-0.004	0.0092	0.6607	+--	0.02168	34511	0.4113	0.0344	0.0167	0.03947	+++++	0.5771	7776	0.7212	-0.0186	0.0133	0.1637	-+	0.05108	15455	0.8335	-0.0251	0.0195	0.1991	-+-----	0.7316	11280
BAS	1	158949505	rs856135	A	G	0.3726	-0.0032	0.0086	0.7122	-+-	0.06686	34511	0.6211	-0.034	0.0165	0.03906	----+	0.7551	7776	0.3122	0.0144	0.0127	0.2578	+-	0.09713	15455	0.2243	-0.002	0.0166	0.9065	---+-++	0.4761	11280
BAS	1	158951646	rs1102016	A	C	0.627	0.003	0.0086	0.7278	+-+	0.0652	34511	0.3789	0.0341	0.0165	0.03813	++++-	0.7576	7776	0.6879	-0.0145	0.0127	0.2542	-+	0.09683	15455	0.7759	0.0014	0.0167	0.9327	+++-+--	0.4598	11280
BAS	1	158955328	rs856141	T	G	0.3727	-0.0031	0.0086	0.7201	-+-	0.06389	34511	0.6213	-0.0342	0.0165	0.0376	----+	0.7588	7776	0.3122	0.0146	0.0127	0.251	+-	0.09639	15455	0.2243	-0.0018	0.0166	0.9157	---+-++	0.4536	11280
BAS	1	158957703	rs856142	T	C	0.6274	0.0029	0.0086	0.7338	+-+	0.05971	34511	0.3787	0.0344	0.0165	0.03681	++++-	0.7584	7776	0.688	-0.015	0.0127	0.236	-+	0.09491	15455	0.7757	0.0017	0.0166	0.9185	+++-+--	0.4556	11280
BAS	1	158971086	rs4657616	A	G	0.4075	0.0142	0.0087	0.1021	+++	0.3425	34511	0.0839	0.0451	0.0294	0.1249	++--+	0.2028	7776	0.4736	0.0182	0.0116	0.1158	++	0.8698	15455	0.3825	0.0002	0.0146	0.9917	+-++-+-	0.2019	11280
BAS	1	158979458	rs1417805	T	G	0.3997	0.001	0.0087	0.9129	+-+	0.07257	34511	0.1107	0.0523	0.0257	0.04224	++--+	0.08328	7776	0.401	-0.0124	0.0121	0.3052	--	0.4398	15455	0.4874	0.0037	0.0143	0.7957	++++---	0.08043	11280
BAS	1	158983285	rs856064	T	C	0.633	0.0134	0.0087	0.1241	+-+	0.09183	34511	0.2817	0.0404	0.0177	0.02265	++-++	0.3604	7776	0.7308	-0.0059	0.0129	0.6448	--	0.5773	15455	0.7646	0.0206	0.0157	0.19	++++-++	0.05631	11280
BAS	1	158983593	rs856066	C	G	0.6191	0.0168	0.0088	0.05558	+-+	0.03811	34511	0.187	0.0599	0.0202	0.002977	++-+-	0.03327	7776	0.6968	-0.0006	0.0124	0.9616	-+	0.9025	15455	0.7557	0.0186	0.0157	0.2343	++++-+-	0.06029	11280
BAS	1	158983777	rs856068	T	C	0.619	0.0169	0.0087	0.05324	+-+	0.02763	34511	0.1856	0.0629	0.0202	0.001854	++-+-	0.03416	7776	0.6963	-0.0006	0.0124	0.9604	-+	0.8894	15455	0.755	0.0172	0.0156	0.2709	++++-+-	0.05519	11280
BAS	1	158986477	rs866484	C	G	0.3234	-0.0184	0.0087	0.03534	---	0.1591	34511	0.5391	-0.0414	0.0161	0.01026	--+-+	0.5039	7776	0.2347	-0.0009	0.0137	0.9505	-+	0.3118	15455	0.2325	-0.0194	0.0159	0.2238	----++-	0.048	11280
BAS	1	158987241	rs856043	A	G	0.6322	0.0149	0.009	0.09925	+-+	0.008224	34511	0.1924	0.0704	0.0201	0.000443	++-+-	0.01753	7776	0.7127	-0.0007	0.0126	0.9584	-+	0.9143	15455	0.7965	0.0037	0.0168	0.8271	++++---	0.07811	11280
BAS	1	158987454	rs856044	C	G	0.3245	-0.0204	0.0096	0.03329	-+-	0.141	34511	0.623	-0.0417	0.0167	0.0125	--+++	0.3096	7776	0.2002	0.0005	0.0145	0.9738	+-	0.4395	15455	0.1348	-0.0296	0.0199	0.1381	-+--+--	0.2808	11280
BAS	1	158987941	rs856046	A	G	0.6257	0.0173	0.009	0.05345	+++	0.006306	34511	0.1646	0.0778	0.0211	0.0002295	++-++	0.01864	7776	0.6952	0.0016	0.0124	0.9002	++	0.8383	15455	0.7826	0.0082	0.0164	0.6153	++++-+-	0.008236	11280
BAS	1	158989137	rs10908699	C	G	0.6596	0.02	0.0094	0.03313	+++	0.2991	34511	0.3171	0.0401	0.0174	0.02088	++---	0.2087	7776	0.7762	0.0057	0.0139	0.6807	++	0.7523	15455	0.8443	0.0227	0.0187	0.226	+-++-+-	0.06534	11280
BAS	1	158990247	rs1057024	A	G	0.3397	-0.0192	0.0094	0.04016	---	0.2882	34511	0.6836	-0.0399	0.0174	0.02149	--+++	0.1799	7776	0.2241	-0.005	0.0138	0.7153	--	0.8079	15455	0.1548	-0.0214	0.0187	0.2523	-+--+-+	0.07623	11280
BAS	1	158990412	rs856049	A	G	0.6321	0.0154	0.0089	0.08331	+++	0.02488	34511	0.2409	0.0598	0.0186	0.001327	++---	0.1254	7776	0.7201	0.0018	0.0128	0.8911	+-	0.8833	15455	0.7976	0.0029	0.0167	0.8601	++++---	0.07713	11280
BAS	1	158991196	rs856050	A	G	0.3531	-0.0094	0.0089	0.2908	-+-	0.07581	34511	0.6962	-0.0419	0.0174	0.01612	--+--	0.3041	7776	0.2543	0.0074	0.0131	0.5711	++	0.6308	15455	0.194	-0.0067	0.0169	0.6925	----+-+	0.09287	11280
BAS	1	158992195	rs1101988	A	G	0.6304	0.015	0.009	0.09409	+-+	0.009429	34511	0.1918	0.0695	0.02	0.0005128	++---	0.02108	7776	0.7094	-0.0002	0.0126	0.9859	-+	0.983	15455	0.7955	0.0039	0.0166	0.8165	++++-+-	0.07884	11280
BAS	1	158996895	rs1101993	A	G	0.3559	-0.0101	0.0088	0.2527	-+-	0.04064	34511	0.6973	-0.0472	0.0174	0.006661	--+--	0.2549	7776	0.2576	0.007	0.013	0.5892	++	0.5647	15455	0.2091	-0.0042	0.0164	0.798	----+++	0.1615	11280
BAS	1	158996926	rs1101994	T	C	0.6441	0.0101	0.0088	0.2511	+-+	0.03934	34511	0.3028	0.0474	0.0174	0.006483	++-++	0.2539	7776	0.7424	-0.0071	0.013	0.5872	--	0.5654	15455	0.7909	0.0043	0.0164	0.7924	++++---	0.1625	11280
BAS	1	158997479	rs1101995	A	G	0.6443	0.01	0.0088	0.2535	+-+	0.04032	34511	0.303	0.0472	0.0174	0.006706	++-++	0.2559	7776	0.7426	-0.0071	0.013	0.5854	--	0.5672	15455	0.7909	0.0043	0.0164	0.7952	++++---	0.1628	11280
BAS	1	158998026	rs1101996	A	C	0.6496	0.0102	0.0088	0.2464	+-+	0.05064	34511	0.3248	0.0457	0.0172	0.007882	++-+-	0.1381	7776	0.747	-0.006	0.0131	0.647	--	0.462	15455	0.7921	0.0033	0.0164	0.8401	++++---	0.156	11280
BAS	1	158998254	rs1101997	A	C	0.3721	-0.0155	0.0089	0.08051	-+-	0.002413	34511	0.8093	-0.0781	0.0201	0.0001005	--+++	0.01232	7776	0.294	0.0004	0.0125	0.9774	++	0.9459	15455	0.2192	-0.0016	0.0162	0.9237	----+++	0.1449	11280
BAS	1	158999284	rs1101998	T	C	0.354	-0.0109	0.0088	0.2168	-+-	0.02744	34511	0.6879	-0.0502	0.0173	0.003796	--+--	0.1402	7776	0.2555	0.0067	0.0131	0.6105	++	0.3849	15455	0.2082	-0.0031	0.0164	0.8528	----+++	0.1622	11280
BAS	1	159001521	rs856054	T	C	0.3699	-0.0126	0.0089	0.1553	---	0.02419	34511	0.8009	-0.0612	0.0199	0.002055	--+--	0.2699	7776	0.2902	-0.0001	0.0126	0.9963	-+	0.7576	15455	0.2161	-0.0012	0.0162	0.9421	----+-+	0.144	11280
BAS	1	159012646	rs2570916	T	C	0.3659	-0.0125	0.009	0.1642	--+	0.03292	34511	0.8024	-0.058	0.0196	0.003145	--+-+	0.1971	7776	0.2804	-0.0009	0.0127	0.9451	-+	0.8194	15455	0.1987	0.0004	0.0166	0.9805	----+-+	0.2953	11280
BAS	1	159018359	rs2852699	C	G	0.3513	-0.0177	0.0094	0.0591	---	0.08065	34511	0.7961	-0.0551	0.0194	0.004438	--+-+	0.127	7776	0.2444	-0.003	0.0132	0.8226	--	0.8448	15455	0.1631	-0.0126	0.0182	0.4903	-+--+-+	0.3661	11280
BAS	1	159044651	rs855871	A	G	0.3251	-0.0143	0.0095	0.1319	--+	0.1207	34511	0.6206	-0.0422	0.0166	0.01114	--+--	0.8507	7776	0.209	-0.0022	0.0141	0.8768	-+	0.8565	15455	0.1257	0.0022	0.0202	0.9143	---++-+	0.1082	11280
BAS	1	159052720	rs855866	A	G	0.6298	0.0146	0.0089	0.09969	+-+	0.02433	34511	0.1876	0.0631	0.0201	0.001678	++-+-	0.08426	7776	0.7076	-0.0006	0.0125	0.9629	-+	0.9828	15455	0.7884	0.0087	0.0163	0.5931	+++--+-	0.1267	11280
BAS	1	159052847	rs855867	A	G	0.3329	-0.0168	0.0094	0.07456	--+	0.05543	34511	0.6496	-0.0502	0.0168	0.002786	-----	0.8736	7776	0.215	-0.0026	0.0139	0.853	-+	0.6855	15455	0.1343	0.0007	0.0197	0.9723	---++-+	0.1141	11280
BAS	1	159055656	rs2518562	T	C	0.2882	-0.0109	0.0097	0.2642	-++	0.1472	34511	0.5135	-0.0357	0.016	0.02608	-----	0.8054	7776	0.1763	0.0045	0.0152	0.7684	++	0.6996	15455	0.117	0.0023	0.0208	0.9106	---++-+	0.3234	11280
BAS	1	159059969	rs2518563	T	C	0.3731	-0.0176	0.0089	0.04704	---	0.01554	34511	0.8283	-0.0713	0.0207	0.0005825	--+--	0.05392	7776	0.2997	-0.0033	0.0124	0.788	--	0.9538	15455	0.2232	-0.0093	0.016	0.5602	-+-++-+	0.2678	11280
BAS	1	159060560	rs2852720	T	C	0.7045	0.0107	0.0102	0.2945	++-	0.3379	34511	0.4779	0.0277	0.0161	0.08528	++-++	0.5471	7776	0.8306	0.0038	0.0154	0.806	-+	0.3023	15455	0.9201	-0.0125	0.0251	0.6169	+++--+-	0.02781	11280
BAS	1	159062436	rs2518564	A	G	0.3723	-0.02	0.0088	0.02406	---	0.002459	34511	0.8358	-0.0857	0.021	4.604e-05	--+--	0.01117	7776	0.3012	-0.0034	0.0123	0.7808	--	0.957	15455	0.2235	-0.0098	0.016	0.5394	-+-++-+	0.2802	11280
BAS	1	159064568	rs2814764	A	T	0.6734	0.0095	0.0094	0.3106	++-	0.2652	34511	0.3779	0.0316	0.0166	0.05786	++-+-	0.03439	7776	0.7852	0.0009	0.0139	0.95	+-	0.7988	15455	0.8728	-0.0047	0.0201	0.8164	+++--+-	0.1207	11280
BAS	1	159069211	rs1894043	T	C	0.6276	0.02	0.0088	0.0234	+++	0.002225	34511	0.1661	0.0863	0.021	3.92e-05	++-++	0.01138	7776	0.6976	0.0032	0.0123	0.7934	+-	0.9138	15455	0.7769	0.0101	0.016	0.5267	+-+--+-	0.2504	11280
BAS	1	159075696	rs2188118	C	G	0.4566	-0.0111	0.0086	0.1961	---	0.7743	34511	0.8232	-0.025	0.0214	0.2424	--++-	0.01677	7776	0.3918	-0.0092	0.0121	0.449	--	0.4342	15455	0.377	-0.0073	0.0149	0.6243	----+++	0.4703	11280
BAS	1	159081595	rs3133243	A	C	0.6654	0.0114	0.0092	0.2156	+++	0.8629	34511	0.4158	0.0042	0.0166	0.8022	-+--+	0.1408	7776	0.7635	0.0132	0.0142	0.3519	++	0.8616	15455	0.7951	0.0167	0.0176	0.3445	+--+-+-	0.2747	11280
BAS	1	159084368	rs4233417	T	C	0.3277	-0.012	0.0091	0.1877	---	0.9784	34511	0.5806	-0.0092	0.0164	0.5771	+-++-	0.1852	7776	0.2272	-0.0132	0.0141	0.3499	--	0.7765	15455	0.193	-0.0135	0.0176	0.4428	-++-+-+	0.4791	11280
BAS	1	159085080	rs6427464	A	T	0.5439	0.0086	0.0085	0.3077	+++	0.848	34511	0.177	0.0194	0.0211	0.3571	++--+	0.03049	7776	0.6071	0.0076	0.0119	0.5248	++	0.4144	15455	0.6244	0.005	0.0146	0.733	++-+---	0.4365	11280
BAS	1	159085533	rs4528115	A	G	0.5449	0.0083	0.0084	0.3221	+++	0.8032	34511	0.1774	0.0205	0.021	0.3306	++--+	0.03	7776	0.6082	0.0075	0.0119	0.5277	++	0.3795	15455	0.6261	0.0038	0.0145	0.7948	++-+---	0.4438	11280
BAS	1	159086986	rs2852727	A	G	0.4553	-0.0077	0.0084	0.3636	---	0.8097	34511	0.8233	-0.0193	0.0211	0.3602	--++-	0.02529	7776	0.392	-0.0073	0.0119	0.5391	--	0.3963	15455	0.3755	-0.0027	0.0145	0.85	--+-+++	0.5031	11280
BAS	1	159088334	rs1894044	C	G	0.455	-0.0083	0.0084	0.325	---	0.8016	34511	0.8226	-0.0206	0.021	0.3287	--++-	0.03046	7776	0.3917	-0.0073	0.0119	0.5383	--	0.3782	15455	0.3736	-0.0039	0.0145	0.7867	--+-+++	0.4612	11280
BAS	1	159089715	rs1122609	T	C	0.5453	0.0082	0.0084	0.3328	+++	0.8023	34511	0.1774	0.0206	0.021	0.3283	++--+	0.0307	7776	0.6087	0.0069	0.0119	0.5597	++	0.3728	15455	0.6265	0.0041	0.0145	0.7763	++-+---	0.4703	11280
BAS	1	159096902	rs2518570	C	G	0.6662	0.0021	0.0094	0.8232	++-	0.2803	34511	0.3655	0.0206	0.0166	0.214	++-++	0.2874	7776	0.7856	0.0005	0.0141	0.9692	-+	0.1288	15455	0.8472	-0.0197	0.0192	0.3028	-++-+--	0.6309	11280
BAS	1	159100315	rs1103577	T	C	0.5085	0.0065	0.0086	0.4529	+++	0.8825	34511	0.1679	0.0163	0.0218	0.4555	++--+	0.009466	7776	0.5583	0.0054	0.0123	0.6589	-+	0.1382	15455	0.59	0.0036	0.0145	0.8025	++-+---	0.462	11280
BAS	1	159160921	rs2746041	T	C	0.2818	-0.0226	0.0116	0.05238	-+-	0.115	34511	0.4577	-0.0454	0.0164	0.005553	-----	0.366	7776	0.116	0.0057	0.0183	0.7571	+-	0.2861	15455	0.0535	-0.0217	0.0379	0.566	++----+	0.1456	11280
BAS	1	159162174	rs2814767	T	G	0.7285	0.0271	0.0125	0.02992	+++	0.3519	34511	0.5798	0.0431	0.0167	0.009567	++-++	0.6599	7776	0.9087	0.0076	0.0204	0.7078	++	0.8263	15455	0.961	0.0027	0.0481	0.955	-+++-+-	0.9228	11280
BAS	1	159170986	rs863000	T	G	0.4063	0.0119	0.0088	0.178	+-+	0.03047	34511	0.1339	0.0711	0.0247	0.003991	++-+-	0.1454	7776	0.3907	-0.0021	0.0127	0.8681	-+	0.1104	15455	0.5142	0.0098	0.0141	0.4883	-+-++-+	0.6514	11280
BAS	1	159171348	rs2746046	C	G	0.7085	0.0139	0.0123	0.257	+-+	0.4394	34511	0.5441	0.0226	0.0166	0.1723	++-++	0.1016	7776	0.9028	-0.0024	0.0191	0.8993	-+	0.6565	15455	0.9462	0.0626	0.0608	0.3032	+-++++-	0.258	11280
BAS	1	159174123	rs3027012	T	C	0.8252	-0.0183	0.0111	0.09988	---	0.06519	34511	0.963	-0.1111	0.0429	0.009673	--+--	0.6532	7776	0.8112	-0.0049	0.0153	0.7484	--	0.8214	15455	0.8205	-0.0204	0.0175	0.2448	---++-+	0.7224	11280
BAS	1	159174209	rs3027013	T	C	0.9291	0.0058	0.0164	0.7256	-+-	0.05414	34511	0.984	-0.0316	0.0651	0.628	-++--	0.602	7776	0.9331	0.0471	0.0237	0.04711	+-	0.1515	15455	0.9174	-0.0322	0.0242	0.184	-++-+-+	0.539	11280
BAS	1	159174683	rs2814778	T	C	0.3764	-0.0286	0.0112	0.01047	---	0.06246	34511	0.7919	-0.0634	0.0191	0.0009113	--+--	0.03972	7776	0.1676	-0.0073	0.0145	0.6126	--	0.2604	15455	0.0914	-0.0402	0.0442	0.3624	------+	0.331	11280
BAS	1	159174885	rs7550207	T	C	0.1974	0.0029	0.0102	0.7792	+-+	0.001486	34511	0.1332	0.0303	0.0246	0.2184	-+-++	0.4624	7776	0.1852	-0.0392	0.0155	0.01139	-+	0.2718	15455	0.2385	0.0369	0.0162	0.0229	++-+++-	0.6715	11280
BAS	1	159174920	rs863002	T	C	0.7037	-0.024	0.0094	0.01059	--+	0.0003877	34511	0.9139	-0.1327	0.0303	1.196e-05	---+-	0.3248	7776	0.7307	-0.0238	0.0136	0.07855	--	0.7481	15455	0.627	0.0001	0.0143	0.9955	+---++-	0.3234	11280
BAS	1	159175193	rs3027016	A	G	0.1201	0.0029	0.0135	0.8306	+-+	0.0299	34511	0.0273	0.0743	0.0521	0.1544	++-+-	0.2	7776	0.0996	-0.0346	0.0201	0.08504	--	0.8848	15455	0.1521	0.0279	0.0194	0.151	++-+++-	0.9317	11280
BAS	1	159175354	rs12075	A	G	0.3867	-0.0036	0.0085	0.6699	++-	0.0744	34511	0.0878	0.0052	0.0287	0.8555	+--++	0.2415	7776	0.4126	0.0125	0.0117	0.2847	++	0.6679	15455	0.4202	-0.0285	0.0139	0.0407	--+--+-	0.3061	11280
BAS	1	159175494	rs34599082	T	C	0.9894	0.0573	0.0433	0.1864	+++	0.6215	33780	0.9971	0.0396	0.1697	0.8153	+---?	0.4043	7045	0.9891	0.0912	0.0561	0.104	+-	0.4676	15455	0.9885	0.0008	0.0745	0.9915	+-+++-+	0.7675	11280
BAS	1	159176831	rs863004	T	C	0.5447	0.0099	0.0082	0.2288	++-	0.1045	34511	0.2129	0.0369	0.02	0.06596	++-++	0.2562	7776	0.6186	0.0162	0.0119	0.1715	++	0.5359	15455	0.6041	-0.0117	0.0139	0.3998	+-+--+-	0.06148	11280
BAS	1	159176856	rs55872368	T	G	0.6466	0.0219	0.0092	0.0174	++-	0.02083	34511	0.2667	0.0574	0.0183	0.001713	++-++	0.3432	7776	0.7486	0.0224	0.0131	0.08728	++	0.375	15455	0.8276	-0.0146	0.0183	0.4242	--+--+-	0.8524	11280
BAS	1	159178273	rs3027031	C	G	0.2741	-0.0113	0.0102	0.2665	--+	0.1519	34511	0.4834	-0.0153	0.0164	0.3517	+-+-+	0.04842	7776	0.165	-0.0261	0.0158	0.0986	--	0.8183	15455	0.0981	0.0269	0.0227	0.2362	+-----+	0.5445	11280
BAS	1	159179381	rs11265143	T	C	0.6983	0.0158	0.0121	0.1917	+++	0.7666	34511	0.534	0.0207	0.0162	0.2032	-+-++	0.0366	7776	0.9015	0.006	0.0193	0.7545	-+	0.3611	15455	0.9461	0.0395	0.0555	0.4761	+-++++-	0.7937	11280
BAS	1	159181363	rs12087366	A	C	0.6952	0.0166	0.012	0.167	+++	0.7515	34511	0.528	0.0232	0.0161	0.1494	-+-++	0.08662	7776	0.901	0.0057	0.019	0.7658	-+	0.4284	15455	0.9442	0.0323	0.0576	0.5749	+-++++-	0.859	11280
BAS	1	159181492	rs3027040	A	C	0.7085	0.015	0.0123	0.2234	+-+	0.607	34511	0.5563	0.0248	0.0163	0.1288	-+-++	0.0419	7776	0.907	-0.0005	0.0198	0.9795	-+	0.554	15455	0.9459	0.0243	0.0597	0.6835	+-++++-	0.9045	11280
BAS	1	159181560	rs3027041	T	C	0.3154	-0.0128	0.0118	0.2772	---	0.7313	34511	0.496	-0.016	0.016	0.3161	+-+--	0.2126	7776	0.1037	-0.0047	0.0185	0.7973	+-	0.4263	15455	0.0552	-0.0472	0.0548	0.3885	-+----+	0.7622	11280
BAS	1	159183707	rs34461790	A	C	0.3012	-0.0168	0.012	0.1636	---	0.7136	34511	0.4644	-0.0248	0.0161	0.1229	--+--	0.03364	7776	0.098	-0.0046	0.0191	0.8081	+-	0.3885	15455	0.0549	-0.025	0.0582	0.6673	-+----+	0.8561	11280
BAS	1	159184237	rs3027050	C	G	0.3011	-0.0162	0.012	0.1777	---	0.7272	34511	0.4642	-0.024	0.0161	0.1355	--+--	0.03484	7776	0.098	-0.0044	0.0191	0.8185	+-	0.3843	15455	0.0549	-0.0246	0.0582	0.672	-+----+	0.8572	11280
BAS	1	159185005	rs3027054	A	T	0.3232	-0.01	0.0118	0.395	---	0.9225	34511	0.5105	-0.0131	0.016	0.4122	--+--	0.17	7776	0.1078	-0.0048	0.0182	0.793	--	0.4991	15455	0.0586	-0.0217	0.057	0.7039	-+----+	0.8599	11280
BAS	1	159185344	rs10437336	A	G	0.6978	0.0153	0.012	0.2028	+++	0.7653	34511	0.534	0.0224	0.0161	0.1641	++-++	0.0334	7776	0.9017	0.0045	0.0191	0.8115	-+	0.375	15455	0.945	0.0237	0.0582	0.6832	+-++++-	0.8589	11280
BAS	1	159185722	rs10437337	C	G	0.3212	-0.0089	0.0118	0.4516	---	0.9087	34511	0.5055	-0.0125	0.016	0.4359	+-+--	0.2362	7776	0.1069	-0.003	0.0183	0.87	+-	0.557	15455	0.0586	-0.0199	0.0572	0.7283	-+----+	0.8685	11280
BAS	1	159186235	rs3027057	T	G	0.3015	-0.0155	0.012	0.1969	---	0.7914	34511	0.4647	-0.0223	0.0161	0.1657	--+--	0.03305	7776	0.0984	-0.0054	0.0191	0.7773	+-	0.3727	15455	0.055	-0.0213	0.0581	0.7142	++----+	0.8593	11280
BAS	1	159187435	rs11265145	A	G	0.7004	0.0134	0.012	0.2637	+++	0.8745	34511	0.5368	0.0182	0.0161	0.2586	++-++	0.05615	7776	0.9018	0.0058	0.0191	0.762	-+	0.3739	15455	0.9486	0.0215	0.056	0.7013	+-++++-	0.87	11280
BAS	1	159188230	rs3027066	A	G	0.7209	0.0185	0.0124	0.1356	+++	0.7875	34511	0.5776	0.0239	0.0164	0.1456	++-++	0.02828	7776	0.908	0.0084	0.0199	0.6722	++	0.5679	15455	0.9491	0.0391	0.0616	0.5255	+-++++-	0.8591	11280
BAS	1	159193128	rs35507685	A	G	0.6977	0.0138	0.0121	0.2553	+++	0.9787	34511	0.5362	0.0154	0.0161	0.3386	-+-++	0.02462	7776	0.9029	0.0108	0.0193	0.5759	++	0.3917	15455	0.9461	0.0194	0.0587	0.7414	+-++++-	0.8974	11280
BAS	1	159194838	rs4083420	A	G	0.525	0.0007	0.0082	0.93	-++	0.03541	34511	0.8316	-0.0488	0.0214	0.02289	--+--	0.7823	7776	0.5125	0.0044	0.0119	0.7095	++	0.9804	15455	0.4192	0.0157	0.0135	0.2439	+----++	0.006841	11280
BAS	1	159195414	rs11265148	A	G	0.6977	0.0136	0.0121	0.2616	+++	0.9802	34511	0.5362	0.0152	0.0161	0.3464	-+-++	0.02511	7776	0.903	0.0107	0.0193	0.5778	++	0.3891	15455	0.946	0.0187	0.0587	0.7501	+-++++-	0.901	11280
BAS	1	159196068	rs11265150	A	G	0.3401	0.0008	0.0086	0.928	-++	0.8463	34511	0.5559	-0.0066	0.0162	0.6847	--+-+	0.04005	7776	0.2861	0.002	0.013	0.8766	++	0.8967	15455	0.205	0.0064	0.0164	0.6934	+----++	0.08007	11280
BAS	1	159196483	rs863012	A	G	0.247	-0.0038	0.0096	0.695	++-	0.436	34511	0.0722	0.0176	0.0315	0.5775	++---	0.7993	7776	0.2722	0.0036	0.0135	0.7876	+-	0.4881	15455	0.2559	-0.0183	0.0153	0.2301	--++++-	0.1365	11280
BAS	1	159196765	rs10489849	T	C	0.6603	-0.0009	0.0086	0.915	+--	0.8431	34511	0.4445	0.0063	0.0162	0.696	++-+-	0.04089	7776	0.7137	-0.0017	0.013	0.8933	--	0.8947	15455	0.7948	-0.007	0.0163	0.6693	-++++-+	0.08299	11280
BAS	1	159197999	rs11265151	A	G	0.6979	0.0135	0.0121	0.2654	+++	0.983	34511	0.5365	0.0152	0.0161	0.3449	-+-++	0.02481	7776	0.903	0.0107	0.0193	0.58	++	0.3861	15455	0.9459	0.0162	0.0588	0.7827	+-++++-	0.9058	11280
BAS	1	159199394	rs12095174	A	G	0.6599	-0.001	0.0086	0.9057	+--	0.833	34511	0.4447	0.0067	0.0162	0.6812	++-+-	0.04594	7776	0.7137	-0.0023	0.013	0.8583	--	0.9171	15455	0.7949	-0.0069	0.0164	0.6718	-++++--	0.08715	11280
BAS	1	159200020	rs863013	T	G	0.7484	-0.0021	0.0098	0.8311	-++	0.01368	34511	0.9324	-0.0914	0.0324	0.004763	--+--	0.5095	7776	0.79	0.0119	0.0148	0.4203	+-	0.4473	15455	0.6747	0.0022	0.0142	0.8748	+----+-	0.1862	11280
BAS	1	159200129	rs863014	A	C	0.2517	0.0022	0.0098	0.8207	+--	0.01395	34511	0.0676	0.0914	0.0324	0.00477	++-++	0.509	7776	0.21	-0.0116	0.0148	0.4329	-+	0.4521	15455	0.3254	-0.0022	0.0142	0.8749	-++++-+	0.1868	11280
BAS	1	159201234	rs35113846	A	G	0.6599	-0.0009	0.0086	0.9125	+--	0.8225	34511	0.4449	0.007	0.0162	0.6667	++-+-	0.05098	7776	0.7136	-0.0022	0.013	0.8637	--	0.9207	15455	0.7948	-0.0071	0.0164	0.6653	-++++--	0.0905	11280
BAS	1	159202076	rs6687584	T	G	0.3401	0.001	0.0086	0.9115	-++	0.8193	34511	0.5552	-0.007	0.0162	0.6651	--+-+	0.05341	7776	0.2864	0.0021	0.013	0.8739	++	0.9223	15455	0.2052	0.0073	0.0164	0.6575	++---++	0.08951	11280
BAS	1	159202183	rs34152791	C	G	0.3023	-0.0137	0.0121	0.2575	---	0.9823	34511	0.4638	-0.0157	0.0161	0.3305	+-+--	0.02491	7776	0.0968	-0.011	0.0193	0.5689	--	0.381	15455	0.0542	-0.0121	0.059	0.8377	++--+-+	0.888	11280
BAS	1	159204000	rs12063098	T	C	0.6513	-0.0016	0.0086	0.8481	+--	0.793	34511	0.4169	0.0072	0.0163	0.6576	++-+-	0.01815	7776	0.709	-0.0032	0.0129	0.8019	--	0.9551	15455	0.7952	-0.0081	0.0164	0.6224	--+++--	0.1222	11280
BAS	1	159204566	rs7533790	T	C	0.6511	-0.0009	0.0086	0.9121	+--	0.7846	34511	0.4163	0.0082	0.0163	0.6142	++-+-	0.01763	7776	0.7087	-0.0027	0.0129	0.8337	--	0.9579	15455	0.7939	-0.0073	0.0163	0.6532	--+++--	0.09647	11280
BAS	1	159204588	rs7533795	T	C	0.6328	-0.005	0.0085	0.5572	+--	0.7743	34511	0.3792	0.005	0.0166	0.7647	++-+-	0.1704	7776	0.6907	-0.0097	0.0127	0.4448	--	0.8293	15455	0.771	-0.0067	0.0157	0.671	-++++-+	0.02265	11280
BAS	1	159205730	rs11265152	T	C	0.6328	-0.0048	0.0085	0.5708	+--	0.7738	34511	0.3793	0.0052	0.0166	0.753	++-+-	0.1787	7776	0.6907	-0.0095	0.0127	0.4535	--	0.8282	15455	0.771	-0.0066	0.0157	0.6718	-++++-+	0.0231	11280
BAS	1	159206357	rs11265153	T	G	0.6986	0.0143	0.0121	0.2371	+++	0.9761	34511	0.5368	0.0158	0.0161	0.3278	-+-++	0.02666	7776	0.9026	0.0113	0.0193	0.5575	++	0.3759	15455	0.9487	0.0214	0.0571	0.7078	+-++-+-	0.8684	11280
BAS	1	159206836	rs34029634	A	G	0.3489	0.0007	0.0086	0.9347	-++	0.7668	34511	0.5835	-0.0088	0.0163	0.5883	--+-+	0.02064	7776	0.2913	0.0024	0.0129	0.8555	++	0.9563	15455	0.2061	0.0075	0.0163	0.6474	++---++	0.0986	11280
BAS	1	159207132	rs12067678	T	C	0.6983	0.0142	0.0121	0.2422	+++	0.9797	34511	0.5371	0.0163	0.0161	0.3114	-+-++	0.02422	7776	0.9034	0.0114	0.0193	0.5562	++	0.3779	15455	0.9458	0.011	0.0589	0.8515	--++-+-	0.8665	11280
BAS	1	159207141	rs11265154	C	G	0.4722	-0.0013	0.0083	0.8739	+--	0.01064	34511	0.1384	0.0631	0.0235	0.007349	++-++	0.3657	7776	0.4791	-0.005	0.0119	0.6726	--	0.9766	15455	0.572	-0.0176	0.0134	0.1895	-++++--	0.004737	11280
BAS	1	159207172	rs11265155	A	G	0.4715	-0.0016	0.0083	0.8504	+--	0.01165	34511	0.1386	0.0622	0.0235	0.008199	++-++	0.3662	7776	0.4779	-0.0052	0.0119	0.6621	--	0.9585	15455	0.5716	-0.0177	0.0134	0.1857	-++++--	0.003833	11280
BAS	1	159207945	rs12069029	T	C	0.6547	-0.0011	0.0086	0.8963	+--	0.793	34511	0.4221	0.0076	0.0164	0.6433	++-+-	0.0423	7776	0.7124	-0.0023	0.013	0.8603	--	0.8946	15455	0.7938	-0.0079	0.0163	0.6295	--+++--	0.0961	11280
BAS	1	159209752	rs6656286	C	G	0.6276	0.0063	0.0088	0.4722	++-	0.2333	34511	0.2804	0.0304	0.018	0.09186	++-++	0.1189	7776	0.6969	0.0045	0.0127	0.7202	++	0.7502	15455	0.8066	-0.0112	0.0167	0.5019	-+++++-	0.08325	11280
BAS	1	159211064	rs6660102	T	G	0.633	0.0067	0.0088	0.4449	++-	0.2221	34511	0.3023	0.0312	0.0177	0.07797	++-++	0.08859	7776	0.7038	0.004	0.0128	0.7569	++	0.6701	15455	0.807	-0.0104	0.0167	0.5348	-+++++-	0.08421	11280
BAS	1	159213053	rs12068651	A	C	0.7015	0.0136	0.0122	0.2654	+++	0.9832	34511	0.5439	0.0154	0.0162	0.3418	-+-++	0.04139	7776	0.9053	0.0117	0.0196	0.5505	++	0.4456	15455	0.9448	0.0071	0.059	0.9036	--++-+-	0.8318	11280
BAS	1	159213104	rs12057836	A	G	0.6334	0.0067	0.0088	0.4462	++-	0.2231	34511	0.3034	0.0312	0.0177	0.0779	++-++	0.08519	7776	0.7039	0.0039	0.0128	0.7634	++	0.6659	15455	0.807	-0.0103	0.0167	0.5363	-+++++-	0.08679	11280
BAS	1	159214544	rs863017	A	T	0.7495	0.0036	0.0097	0.71	--+	0.4683	34511	0.8425	-0.0221	0.0321	0.4919	--++-	0.7376	7776	0.73	-0.0019	0.0136	0.8885	-+	0.4283	15455	0.753	0.0166	0.0154	0.2827	+++---+	0.1676	11280
BAS	1	159215207	rs11265156	T	G	0.367	-0.0056	0.0088	0.5238	--+	0.2696	34511	0.6977	-0.0285	0.0177	0.1072	--+--	0.08141	7776	0.2962	-0.003	0.0128	0.814	--	0.6671	15455	0.193	0.0103	0.0167	0.5394	+-----+	0.09007	11280
BAS	1	159215287	rs12072644	T	C	0.6336	0.0064	0.0088	0.4654	++-	0.2221	34511	0.3043	0.0309	0.0177	0.08075	++-++	0.08219	7776	0.7043	0.0037	0.0128	0.7702	++	0.6616	15455	0.8065	-0.0107	0.0167	0.5199	-+++++-	0.06291	11280
BAS	1	159215326	rs863018	T	C	0.7488	-0.0001	0.0098	0.9944	-++	0.03747	34511	0.9352	-0.0817	0.0335	0.01477	--+-+	0.07469	7776	0.7941	0.0105	0.0149	0.4805	+-	0.2498	15455	0.6742	0.005	0.0142	0.7277	+----+-	0.2184	11280
BAS	1	159217097	rs56113018	A	G	0.7026	0.0139	0.0122	0.2541	+++	0.9759	34511	0.5457	0.0161	0.0162	0.3201	-+-++	0.03872	7776	0.9056	0.0116	0.0196	0.5545	++	0.4221	15455	0.945	0.0063	0.0591	0.9153	--++-+-	0.8172	11280
BAS	1	159217348	rs59437380	A	G	0.3095	-0.011	0.012	0.36	---	0.9487	34511	0.4797	-0.0139	0.0161	0.3874	+-+--	0.07131	7776	0.0992	-0.0063	0.019	0.7422	+-	0.3634	15455	0.056	-0.0173	0.0584	0.767	++--+-+	0.8155	11280
BAS	1	159217581	rs16841937	T	C	0.2965	-0.0137	0.0122	0.2608	---	0.9616	34511	0.4539	-0.0162	0.0162	0.3161	+-+--	0.03858	7776	0.0947	-0.0114	0.0195	0.5591	--	0.4157	15455	0.0551	-0.0018	0.059	0.9755	++--+-+	0.8462	11280
BAS	1	159217818	rs12075691	T	C	0.7018	0.0135	0.0122	0.2694	+++	0.9863	34511	0.5442	0.0151	0.0162	0.3497	-+-++	0.03248	7776	0.9056	0.0118	0.0196	0.5465	++	0.4058	15455	0.945	0.0075	0.0588	0.8991	--++-+-	0.8035	11280
BAS	1	159218266	rs3845624	A	C	0.5298	0.0017	0.0083	0.8343	-++	0.008797	34511	0.8583	-0.0635	0.0235	0.006822	--+--	0.297	7776	0.5252	0.0047	0.0119	0.6949	+-	0.7596	15455	0.4288	0.0192	0.0134	0.1506	++---++	0.01046	11280
BAS	1	159219794	rs2875781	T	C	0.4703	-0.0016	0.0083	0.8515	+--	0.009853	34511	0.1421	0.0627	0.0235	0.007557	++-++	0.2881	7776	0.475	-0.0042	0.0119	0.7244	-+	0.7676	15455	0.5711	-0.0191	0.0134	0.1534	--+++--	0.009826	11280
BAS	1	159220444	rs2325916	A	G	0.7035	0.0142	0.0122	0.2457	+++	0.9738	34511	0.5473	0.0163	0.0162	0.3125	-+-++	0.03744	7776	0.9056	0.0121	0.0196	0.5385	++	0.4169	15455	0.9449	0.0049	0.0591	0.934	--++-+-	0.8148	11280
BAS	1	159221267	rs2325918	A	G	0.5295	0.0013	0.0083	0.8776	-++	0.01054	34511	0.8578	-0.0625	0.0235	0.007694	--+--	0.2868	7776	0.5248	0.0039	0.0119	0.7457	+-	0.777	15455	0.4288	0.0187	0.0134	0.1624	++---++	0.008519	11280
BAS	1	159221797	rs2494253	A	G	0.7563	0.0025	0.0097	0.8003	--+	0.2227	34511	0.9156	-0.0396	0.0315	0.2079	--++-	0.3887	7776	0.7294	-0.0023	0.0136	0.8682	-+	0.4013	15455	0.7528	0.0186	0.0154	0.227	+++--++	0.1231	11280
BAS	1	159222811	rs2325919	T	G	0.647	-0.0026	0.0088	0.766	-+-	0.002587	34511	0.908	-0.0857	0.0281	0.002288	--+-+	0.09234	7776	0.6998	0.02	0.013	0.1246	+-	0.2204	15455	0.5332	-0.0077	0.0133	0.5623	+----+-	0.6796	11280
BAS	1	159223587	rs7537391	A	G	0.5554	0.0026	0.0084	0.7605	+--	0.004714	34511	0.1909	0.064	0.0206	0.001867	++-++	0.09593	7776	0.5725	-0.0113	0.0119	0.3412	-+	0.7228	15455	0.7105	-0.0073	0.0145	0.6138	-++++--	0.00757	11280
BAS	1	159223834	rs2511208	T	G	0.6478	-0.0036	0.0087	0.676	-+-	0.00565	34511	0.8839	-0.0732	0.0255	0.004056	--+-+	0.05104	7776	0.6958	0.0182	0.013	0.1612	+-	0.2541	15455	0.5333	-0.0076	0.0133	0.5677	+----+-	0.6722	11280
BAS	1	159224029	rs11265157	C	G	0.4428	-0.0027	0.0084	0.7443	-++	0.007485	34511	0.8035	-0.0608	0.0204	0.00284	--+--	0.1184	7776	0.4239	0.0106	0.0119	0.3757	+-	0.7638	15455	0.2885	0.0068	0.0145	0.6379	+-+--++	0.007093	11280
BAS	1	159224030	rs11265158	T	C	0.4428	-0.0027	0.0084	0.7443	-++	0.007485	34511	0.8035	-0.0608	0.0204	0.00284	--+--	0.1183	7776	0.4239	0.0106	0.0119	0.3757	+-	0.7638	15455	0.2885	0.0068	0.0145	0.6379	+-+--++	0.007093	11280
BAS	1	159225892	rs7546146	C	G	0.5571	0.0026	0.0084	0.76	+--	0.01103	34511	0.1949	0.0583	0.0204	0.004192	++-++	0.1218	7776	0.5762	-0.0101	0.0119	0.397	-+	0.7747	15455	0.7117	-0.0068	0.0145	0.6366	-+-++--	0.006291	11280
BAS	1	159225893	rs2494255	A	T	0.7572	0.0028	0.0098	0.7778	--+	0.3317	34511	0.9402	-0.0346	0.0358	0.3339	--++-	0.4901	7776	0.7335	-0.0034	0.0137	0.8025	-+	0.3156	15455	0.7534	0.0175	0.0154	0.2564	+++--++	0.1046	11280
BAS	1	159225940	rs2511209	A	G	0.2428	-0.0028	0.0098	0.7778	++-	0.3317	34511	0.0598	0.0346	0.0358	0.3342	++--+	0.4908	7776	0.2665	0.0034	0.0137	0.8018	+-	0.3155	15455	0.2466	-0.0175	0.0154	0.2565	---++--	0.1046	11280
BAS	1	159226421	rs2325920	T	C	0.4429	-0.0027	0.0084	0.7435	-++	0.01153	34511	0.8052	-0.0582	0.0204	0.00429	--+--	0.1217	7776	0.4237	0.0099	0.0119	0.4047	+-	0.7766	15455	0.2883	0.0065	0.0145	0.6517	+-+--++	0.006652	11280
BAS	1	159227242	rs2511210	A	G	0.7566	0.0014	0.0097	0.8854	--+	0.253	34511	0.9173	-0.0369	0.0315	0.2414	--++-	0.44	7776	0.7294	-0.0041	0.0136	0.7632	-+	0.3704	15455	0.753	0.0176	0.0154	0.2543	+++--++	0.1076	11280
BAS	1	159228378	rs10908702	T	C	0.5568	0.0024	0.0084	0.7704	+--	0.0112	34511	0.1941	0.058	0.0204	0.004388	++-++	0.1293	7776	0.5763	-0.0107	0.0119	0.3708	--	0.8121	15455	0.7111	-0.0061	0.0145	0.6733	-++++--	0.00752	11280
BAS	1	159228924	rs60932309	T	C	0.4428	-0.0023	0.0084	0.7813	-++	0.01199	34511	0.8052	-0.0575	0.0204	0.004786	--+--	0.1255	7776	0.4234	0.0105	0.0119	0.38	+-	0.7413	15455	0.2886	0.0065	0.0145	0.6535	+----++	0.006794	11280
BAS	1	159229537	rs2494256	A	G	0.6474	-0.0039	0.0087	0.6583	-+-	0.01364	34511	0.8802	-0.0652	0.025	0.009262	--+-+	0.0801	7776	0.6939	0.0166	0.013	0.201	+-	0.2441	15455	0.5328	-0.0079	0.0133	0.5541	+----+-	0.6749	11280
BAS	1	159230098	rs2494257	A	T	0.6419	-0.0053	0.0087	0.5368	-+-	0.0222	34511	0.8792	-0.0656	0.025	0.008663	--+-+	0.07371	7776	0.6812	0.0118	0.0128	0.354	+-	0.2443	15455	0.5322	-0.0068	0.0133	0.6074	+----+-	0.7062	11280
BAS	1	159233075	rs2427832	A	G	0.7566	0.0028	0.0098	0.773	--+	0.3422	34511	0.9419	-0.0317	0.0361	0.3791	--++-	0.556	7776	0.733	-0.0041	0.0136	0.7655	-+	0.3092	15455	0.7531	0.018	0.0154	0.2417	+++--++	0.1075	11280
BAS	1	159233756	rs2325924	T	C	0.4453	-0.0003	0.0084	0.9762	-++	0.02292	34511	0.8075	-0.0509	0.0203	0.01215	--+-+	0.03369	7776	0.425	0.0118	0.0119	0.3205	+-	0.753	15455	0.2907	0.0077	0.0145	0.5957	++---++	0.007107	11280
BAS	1	159234579	rs2494258	T	C	0.757	0.0029	0.0097	0.7634	--+	0.4211	34511	0.9274	-0.02	0.0317	0.5294	--++-	0.7383	7776	0.7293	-0.0043	0.0135	0.7501	-+	0.3741	15455	0.7528	0.0177	0.0154	0.2511	++---++	0.1076	11280
BAS	1	159239577	rs2325928	T	C	0.6476	-0.0046	0.0087	0.5958	-+-	0.008851	34511	0.8751	-0.0673	0.0244	0.00579	--+-+	0.144	7776	0.6936	0.017	0.013	0.1913	+-	0.2609	15455	0.5319	-0.0086	0.0133	0.5176	+----+-	0.6921	11280
BAS	1	159244893	rs2511212	T	C	0.243	-0.0033	0.0097	0.7341	++-	0.4318	34511	0.0702	0.0212	0.0317	0.5038	++--+	0.7493	7776	0.271	0.0032	0.0135	0.8104	+-	0.3717	15455	0.2474	-0.0175	0.0154	0.2548	--+++--	0.101	11280
BAS	1	159246185	rs2494260	T	C	0.7566	0.0035	0.0097	0.7189	--+	0.3979	34511	0.9296	-0.021	0.0317	0.506	--++-	0.741	7776	0.7289	-0.0037	0.0135	0.7854	-+	0.3653	15455	0.7518	0.0186	0.0154	0.2257	++---++	0.1101	11280
BAS	1	159246523	rs2427834	A	G	0.7573	0.0052	0.0098	0.5924	--+	0.4551	34511	0.9458	-0.0136	0.0352	0.6984	--+++	0.611	7776	0.7329	-0.0033	0.0136	0.8092	-+	0.3045	15455	0.7525	0.0198	0.0154	0.1982	++---++	0.09955	11280
BAS	1	159248048	rs2254681	A	G	0.7568	0.0027	0.0097	0.7836	--+	0.4656	34511	0.9299	-0.0208	0.0317	0.511	--++-	0.7456	7776	0.7288	-0.0035	0.0135	0.7944	-+	0.3618	15455	0.7523	0.0162	0.0154	0.292	++----+	0.1089	11280
BAS	1	159251294	rs2494261	A	G	0.2437	-0.0041	0.0097	0.6764	++-	0.4571	34511	0.0695	0.0209	0.0319	0.5121	++--+	0.7179	7776	0.2717	0.0019	0.0136	0.8877	+-	0.3221	15455	0.2484	-0.0175	0.0154	0.2558	--+++--	0.09421	11280
BAS	1	159251511	rs59012264	A	G	0.4446	-0.0017	0.0084	0.8382	-++	0.02081	34511	0.8049	-0.0521	0.0201	0.009514	--+-+	0.05363	7776	0.4225	0.0117	0.012	0.3283	++	0.8722	15455	0.2872	0.005	0.0146	0.7298	++---++	0.007597	11280
BAS	1	159252002	rs10908703	A	G	0.6863	0.0025	0.0097	0.7967	+-+	0.1575	34511	0.4447	0.0249	0.0163	0.1254	++-+-	0.124	7776	0.7851	-0.0167	0.0144	0.2457	--	0.7964	15455	0.8882	0.0063	0.0216	0.7713	--+++-+	0.4994	11280
BAS	1	159253672	rs2494262	A	C	0.5895	-0.011	0.0084	0.1896	---	0.19	34511	0.8594	-0.0503	0.0232	0.03016	--+-+	0.03394	7776	0.6047	-0.0038	0.0123	0.7544	+-	0.245	15455	0.483	-0.0066	0.0133	0.621	+--+-+-	0.6849	11280
BAS	1	159254559	rs2511213	T	C	0.5892	-0.0111	0.0084	0.189	---	0.198	34511	0.8597	-0.0498	0.0232	0.03151	--+-+	0.03211	7776	0.6042	-0.0038	0.0123	0.7591	+-	0.2297	15455	0.4827	-0.0068	0.0133	0.6078	+--+-+-	0.6803	11280
BAS	1	159254764	rs2427836	T	C	0.3501	0.0065	0.0087	0.4588	+-+	0.03642	34511	0.1248	0.0609	0.0245	0.01298	++-+-	0.03916	7776	0.3041	-0.0105	0.0131	0.4201	-+	0.3285	15455	0.464	0.0079	0.0133	0.5505	-++++-+	0.6255	11280
BAS	1	159254866	rs2511214	T	G	0.5898	-0.012	0.0084	0.1536	---	0.2041	34511	0.8598	-0.0502	0.0232	0.03033	--+-+	0.03028	7776	0.6044	-0.0043	0.0122	0.728	+-	0.2366	15455	0.4836	-0.0085	0.0133	0.5244	+--+---	0.623	11280
BAS	1	159255749	rs2511215	T	C	0.5894	-0.0106	0.0084	0.2081	---	0.1988	34511	0.8597	-0.0493	0.0232	0.0333	--+-+	0.03095	7776	0.6043	-0.0035	0.0122	0.7778	+-	0.2315	15455	0.4829	-0.0062	0.0133	0.6429	+--+-+-	0.6593	11280
BAS	1	159255794	rs2494263	A	G	0.2544	-0.0059	0.0096	0.5389	+--	0.5714	34511	0.0718	0.0234	0.0314	0.4571	++--+	0.69	7776	0.28	-0.0053	0.0135	0.6932	+-	0.1712	15455	0.2645	-0.0134	0.0151	0.374	---++--	0.07125	11280
BAS	1	159257427	rs12085085	T	G	0.7293	0.015	0.0125	0.2294	++-	0.7631	34511	0.5974	0.0128	0.0163	0.4334	++--+	0.04092	7776	0.9142	0.0225	0.0204	0.2714	++	0.9693	15455	0.948	-0.0252	0.0646	0.6969	+-++-+-	0.8621	11280
BAS	1	159259680	rs2247584	T	G	0.3502	0.0066	0.0087	0.4438	+-+	0.03572	34511	0.126	0.0598	0.0243	0.01391	++-+-	0.02059	7776	0.3059	-0.011	0.013	0.3971	-+	0.3565	15455	0.4638	0.0092	0.0133	0.4886	-++++-+	0.6407	11280
BAS	1	159261259	rs10047107	T	G	0.7255	0.0137	0.0124	0.2709	++-	0.6396	34511	0.5912	0.013	0.0162	0.4228	++-++	0.04593	7776	0.9138	0.0207	0.0204	0.31	++	0.9451	15455	0.9509	-0.0405	0.0616	0.5113	--++-+-	0.8849	11280
BAS	1	159263290	rs12086090	A	G	0.7256	0.0149	0.0124	0.2314	++-	0.766	34511	0.5924	0.0137	0.0162	0.3977	++-++	0.04272	7776	0.9138	0.0211	0.0204	0.3012	++	0.9448	15455	0.9475	-0.027	0.0635	0.6705	+-++-+-	0.842	11280
BAS	1	159263616	rs12081553	A	T	0.2749	-0.0148	0.0124	0.2332	--+	0.7717	34511	0.4083	-0.0137	0.0162	0.3981	--+--	0.04254	7776	0.0863	-0.0209	0.0204	0.3043	--	0.9413	15455	0.0528	0.0265	0.0634	0.6759	-+--+-+	0.8461	11280
BAS	1	159263695	rs12137347	A	G	0.6497	-0.0074	0.0087	0.3934	-+-	0.03589	34511	0.8738	-0.0597	0.0243	0.01408	--+-+	0.02173	7776	0.6943	0.0108	0.013	0.4053	+-	0.3579	15455	0.5376	-0.0107	0.0132	0.4206	+----+-	0.6615	11280
BAS	1	159263750	rs12134063	A	G	0.351	0.0062	0.0087	0.4708	+-+	0.03679	34511	0.1263	0.0592	0.0243	0.01487	++-+-	0.02289	7776	0.306	-0.0113	0.013	0.3827	-+	0.3514	15455	0.4637	0.0087	0.0132	0.5099	-++++-+	0.6396	11280
BAS	1	159264017	rs2427823	C	G	0.6496	-0.0073	0.0087	0.3962	-+-	0.03596	34511	0.8737	-0.0597	0.0243	0.01412	--+-+	0.0222	7776	0.6942	0.0108	0.013	0.4068	+-	0.3583	15455	0.5376	-0.0106	0.0132	0.4229	+----+-	0.6621	11280
BAS	1	159265062	rs2427824	T	C	0.7523	0.0091	0.0096	0.3431	-++	0.6232	34511	0.9315	-0.0198	0.0319	0.5354	--+++	0.6447	7776	0.733	0.0102	0.0136	0.4552	++	0.1667	15455	0.7359	0.0143	0.0151	0.3443	+++--++	0.05091	11280
BAS	1	159266066	rs2427825	T	C	0.751	0.0101	0.0096	0.291	-++	0.631	34511	0.9314	-0.0174	0.032	0.5866	--+++	0.6213	7776	0.7321	0.0099	0.0136	0.4654	++	0.1652	15455	0.7344	0.0165	0.015	0.2729	+++--++	0.05105	11280
BAS	1	159266838	rs2494264	A	T	0.6418	-0.0075	0.0087	0.389	-+-	0.03859	34511	0.7956	-0.0575	0.0239	0.01603	--+-+	0.04575	7776	0.6943	0.0111	0.013	0.3947	+-	0.3448	15455	0.5392	-0.0114	0.0133	0.389	+----+-	0.6267	11280
BAS	1	159267489	rs2427826	T	C	0.2519	-0.0106	0.0097	0.2751	+--	0.7176	34511	0.0536	0.016	0.0358	0.6545	++---	0.7963	7776	0.2671	-0.0103	0.0136	0.4484	--	0.09931	15455	0.2683	-0.0156	0.015	0.2963	---++--	0.04618	11280
BAS	1	159271740	rs12086637	T	G	0.2738	-0.0152	0.0125	0.2214	--+	0.7372	34511	0.409	-0.0171	0.0163	0.2937	--+--	0.03545	7776	0.0865	-0.0173	0.0203	0.3942	--	0.9224	15455	0.053	0.0337	0.0639	0.5976	-+--+-+	0.9047	11280
BAS	1	159273041	rs2427828	A	G	0.2609	-0.0075	0.0094	0.423	+--	0.5119	34511	0.072	0.0182	0.0308	0.5551	++--+	0.7196	7776	0.2861	-0.0035	0.0133	0.7926	+-	0.1106	15455	0.2732	-0.0185	0.0148	0.2127	---++--	0.113	11280
BAS	1	159275274	rs2494265	A	T	0.7391	0.0072	0.0094	0.4489	-++	0.4882	34511	0.9278	-0.0189	0.0309	0.5396	--++-	0.7255	7776	0.7137	0.0027	0.0133	0.8405	-+	0.1041	15455	0.727	0.0188	0.0149	0.2071	+++--++	0.1071	11280
BAS	1	159276153	rs2252226	T	C	0.3993	0.0025	0.0084	0.7665	+0-	0.07821	34511	0.1161	0.054	0.0249	0.03002	++--+	0.2964	7776	0.4365	0	0.012	0.9974	+-	0.5742	15455	0.435	-0.0093	0.0134	0.4853	--++---	0.7731	11280
BAS	1	159278251	rs2494250	C	G	0.2619	-0.0064	0.0094	0.5008	+--	0.476	34511	0.0726	0.0213	0.0308	0.4891	++--+	0.6968	7776	0.2875	-0.0024	0.0133	0.8587	+-	0.1025	15455	0.2741	-0.0178	0.0149	0.2326	---++--	0.1126	11280
BAS	1	159280373	rs12064962	T	C	0.7246	0.0114	0.0124	0.3571	++-	0.9504	34511	0.5905	0.0117	0.0162	0.4696	++--+	0.1319	7776	0.9137	0.0131	0.0204	0.5185	++	0.8561	15455	0.9446	-0.0078	0.0625	0.9003	+-++-+-	0.9691	11280
BAS	1	159281151	rs2494251	A	G	0.6516	-0.0136	0.0087	0.1171	-+-	0.009222	34511	0.8739	-0.0734	0.0242	0.002438	--+--	0.1547	7776	0.6835	0.0092	0.013	0.481	+-	0.283	15455	0.551	-0.0194	0.0133	0.146	-----+-	0.8272	11280
BAS	1	159282011	rs2427829	A	G	0.7766	-0.0129	0.01	0.1984	--+	0.08211	34511	0.938	-0.0803	0.0335	0.01652	---+-	0.1059	7776	0.7829	-0.0138	0.0146	0.3455	--	0.4237	15455	0.7371	0.0018	0.0151	0.9055	-+-++--	0.1345	11280
BAS	1	159282889	rs565021665	CTTTT	C	0.5854	-0.0069	0.0083	0.4038	-+-	0.2644	34511	0.6615	-0.0326	0.0179	0.06899	---+-	0.6703	7776	0.6089	0.0018	0.0126	0.8868	+-	0.5035	15455	0.5098	-0.002	0.014	0.8872	-+-++-+	0.2664	11280
BAS	1	159288373	rs12061273	A	G	0.3182	-0.0059	0.0096	0.5375	-+-	0.05544	34511	0.5631	-0.031	0.016	0.05317	--+--	0.1402	7776	0.2104	0.019	0.0143	0.183	++	0.965	15455	0.1029	-0.018	0.0224	0.4214	-+---++	0.6224	11280
BAS	1	159288384	rs12062367	T	G	0.2756	-0.011	0.0124	0.3751	--+	0.959	34511	0.411	-0.0113	0.0162	0.4852	+-++-	0.1064	7776	0.0863	-0.0124	0.0203	0.5421	--	0.8209	15455	0.0556	0.0065	0.0624	0.9176	-+--+-+	0.9727	11280
BAS	1	159288468	rs11265166	C	G	0.6523	-0.0138	0.0087	0.1109	-+-	0.009541	34511	0.8744	-0.0732	0.0242	0.002459	--+--	0.1514	7776	0.6847	0.009	0.013	0.4883	+-	0.2762	15455	0.5513	-0.0198	0.0133	0.1363	-------	0.8494	11280
BAS	1	159289320	rs11265167	T	G	0.7244	0.0109	0.0124	0.3789	++-	0.9603	34511	0.589	0.0112	0.0162	0.488	-+--+	0.1069	7776	0.9137	0.0123	0.0203	0.5441	++	0.8195	15455	0.9444	-0.0063	0.0624	0.9199	+-++-+-	0.9725	11280
BAS	1	159291045	rs12724895	A	T	0.6523	-0.014	0.0087	0.1069	-+-	0.009497	34511	0.8742	-0.0729	0.0241	0.002524	--+--	0.1517	7776	0.6846	0.009	0.013	0.4909	+-	0.275	15455	0.551	-0.0201	0.0133	0.1298	-------	0.8589	11280
BAS	1	159294937	rs7542216	A	G	0.7244	0.0108	0.0124	0.3845	++-	0.9637	34511	0.589	0.011	0.0162	0.4976	-+--+	0.1092	7776	0.9137	0.0122	0.0203	0.5494	++	0.8154	15455	0.9444	-0.0056	0.0624	0.9281	+-++-+-	0.9719	11280
BAS	1	159295510	rs140001158	A	G	0.6523	-0.0138	0.0087	0.1118	-+-	0.009222	34511	0.8744	-0.0736	0.0242	0.002312	--+--	0.1497	7776	0.6847	0.009	0.013	0.4899	+-	0.2715	15455	0.5514	-0.0196	0.0133	0.1412	-----+-	0.849	11280
BAS	1	159296822	rs12066603	T	G	0.2741	-0.012	0.0124	0.3331	--+	0.9622	34511	0.4075	-0.0125	0.0162	0.4416	--++-	0.1274	7776	0.0858	-0.0131	0.0204	0.5209	--	0.8523	15455	0.0556	0.0049	0.0625	0.9372	-+--+-+	0.9705	11280
BAS	1	159296917	rs12066659	T	G	0.2756	-0.0108	0.0124	0.3847	--+	0.9633	34511	0.411	-0.011	0.0162	0.4985	+-++-	0.1102	7776	0.0863	-0.0122	0.0203	0.5478	--	0.8153	15455	0.0556	0.0057	0.0624	0.9273	-+--+-+	0.9718	11280
BAS	1	159300129	rs12030178	A	C	0.7764	-0.0126	0.01	0.2074	--+	0.08159	34511	0.9393	-0.0802	0.0338	0.01748	---+-	0.07692	7776	0.783	-0.0142	0.0146	0.3312	--	0.4097	15455	0.7374	0.0024	0.015	0.8756	-+-++--	0.1473	11280
BAS	1	159300662	rs12028986	A	G	0.6526	-0.0136	0.0087	0.1162	-+-	0.008555	34511	0.8744	-0.074	0.0242	0.002194	--+--	0.1475	7776	0.685	0.0093	0.013	0.476	+-	0.2649	15455	0.5516	-0.0194	0.0133	0.1457	-----+-	0.8479	11280
BAS	1	159300876	rs7544351	T	G	0.714	0.0073	0.0113	0.519	+--	0.4269	34511	0.5339	0.0218	0.0159	0.1703	++-++	0.2566	7776	0.8848	-0.0086	0.0178	0.6292	--	0.941	15455	0.9509	-0.0027	0.037	0.9419	--+++--	0.8265	11280
BAS	1	159301519	rs12065991	T	G	0.7767	-0.0128	0.01	0.202	--+	0.08079	34511	0.9394	-0.0802	0.0338	0.01766	---+-	0.07807	7776	0.783	-0.0146	0.0146	0.3159	--	0.4051	15455	0.7374	0.0026	0.0151	0.8617	-+-++--	0.1416	11280
BAS	1	159301844	rs112434957	A	G	0.2858	-0.0073	0.0113	0.5188	-++	0.434	34511	0.4655	-0.0217	0.0159	0.174	--+--	0.2647	7776	0.1151	0.0082	0.0178	0.6459	++	0.9566	15455	0.0491	0.0039	0.0371	0.9157	++---++	0.8355	11280
BAS	1	159302084	rs113957191	A	G	0.7141	0.0074	0.0113	0.5134	+--	0.4337	34511	0.5346	0.0218	0.0159	0.1719	++-++	0.2676	7776	0.8849	-0.0081	0.0178	0.6499	--	0.9603	15455	0.9509	-0.0039	0.0372	0.917	--+++--	0.8364	11280
BAS	1	159302180	rs11265171	A	G	0.6524	-0.0139	0.0087	0.1104	-+-	0.009098	34511	0.8739	-0.0737	0.0242	0.002341	--+--	0.1524	7776	0.6849	0.009	0.013	0.4883	+-	0.2449	15455	0.5515	-0.0197	0.0133	0.1397	-----+-	0.8312	11280
BAS	1	159302455	rs11265172	A	G	0.7153	0.0074	0.0113	0.5119	+--	0.4381	34511	0.5346	0.0219	0.016	0.1705	++-++	0.2796	7776	0.8849	-0.0079	0.0178	0.6568	--	0.9666	15455	0.951	-0.0038	0.0372	0.9191	--+++--	0.8374	11280
BAS	1	159303804	rs4567273	A	C	0.7765	-0.0136	0.01	0.1723	--+	0.08806	34511	0.9384	-0.0786	0.0335	0.01903	---+-	0.08866	7776	0.7826	-0.016	0.0146	0.2719	--	0.388	15455	0.7375	0.0019	0.015	0.9003	-+-++--	0.1647	11280
BAS	1	159304157	rs4454545	A	G	0.6499	0.0148	0.0096	0.1227	+-+	0.01672	34511	0.3263	0.0532	0.017	0.00172	++--+	0.03956	7776	0.7676	-0.0092	0.0137	0.5013	-+	0.7227	15455	0.8907	0.0125	0.0221	0.5704	+-+++--	0.5796	11280
BAS	1	159304186	rs7546296	T	C	0.5171	0.0036	0.0083	0.6621	+-+	0.008193	34511	0.1843	0.0563	0.0207	0.006587	++-++	0.02985	7776	0.5357	-0.0173	0.012	0.1487	--	0.9292	15455	0.6385	0.0078	0.0137	0.5683	-+-++--	0.1027	11280
BAS	1	159304213	rs7544036	A	G	0.7766	-0.0137	0.01	0.1716	--+	0.08446	34511	0.9385	-0.0791	0.0336	0.01846	---+-	0.08921	7776	0.7826	-0.0163	0.0146	0.2639	--	0.3854	15455	0.7375	0.0023	0.0151	0.8799	-+-++--	0.1656	11280
BAS	1	159305157	rs4498803	T	C	0.2236	0.0137	0.01	0.1712	++-	0.07677	34511	0.0602	0.0808	0.034	0.01738	+++-+	0.08637	7776	0.2173	0.0168	0.0146	0.2491	++	0.3781	15455	0.2625	-0.0028	0.0151	0.8522	+-+---+	0.1652	11280
BAS	1	159305372	rs11265173	C	G	0.2235	0.0137	0.01	0.1715	++-	0.0776	34511	0.0613	0.0799	0.0337	0.01766	+++-+	0.09129	7776	0.2174	0.0168	0.0146	0.2489	++	0.3752	15455	0.2625	-0.0029	0.0151	0.8459	+-+---+	0.1651	11280
BAS	1	159305608	rs4587562	A	G	0.7765	-0.0137	0.01	0.1718	--+	0.07805	34511	0.9387	-0.0798	0.0337	0.01766	---+-	0.09136	7776	0.7825	-0.0168	0.0146	0.2488	--	0.3752	15455	0.7375	0.0029	0.0151	0.846	-+-+++-	0.1652	11280
BAS	1	159308071	rs12074934	T	G	0.3568	-0.0249	0.0114	0.02962	--+	0.6868	34511	0.6016	-0.033	0.0163	0.04296	--++-	0.04585	7776	0.1235	-0.0197	0.0169	0.2447	--	0.4029	15455	0.0777	0.0082	0.0517	0.8733	++--+-+	0.8501	11280
BAS	1	159308539	rs16842041	A	G	0.6432	0.0247	0.0114	0.0306	++-	0.693	34511	0.3984	0.0327	0.0163	0.04444	++--+	0.04659	7776	0.8765	0.0197	0.0169	0.2445	++	0.4031	15455	0.9223	-0.0082	0.0517	0.8734	--++-+-	0.8502	11280
BAS	1	159311859	rs7552141	A	G	0.3581	-0.0254	0.0114	0.02628	--+	0.6854	34511	0.604	-0.034	0.0163	0.03723	--++-	0.04609	7776	0.1239	-0.0195	0.0169	0.2484	--	0.4054	15455	0.0777	0.0053	0.0515	0.9188	++--+-+	0.821	11280
BAS	1	159313447	rs12128960	A	T	0.355	0.0128	0.0086	0.1375	+-+	0.006481	34511	0.13	0.069	0.024	0.003985	++-++	0.1406	7776	0.3282	-0.0125	0.0127	0.3239	-+	0.2093	15455	0.455	0.0234	0.0134	0.07914	++-++++	0.8161	11280
BAS	1	159313842	rs12132451	A	G	0.645	-0.0128	0.0086	0.1371	-+-	0.006418	34511	0.87	-0.0691	0.024	0.003975	--+--	0.1406	7776	0.6718	0.0125	0.0127	0.3241	+-	0.2092	15455	0.545	-0.0234	0.0134	0.07913	--+----	0.8159	11280
BAS	1	159314137	rs28479088	A	G	0.6458	-0.0125	0.0087	0.151	-+-	0.001886	34511	0.8945	-0.0843	0.0262	0.001313	--+--	0.03098	7776	0.6773	0.0141	0.0127	0.2662	+-	0.2146	15455	0.5456	-0.0233	0.0134	0.08055	--+----	0.8388	11280
BAS	1	159317283	rs12136402	A	G	0.645	-0.0129	0.0086	0.1353	-+-	0.006456	34511	0.87	-0.0692	0.024	0.003917	--+--	0.1413	7776	0.6718	0.0124	0.0127	0.3261	+-	0.2081	15455	0.545	-0.0234	0.0134	0.07918	--+----	0.8125	11280
BAS	1	159317469	rs7415014	A	G	0.5828	-0.0136	0.0083	0.1009	-+-	0.07959	34511	0.8519	-0.0527	0.0226	0.01973	--+--	0.1273	7776	0.5876	0.0028	0.0121	0.8195	+-	0.1509	15455	0.4838	-0.02	0.0133	0.1332	-------	0.691	11280
BAS	1	159320180	rs10908709	A	C	0.6443	-0.0129	0.0086	0.1337	-+-	0.00562	34511	0.8691	-0.0694	0.0239	0.003694	--+--	0.1451	7776	0.6715	0.0129	0.0127	0.3089	+-	0.2035	15455	0.5449	-0.0236	0.0133	0.07691	--+----	0.8134	11280
BAS	1	159320359	rs11265174	A	T	0.6136	0.0226	0.0085	0.007925	+++	0.7666	34511	0.3391	0.0333	0.017	0.05048	++--+	0.183	7776	0.6571	0.0195	0.0123	0.1139	++	0.05275	15455	0.7917	0.0182	0.0164	0.2671	+++--++	0.1909	11280
BAS	1	159320979	rs10908710	A	G	0.6444	-0.0126	0.0086	0.1409	-+-	0.008767	34511	0.8689	-0.0649	0.0239	0.006554	--+--	0.1505	7776	0.6718	0.0126	0.0127	0.3199	+-	0.2051	15455	0.5449	-0.0241	0.0133	0.07148	--+----	0.6613	11280
BAS	1	159321259	rs10908711	A	G	0.5828	-0.0138	0.0083	0.098	-+-	0.07722	34511	0.8518	-0.053	0.0226	0.01883	--+--	0.1197	7776	0.5876	0.0028	0.0121	0.8191	+-	0.151	15455	0.4838	-0.0202	0.0133	0.129	-------	0.6833	11280
BAS	1	159321589	rs58650325	A	G	0.3581	-0.0246	0.0114	0.0316	--+	0.6677	34511	0.6039	-0.0332	0.0163	0.04206	--++-	0.05716	7776	0.1238	-0.0189	0.0169	0.2651	--	0.3903	15455	0.0778	0.0088	0.0518	0.865	++--+-+	0.8499	11280
BAS	1	159321675	rs4443888	T	G	0.5831	-0.0136	0.0083	0.1017	-+-	0.07949	34511	0.852	-0.053	0.0226	0.01902	--+--	0.1252	7776	0.5877	0.0027	0.0121	0.8233	+-	0.1515	15455	0.4844	-0.0197	0.0133	0.1403	-------	0.6745	11280
BAS	1	159322783	rs11265175	A	G	0.7993	-0.0108	0.0104	0.2984	--+	0.06533	34511	0.9437	-0.0763	0.0351	0.02965	---+-	0.03821	7776	0.8071	-0.0181	0.0152	0.2326	--	0.2744	15455	0.7625	0.0098	0.0156	0.5284	-+-+++-	0.1112	11280
BAS	1	159322861	rs11265176	T	C	0.2006	0.0113	0.0104	0.2784	++-	0.05453	34511	0.0557	0.0794	0.0351	0.02372	+++-+	0.06303	7776	0.1928	0.0185	0.0152	0.2238	++	0.2828	15455	0.2375	-0.0098	0.0156	0.5285	+-+---+	0.1111	11280
BAS	1	159323392	rs9782926	A	T	0.6136	0.0228	0.0085	0.00751	+++	0.7577	34511	0.3391	0.0337	0.017	0.04785	++--+	0.1922	7776	0.6571	0.0195	0.0123	0.1133	++	0.05285	15455	0.7917	0.0184	0.0164	0.2624	+++--++	0.1924	11280
BAS	1	159326118	rs4402126	T	C	0.6137	0.023	0.0085	0.006906	+++	0.7499	34511	0.339	0.0341	0.017	0.04478	++--+	0.1942	7776	0.6573	0.0199	0.0123	0.1072	++	0.05342	15455	0.7917	0.0182	0.0164	0.2659	+++--++	0.1921	11280
BAS	1	159327779	rs10908712	A	G	0.1998	0.01	0.0104	0.3387	++-	0.06282	34511	0.0555	0.0783	0.0352	0.02621	+++-+	0.07138	7776	0.1912	0.0161	0.0153	0.2927	++	0.2255	15455	0.237	-0.0098	0.0156	0.5315	+-+---+	0.1115	11280
BAS	1	159329046	rs11265178	A	C	0.6459	-0.0151	0.0086	0.07897	-+-	0.002873	34511	0.8733	-0.0808	0.0242	0.0008289	--+--	0.09376	7776	0.6731	0.0102	0.0127	0.4207	+-	0.2728	15455	0.546	-0.0232	0.0134	0.08197	--+----	0.7502	11280
BAS	1	159329499	rs58386220	A	G	0.2935	-0.0144	0.0124	0.2453	---	0.9659	34511	0.4502	-0.0117	0.0165	0.4807	--+--	0.5603	7776	0.0946	-0.0173	0.0197	0.3794	--	0.8721	15455	0.0607	-0.0232	0.0609	0.7037	-+--+-+	0.9883	11280
BAS	1	159329581	rs16842049	A	T	0.3515	-0.0264	0.0116	0.02253	--+	0.689	34511	0.5828	-0.0352	0.0163	0.03095	--+--	0.4953	7776	0.1202	-0.0196	0.0173	0.2564	--	0.3743	15455	0.0741	0.0027	0.0532	0.96	++--+-+	0.9378	11280
BAS	1	159329865	rs12044815	A	T	0.6445	-0.0132	0.0087	0.1303	-+-	0.0019	34511	0.8944	-0.0867	0.0262	0.0009356	--+--	0.0317	7776	0.6751	0.0127	0.0127	0.3191	+-	0.3593	15455	0.545	-0.0227	0.0134	0.08895	--+----	0.5517	11280
BAS	1	159335261	rs12095599	T	G	0.6544	0.0255	0.0116	0.02849	++-	0.761	34511	0.4357	0.0325	0.0162	0.0443	++-++	0.5141	7776	0.8836	0.0202	0.0176	0.2514	++	0.33	15455	0.9267	-0.0025	0.054	0.9638	--++-+-	0.9611	11280
BAS	1	159336315	rs7515532	A	G	0.6535	0.0256	0.0117	0.02844	++-	0.7516	34511	0.4359	0.0325	0.0162	0.04442	++-++	0.51	7776	0.8838	0.0205	0.0177	0.2447	++	0.3426	15455	0.9267	-0.0043	0.054	0.9369	--++-+-	0.9672	11280
BAS	1	159339006	rs4517343	A	G	0.4801	-0.0143	0.0083	0.0839	---	0.05983	34511	0.812	-0.0561	0.0202	0.005478	--+--	0.4635	7776	0.4816	-0.0006	0.0118	0.9613	+-	0.2968	15455	0.3117	-0.0136	0.0143	0.3425	+------	0.6949	11280
BAS	1	159339036	rs4537549	C	G	0.4803	-0.0143	0.0083	0.08501	---	0.06111	34511	0.81	-0.0555	0.0201	0.005861	--+--	0.4509	7776	0.4815	-0.0004	0.0118	0.9742	+-	0.2945	15455	0.3116	-0.0138	0.0143	0.3334	+------	0.6681	11280
BAS	1	159339241	rs6692378	T	C	0.534	-0.0095	0.0083	0.2517	-+-	0.01789	34511	0.8348	-0.0589	0.0214	0.005863	--+--	0.3927	7776	0.5646	0.0096	0.0119	0.418	+-	0.487	15455	0.3679	-0.0147	0.0138	0.286	+-+----	0.5649	11280
BAS	1	159339463	rs6692609	T	C	0.4799	-0.0142	0.0083	0.08798	---	0.06289	34511	0.8118	-0.0556	0.0202	0.005907	--+--	0.4677	7776	0.4813	-0.0006	0.0118	0.96	+-	0.2973	15455	0.3114	-0.0133	0.0143	0.3515	+------	0.6861	11280
BAS	1	159339520	rs6677678	T	C	0.5197	0.0146	0.0083	0.07833	+++	0.06563	34511	0.1901	0.055	0.0201	0.006299	++-++	0.4548	7776	0.5187	0.0006	0.0118	0.9593	-+	0.2998	15455	0.6881	0.0147	0.0143	0.3035	-++++++	0.696	11280
BAS	1	159339559	rs10908713	T	C	0.4803	-0.0146	0.0083	0.07833	---	0.06563	34511	0.8099	-0.055	0.0201	0.006299	--+--	0.4548	7776	0.4813	-0.0006	0.0118	0.9594	+-	0.2998	15455	0.3119	-0.0147	0.0143	0.3035	+------	0.6959	11280
BAS	1	159340353	rs10908714	A	T	0.5937	-0.0082	0.0085	0.3366	-+-	0.001628	34511	0.8783	-0.0772	0.0246	0.001661	--+--	0.03297	7776	0.6304	0.0179	0.0124	0.149	+-	0.4772	15455	0.4682	-0.018	0.0133	0.1762	--+----	0.286	11280
BAS	1	159340416	rs4400605	T	C	0.48	-0.0141	0.0083	0.08839	---	0.06426	34511	0.8098	-0.055	0.0201	0.006306	--+--	0.4553	7776	0.4812	-0.0004	0.0118	0.973	+-	0.2952	15455	0.3113	-0.0136	0.0143	0.342	+------	0.6573	11280
BAS	1	159340686	rs7548736	A	G	0.4799	-0.0142	0.0083	0.08798	---	0.06289	34511	0.8118	-0.0556	0.0202	0.005897	--+--	0.4682	7776	0.4813	-0.0006	0.0118	0.9604	+-	0.2976	15455	0.3114	-0.0133	0.0143	0.3511	+------	0.6835	11280
BAS	1	159342410	rs6702853	A	T	0.5267	0.0124	0.0082	0.1318	+++	0.3317	34511	0.2316	0.0362	0.019	0.05638	++-++	0.6148	7776	0.5295	0.0029	0.0119	0.8085	-+	0.2536	15455	0.6898	0.0127	0.0143	0.3761	-++++++	0.6922	11280
BAS	1	159342439	rs6687840	T	C	0.52	0.0141	0.0083	0.09022	+++	0.06167	34511	0.1882	0.0556	0.0202	0.005888	++-++	0.4688	7776	0.5185	0.0004	0.0118	0.9716	-+	0.296	15455	0.6886	0.0133	0.0143	0.3507	-++++++	0.6804	11280
BAS	1	159342667	rs6656828	T	C	0.5332	-0.0095	0.0083	0.2498	-+-	0.01807	34511	0.8348	-0.0588	0.0214	0.005901	--+--	0.3955	7776	0.5646	0.0096	0.0119	0.4187	+-	0.4876	15455	0.3679	-0.0147	0.0137	0.285	+-+----	0.5582	11280
BAS	1	159342705	rs6656924	A	T	0.4665	0.0116	0.0083	0.1588	+-+	0.00661	34511	0.1728	0.0672	0.0209	0.001326	++-++	0.5058	7776	0.4367	-0.0087	0.0119	0.4667	-+	0.4466	15455	0.6321	0.0147	0.0137	0.285	-+-++++	0.5582	11280
BAS	1	159342733	rs6665483	A	G	0.4668	0.0095	0.0083	0.2498	+-+	0.01807	34511	0.1652	0.0588	0.0214	0.005903	++-++	0.3956	7776	0.4354	-0.0096	0.0119	0.4187	-+	0.4877	15455	0.6321	0.0147	0.0137	0.285	-+-++++	0.5582	11280
BAS	1	159349465	rs7542509	A	C	0.5333	-0.0095	0.0083	0.2524	-+-	0.01831	34511	0.8354	-0.0587	0.0214	0.006087	--+--	0.3999	7776	0.5647	0.0096	0.0119	0.4218	+-	0.4896	15455	0.3679	-0.0146	0.0137	0.289	+-+----	0.5495	11280
BAS	1	159352903	rs4405137	A	G	0.4076	0.0085	0.0084	0.3131	+-+	0.004436	34511	0.1466	0.0652	0.0227	0.004033	++-++	0.1525	7776	0.377	-0.0166	0.0124	0.1803	-+	0.4563	15455	0.5323	0.0179	0.0133	0.1774	++-++++	0.2808	11280
BAS	1	159357373	rs11582600	T	C	0.5931	-0.0085	0.0085	0.319	-+-	0.001176	34511	0.8781	-0.0798	0.0245	0.001128	--+--	0.03182	7776	0.6288	0.0179	0.0124	0.1486	+-	0.466	15455	0.468	-0.0178	0.0133	0.1792	--+----	0.2882	11280
BAS	1	159357684	rs4446959	T	C	0.4801	-0.0138	0.0083	0.09605	-+-	0.05687	34511	0.8103	-0.0556	0.0201	0.005654	--+--	0.4869	7776	0.4812	0.0002	0.0118	0.9895	+-	0.2931	15455	0.3113	-0.0132	0.0143	0.3551	+------	0.653	11280
BAS	1	159360156	rs9427342	C	G	0.4874	-0.0154	0.0083	0.06524	---	0.09569	34511	0.8155	-0.0524	0.0204	0.0103	--+--	0.4901	7776	0.4869	-0.0014	0.0119	0.9053	+-	0.253	15455	0.3268	-0.0174	0.0143	0.2243	+------	0.8248	11280
BAS	1	159360255	rs144025833	C	G	0.4069	0.0082	0.0085	0.335	+-+	0.001445	34511	0.1221	0.0779	0.0245	0.001461	++-++	0.03471	7776	0.3713	-0.018	0.0124	0.1453	-+	0.4631	15455	0.5319	0.0178	0.0133	0.1796	++-++++	0.2881	11280
BAS	1	159360302	rs9427014	T	C	0.5201	0.0138	0.0083	0.09648	+++	0.05794	34511	0.1876	0.0559	0.0202	0.005669	++-++	0.4817	7776	0.5187	0.0001	0.0118	0.9955	-+	0.2963	15455	0.6887	0.0128	0.0143	0.372	-++++++	0.6622	11280
BAS	1	159362517	rs3122631	T	C	0.5336	-0.0092	0.0083	0.2688	-+-	0.01816	34511	0.8354	-0.0585	0.0214	0.006245	--+--	0.402	7776	0.565	0.0099	0.0119	0.4059	+-	0.4855	15455	0.3682	-0.0142	0.0137	0.302	+-+----	0.5319	11280
BAS	1	159363731	rs3122630	T	C	0.5335	-0.0094	0.0083	0.2582	-+-	0.01851	34511	0.8354	-0.0585	0.0214	0.006296	--+--	0.4042	7776	0.565	0.0097	0.0119	0.4133	+-	0.4881	15455	0.3679	-0.0145	0.0137	0.2917	+-+----	0.5418	11280
BAS	1	159363819	rs3122629	T	C	0.5335	-0.0094	0.0083	0.2582	-+-	0.01851	34511	0.8354	-0.0585	0.0214	0.006293	--+--	0.4041	7776	0.565	0.0097	0.0119	0.4132	+-	0.4881	15455	0.3679	-0.0145	0.0137	0.2917	+-+----	0.5418	11280
BAS	1	159364301	rs3131547	A	G	0.5334	-0.0094	0.0083	0.2582	-+-	0.01851	34511	0.8354	-0.0585	0.0214	0.006274	--+--	0.4041	7776	0.5649	0.0097	0.0119	0.4129	+-	0.4934	15455	0.3679	-0.0145	0.0137	0.2908	+-+----	0.5413	11280
BAS	1	159366274	rs3122628	T	C	0.4666	0.0093	0.0083	0.2607	+-+	0.01826	34511	0.1646	0.0585	0.0214	0.006227	++-++	0.4033	7776	0.4351	-0.0098	0.0119	0.4123	-+	0.4933	15455	0.6321	0.0145	0.0137	0.2909	-+-++++	0.5406	11280
BAS	1	159368768	rs12741297	A	G	0.5922	-0.0082	0.0084	0.3318	-+-	0.004636	34511	0.853	-0.0642	0.0227	0.004632	--+--	0.1566	7776	0.6229	0.017	0.0124	0.1702	+-	0.4812	15455	0.4674	-0.0179	0.0133	0.1778	--+----	0.2685	11280
BAS	1	159380593	rs111405935	T	G	0.4181	0.0093	0.0084	0.2702	+-+	0.003295	34511	0.1459	0.0728	0.0227	0.001344	++-++	0.06952	7776	0.388	-0.0136	0.0123	0.2664	-+	0.6226	15455	0.5486	0.0143	0.0134	0.2827	++-++++	0.3694	11280
BAS	1	159382290	rs9427018	T	C	0.5761	0.0068	0.0086	0.4293	+-+	0.01201	34511	0.2052	0.0565	0.0196	0.003931	++-++	0.3404	7776	0.6092	-0.012	0.0121	0.3225	--	0.7399	15455	0.7537	0.0065	0.0155	0.6721	-+-++++	0.2385	11280
BAS	1	159384944	rs12034969	T	C	0.4653	0.0086	0.0083	0.302	+-+	0.01831	34511	0.1642	0.058	0.0214	0.006811	++-++	0.3861	7776	0.4345	-0.0104	0.0119	0.3832	-+	0.4773	15455	0.6294	0.0134	0.0137	0.3291	-+-++++	0.4765	11280
BAS	1	159391401	rs11265190	A	G	0.5333	-0.0113	0.0083	0.1706	-+-	0.006466	34511	0.8274	-0.0672	0.021	0.00134	--+--	0.4932	7776	0.5636	0.0091	0.0119	0.4437	+-	0.4482	15455	0.3679	-0.0146	0.0137	0.2864	+-+----	0.5433	11280
BAS	1	159406538	rs12145079	A	G	0.5333	-0.0093	0.0083	0.2593	-+-	0.01707	34511	0.8349	-0.059	0.0214	0.005805	--+--	0.3983	7776	0.565	0.0099	0.0119	0.4075	+-	0.4638	15455	0.3678	-0.0145	0.0137	0.2921	+-+----	0.5357	11280
BAS	1	159408803	rs10908720	T	C	0.5335	-0.0095	0.0083	0.2532	-+-	0.01721	34511	0.8356	-0.059	0.0214	0.005842	--+--	0.3926	7776	0.5651	0.0098	0.0119	0.4107	+-	0.456	15455	0.3679	-0.0147	0.0137	0.2829	+-+----	0.5444	11280
BAS	1	159409884	rs12118628	A	G	0.8552	0.0057	0.012	0.6338	-++	0.5473	34511	0.9587	-0.0279	0.0402	0.4872	--+-+	0.6739	7776	0.8233	0.0026	0.0158	0.8707	-+	0.06595	15455	0.8822	0.0198	0.0206	0.3371	++---++	0.1997	11280
BAS	1	159411492	rs61821493	A	T	0.8065	-0.0145	0.0107	0.1762	-+-	0.03227	34511	0.9357	-0.0896	0.0334	0.007234	--+--	0.3202	7776	0.8514	0.0079	0.0168	0.6377	++	0.898	15455	0.7422	-0.0173	0.0153	0.2594	-----+-	0.6648	11280
BAS	1	159411703	rs11589258	A	T	0.4435	-0.0157	0.0085	0.06564	-+-	0.005691	34511	0.7804	-0.0686	0.0193	0.0003839	--+--	0.206	7776	0.4253	0.0043	0.0119	0.717	+-	0.05482	15455	0.2523	-0.0154	0.0157	0.326	---++--	0.932	11280
BAS	1	159416725	rs34388918	A	G	0.593	-0.01	0.0085	0.2369	-+-	0.0002985	34511	0.8731	-0.0894	0.0241	0.0002041	--+--	0.0395	7776	0.6275	0.0178	0.0124	0.1501	+-	0.3822	15455	0.4681	-0.0179	0.0133	0.1772	--+----	0.2939	11280
BAS	1	159418008	rs12023055	A	G	0.4071	0.01	0.0085	0.2405	+-+	0.0002945	34511	0.127	0.0892	0.0241	0.0002109	++-++	0.03928	7776	0.3726	-0.018	0.0124	0.1465	-+	0.3789	15455	0.532	0.018	0.0133	0.1763	++-++++	0.2926	11280
BAS	1	159418212	rs11265196	A	G	0.5308	-0.0099	0.0082	0.2277	-+-	0.01673	34511	0.8101	-0.0572	0.0203	0.004838	--+--	0.3146	7776	0.5582	0.0095	0.0119	0.4241	+-	0.387	15455	0.3674	-0.0141	0.0137	0.3036	+-+----	0.5465	11280
BAS	1	159419545	rs11265197	A	G	0.6527	0.025	0.0109	0.02194	++-	0.07467	34511	0.3776	0.0521	0.0164	0.00149	++-++	0.1525	7776	0.8575	0.0071	0.0161	0.6614	++	0.2932	15455	0.9379	-0.0137	0.035	0.6954	--+++--	0.8342	11280
BAS	1	159420150	rs113864631	A	C	0.7875	0.0009	0.0102	0.9263	+-+	0.4475	34511	0.9433	0.0002	0.0348	0.9964	-++-+	0.734	7776	0.741	-0.0096	0.0136	0.4812	-+	0.4322	15455	0.8246	0.0184	0.0174	0.292	++-+--+	0.5004	11280
BAS	1	159420307	rs11265198	A	G	0.3442	-0.0229	0.0108	0.03443	--+	0.08978	34511	0.6235	-0.0487	0.0164	0.003003	--+--	0.1421	7776	0.1429	-0.0076	0.0161	0.6374	--	0.2947	15455	0.0625	0.0165	0.0328	0.6145	++---++	0.8264	11280
BAS	1	159422815	rs11265199	T	C	0.5309	-0.0097	0.0082	0.2355	-+-	0.01558	34511	0.8103	-0.0575	0.0203	0.004639	--+--	0.303	7776	0.5583	0.0098	0.0119	0.4127	+-	0.4083	15455	0.3672	-0.0139	0.0137	0.3118	+-+----	0.5452	11280
BAS	1	159422898	rs11265200	T	G	0.5306	-0.0099	0.0082	0.2301	-+-	0.01508	34511	0.8097	-0.0579	0.0203	0.004387	--+--	0.3492	7776	0.5581	0.0097	0.0119	0.4156	+-	0.4104	15455	0.3671	-0.0139	0.0137	0.3124	+-+----	0.5458	11280
BAS	1	159423028	rs12033298	T	C	0.5902	-0.0085	0.0083	0.3077	-+-	0.004174	34511	0.8279	-0.0615	0.0213	0.003846	--+--	0.1126	7776	0.6162	0.017	0.0123	0.1696	+-	0.3563	15455	0.4672	-0.0176	0.0133	0.1866	--+----	0.2889	11280
BAS	1	159430112	rs6675789	A	T	0.5841	0.0074	0.0084	0.3831	+-+	0.08016	34511	0.2745	0.0405	0.0178	0.0231	++-++	0.2534	7776	0.625	-0.0081	0.0123	0.5118	--	0.808	15455	0.7495	0.0068	0.0153	0.6582	-+-++-+	0.2556	11280
BAS	1	159432278	rs12133577	T	C	0.593	-0.0097	0.0085	0.2533	-+-	0.000289	34511	0.873	-0.0894	0.0241	0.0002047	--+--	0.03992	7776	0.6275	0.0181	0.0124	0.1441	+-	0.3712	15455	0.4681	-0.0174	0.0133	0.1906	--+----	0.2871	11280
BAS	1	159439913	rs11265204	A	G	0.4092	0.0081	0.0083	0.3273	+-+	0.004567	34511	0.1716	0.0606	0.0212	0.004311	++-++	0.1295	7776	0.3836	-0.0171	0.0123	0.1658	-+	0.3532	15455	0.5327	0.017	0.0133	0.1997	++-++++	0.2751	11280
BAS	1	159441441	rs12034243	A	G	0.5923	-0.0091	0.0085	0.2871	-+-	0.001491	34511	0.8774	-0.0801	0.0245	0.001057	--+--	0.03503	7776	0.6275	0.0164	0.0124	0.1864	+-	0.4123	15455	0.4678	-0.0174	0.0133	0.192	--+----	0.276	11280
BAS	1	159441628	rs4339862	A	C	0.4187	-0.0087	0.0085	0.3055	-+-	0.08791	34511	0.7458	-0.043	0.0183	0.01876	--+--	0.3838	7776	0.3791	0.0055	0.0123	0.6571	++	0.7633	15455	0.2512	-0.0067	0.0153	0.6626	+-+----	0.2824	11280
BAS	1	159443054	rs11265205	T	C	0.4503	0.0119	0.0081	0.1428	+-+	0.1217	34511	0.221	0.0426	0.0194	0.02795	++-++	0.4914	7776	0.4313	-0.0033	0.012	0.7841	-+	0.2474	15455	0.5834	0.0162	0.0134	0.2271	-++++++	0.5329	11280
BAS	1	159444645	rs10797035	T	C	0.4309	-0.0094	0.0082	0.2531	-+-	0.3763	34511	0.7095	-0.0296	0.0175	0.0915	--+--	0.4964	7776	0.388	0.0003	0.0123	0.9776	-+	0.8402	15455	0.3011	-0.0091	0.0144	0.5279	+------	0.3702	11280
BAS	1	159446370	rs4233351	A	G	0.4308	-0.0096	0.0082	0.246	-+-	0.3863	34511	0.7096	-0.0293	0.0175	0.09439	--+--	0.5109	7776	0.3878	0.0002	0.0123	0.9869	-+	0.8463	15455	0.3011	-0.0096	0.0144	0.5051	+------	0.3576	11280
BAS	1	159446710	rs4233352	T	C	0.5691	0.0094	0.0082	0.253	+-+	0.3912	34511	0.2904	0.0292	0.0175	0.09539	++-++	0.5112	7776	0.6121	-0.0001	0.0123	0.9911	+-	0.8461	15455	0.6988	0.0091	0.0144	0.5285	-++++++	0.3737	11280
BAS	1	159451069	rs12734524	T	G	0.4494	0.0113	0.0081	0.1623	+-+	0.1387	34511	0.2208	0.0418	0.0193	0.03058	++-++	0.4419	7776	0.4309	-0.0029	0.012	0.8102	-+	0.2352	15455	0.5828	0.0144	0.0134	0.2822	-++++++	0.5262	11280
BAS	1	159451555	rs12127080	T	C	0.5693	0.0085	0.0082	0.3005	+-+	0.4012	34511	0.2914	0.0281	0.0175	0.1089	++-++	0.5089	7776	0.6122	-0.0008	0.0123	0.9477	--	0.8715	15455	0.6988	0.0081	0.0144	0.573	-++++++	0.3803	11280
BAS	1	159456598	rs7521220	T	C	0.3723	0.0052	0.0084	0.5375	+-+	0.1908	34511	0.1972	0.0374	0.0202	0.06424	++-++	0.5141	7776	0.3542	-0.0058	0.0127	0.6475	-+	0.3317	15455	0.4696	0.0032	0.0134	0.8097	-++++-+	0.8278	11280
BAS	1	159460787	rs61821535	A	G	0.6456	-0.0157	0.0087	0.07093	-+-	0.001983	34511	0.8871	-0.0869	0.0254	0.0006361	--+--	0.09772	7776	0.6665	0.0104	0.0128	0.4168	+-	0.1513	15455	0.5554	-0.0245	0.0134	0.06734	--+----	0.4268	11280
BAS	1	159469112	rs10908727	A	G	0.4308	-0.0088	0.0082	0.2886	-+-	0.3506	34511	0.708	-0.03	0.0175	0.08583	--+--	0.4946	7776	0.3883	0.0009	0.0123	0.9417	++	0.9146	15455	0.3013	-0.0076	0.0144	0.5959	+------	0.3578	11280
BAS	1	159475647	rs11265216	A	T	0.431	-0.0082	0.0082	0.3222	-+-	0.3526	34511	0.7074	-0.0294	0.0175	0.0922	--+--	0.5088	7776	0.3889	0.0014	0.0123	0.9095	++	0.9232	15455	0.3015	-0.0069	0.0144	0.6316	++-----	0.3453	11280
BAS	1	159479005	rs12047230	A	G	0.3533	0.0164	0.0087	0.05994	+-+	0.00138	34511	0.1134	0.0875	0.0253	0.0005533	++-++	0.08314	7776	0.3322	-0.0113	0.0128	0.3755	-+	0.1386	15455	0.4438	0.0267	0.0134	0.04586	++-++++	0.3786	11280
BAS	1	159491080	rs10797046	C	G	0.5694	0.008	0.0082	0.3295	+-+	0.411	34511	0.2938	0.0268	0.0175	0.1251	++-++	0.4044	7776	0.6113	-0.0017	0.0123	0.8922	--	0.8932	15455	0.6985	0.0087	0.0144	0.5483	--+++++	0.3054	11280
BAS	1	159493278	rs10908730	A	G	0.4299	-0.0077	0.0083	0.3543	-+-	0.346	34511	0.7117	-0.028	0.0176	0.1124	--+--	0.4351	7776	0.3867	0.0032	0.0123	0.7918	++	0.9433	15455	0.3005	-0.0089	0.0144	0.5399	++-----	0.3243	11280
BAS	1	159496957	rs12563087	A	G	0.3535	0.017	0.0087	0.05046	+-+	0.003122	34511	0.1178	0.0818	0.0249	0.001047	++-++	0.1516	7776	0.3329	-0.0095	0.0129	0.4619	-+	0.1236	15455	0.444	0.0269	0.0134	0.04473	++-++++	0.322	11280
BAS	1	159509251	rs4573517	T	C	0.6728	0.028	0.0117	0.01679	+++	0.4366	34511	0.4806	0.042	0.016	0.008722	++-++	0.3023	7776	0.8918	0.0112	0.0181	0.5348	++	0.3018	15455	0.9384	0.0181	0.0567	0.7493	+-+-++-	0.4948	11280
BAS	1	159509424	rs111414832	A	C	0.5727	0.0087	0.0083	0.2957	+-+	0.3	34511	0.2986	0.0314	0.0175	0.07391	++-++	0.2785	7776	0.6157	-0.0018	0.0124	0.8811	-+	0.8512	15455	0.7021	0.0074	0.0145	0.6115	-+-++++	0.256	11280
BAS	1	159511530	rs9661841	T	C	0.5727	0.0088	0.0083	0.2883	+-+	0.2932	34511	0.2981	0.0318	0.0175	0.07023	++-++	0.2771	7776	0.6158	-0.0017	0.0124	0.8889	-+	0.848	15455	0.7022	0.0074	0.0145	0.6092	-+-++++	0.2552	11280
BAS	1	159512512	rs79658525	A	G	0.5712	0.0072	0.0083	0.3818	+-+	0.3322	34511	0.2892	0.0289	0.0177	0.1029	++-++	0.3802	7776	0.6138	-0.0031	0.0123	0.8003	-+	0.6857	15455	0.7014	0.0071	0.0145	0.6262	-+-++++	0.2561	11280
BAS	1	159515398	rs6659792	A	T	0.5644	0.0086	0.0083	0.3024	+-+	0.2365	34511	0.2378	0.0359	0.0188	0.05597	++-++	0.1749	7776	0.604	-0.0021	0.0122	0.8657	-+	0.8355	15455	0.7007	0.0075	0.0144	0.604	-+-++++	0.2449	11280
BAS	1	159518892	rs2369135	A	G	0.3197	-0.0251	0.0118	0.03389	--+	0.3038	34511	0.5061	-0.0415	0.0161	0.01005	--+--	0.346	7776	0.1067	-0.0078	0.0182	0.6672	--	0.3596	15455	0.061	0.0137	0.0584	0.8147	-+-+--+	0.5881	11280
BAS	1	159523486	rs2084257	A	C	0.3662	-0.0188	0.0095	0.04722	-+-	0.05093	34511	0.7393	-0.0542	0.0181	0.0027	--+--	0.2063	7776	0.2662	0.0006	0.0133	0.9624	+-	0.2875	15455	0.125	-0.0197	0.0205	0.3369	+-+---+	0.5415	11280
BAS	1	159523628	rs1584252	A	T	0.3318	0.017	0.009	0.05831	+-+	0.002381	34511	0.1849	0.0803	0.027	0.00296	++-+-	0.01598	7776	0.2844	-0.0138	0.0134	0.302	-+	0.2421	15455	0.4167	0.0324	0.0135	0.01651	++-++++	0.3337	11280
BAS	1	159526792	rs4656239	A	C	0.6874	0.0292	0.0121	0.01602	++-	0.1976	34511	0.5151	0.0477	0.0163	0.003379	++-++	0.1171	7776	0.8984	0.0097	0.0191	0.6106	++	0.1945	15455	0.9433	-0.0284	0.0603	0.638	+-+-++-	0.6293	11280
BAS	1	159526950	rs1891185	C	G	0.7082	0.0284	0.0124	0.02251	++-	0.2131	34511	0.5551	0.0464	0.0165	0.004965	++-++	0.1054	7776	0.9067	0.0081	0.0199	0.6829	-+	0.107	15455	0.9466	-0.0296	0.0625	0.6354	+-+-++-	0.6726	11280
BAS	1	159558258	rs2808661	A	G	0.8612	0.0054	0.0123	0.664	+-+	0.4873	34511	0.9614	0.0529	0.0417	0.2049	+-++-	0.1357	7776	0.8983	-0.0009	0.0196	0.9631	+-	0.2518	15455	0.8156	0.0021	0.0172	0.9034	++-+-++	0.05194	11280
BAS	1	159602515	rs2794525	A	G	0.6408	0.0161	0.0089	0.06942	++-	0.0296	34511	0.2812	0.0521	0.0176	0.003175	++-++	0.3121	7776	0.7467	0.0138	0.0132	0.2958	++	0.1451	15455	0.7877	-0.0113	0.0163	0.487	-+++--+	0.7342	11280
BAS	1	159602870	rs6427488	T	C	0.4597	0.0155	0.0083	0.06325	+++	0.1089	34511	0.15	0.0554	0.0223	0.01288	++-++	0.5339	7776	0.4744	0.0157	0.012	0.1913	++	0.129	15455	0.556	0.0004	0.0136	0.9771	--+++++	0.2332	11280
BAS	1	159603522	rs2808649	T	C	0.355	-0.0154	0.0089	0.08502	--+	0.03016	34511	0.7168	-0.0493	0.0176	0.005065	--+--	0.2854	7776	0.2483	-0.0152	0.0132	0.2494	--	0.2225	15455	0.2002	0.0149	0.0167	0.3725	++-++--	0.9463	11280
BAS	1	159606226	rs2808651	T	C	0.3556	-0.0142	0.0089	0.1105	--+	0.02397	34511	0.7144	-0.0477	0.0175	0.006557	--+--	0.2734	7776	0.2484	-0.0155	0.0132	0.241	--	0.2183	15455	0.2005	0.0183	0.0167	0.2744	++-++--	0.9209	11280
BAS	1	159606256	rs2808652	T	C	0.3597	-0.0161	0.0089	0.06867	--+	0.03158	34511	0.7191	-0.0515	0.0176	0.003508	--+--	0.2005	7776	0.2541	-0.0143	0.0132	0.2796	--	0.14	15455	0.2123	0.0114	0.0163	0.4867	+---++-	0.7304	11280
BAS	1	159606446	rs2808654	A	G	0.645	0.0159	0.0089	0.07356	++-	0.02387	34511	0.2875	0.051	0.0175	0.003611	++-++	0.2619	7776	0.7517	0.0154	0.0132	0.2428	++	0.2236	15455	0.7998	-0.0151	0.0167	0.3662	--+--++	0.9458	11280
BAS	1	159606804	rs1446959	A	T	0.4581	0.0153	0.0084	0.06736	+++	0.1326	34511	0.1514	0.0538	0.0223	0.01572	++-++	0.5782	7776	0.4716	0.0151	0.0121	0.2112	++	0.1443	15455	0.5552	0.0013	0.0136	0.9243	--+++++	0.2359	11280
BAS	1	159627177	rs12076168	A	T	0.8028	0.0101	0.014	0.4717	+++	0.7625	34511	0.7137	0.0067	0.018	0.7092	++-+-	0.01926	7776	0.9382	0.0111	0.0232	0.6302	+-	0.2534	15455	0.9634	0.069	0.0829	0.4051	-+--++-	0.09694	11280
BAS	1	159628281	rs11265253	C	G	0.8027	0.0102	0.014	0.4679	+++	0.7604	34511	0.7136	0.0066	0.018	0.7144	++-+-	0.01984	7776	0.9382	0.0115	0.0232	0.6207	+-	0.2497	15455	0.9635	0.0691	0.0829	0.4045	-+--++-	0.09815	11280
BAS	1	159628661	rs12081369	A	G	0.8032	0.0102	0.014	0.4679	+++	0.7586	34511	0.7136	0.0065	0.018	0.7167	++-+-	0.02009	7776	0.9382	0.0116	0.0231	0.6167	+-	0.2482	15455	0.9635	0.0692	0.0829	0.4042	-+--++-	0.09872	11280
BAS	1	159641029	rs11589667	T	C	0.7181	-0.0043	0.0095	0.649	-+-	0.02612	34511	0.8975	-0.0589	0.0276	0.03284	--+--	0.7527	7776	0.7167	0.0191	0.0139	0.1691	++	0.8814	15455	0.6682	-0.0152	0.0148	0.3021	-+-+--+	0.494	11280
BAS	1	159659431	rs12739022	T	C	0.2848	-0.0045	0.0093	0.6238	+--	0.0003534	34511	0.0697	0.1152	0.0316	0.0002631	++--+	0.3918	7776	0.2995	-0.012	0.0131	0.3616	-+	0.2631	15455	0.3117	-0.0204	0.0144	0.1564	-+----+	0.3676	11280
BAS	1	159708751	rs12759988	A	G	0.6927	0.0092	0.009	0.3085	-++	0.0003822	34511	0.9265	-0.1069	0.0307	0.0004925	--++-	0.2454	7776	0.6775	0.0176	0.0127	0.1661	+-	0.1374	15455	0.6622	0.0233	0.0141	0.09925	++++++-	0.4957	11280
BAS	1	159709887	rs12728402	C	G	0.3078	-0.0093	0.009	0.3007	+--	0.0004237	34511	0.0737	0.1056	0.0306	0.0005619	++--+	0.2142	7776	0.3237	-0.0178	0.0127	0.1599	-+	0.142	15455	0.3379	-0.0233	0.0141	0.09873	------+	0.4913	11280
BAS	1	159710093	rs12728740	A	C	0.6921	0.0094	0.009	0.298	-++	0.000417	34511	0.9263	-0.1057	0.0306	0.000558	--++-	0.2154	7776	0.6761	0.018	0.0127	0.1563	+-	0.1529	15455	0.6622	0.0232	0.0141	0.0995	++++++-	0.4917	11280
BAS	1	159711895	rs12730243	A	T	0.3083	-0.0091	0.009	0.3125	+--	0.0004464	34511	0.0737	0.1054	0.0306	0.0005825	++--+	0.2152	7776	0.3246	-0.0174	0.0127	0.1682	-+	0.1451	15455	0.338	-0.0232	0.0141	0.1002	------+	0.4936	11280
BAS	1	159714035	rs12760041	T	C	0.6913	0.0089	0.009	0.3209	-++	0.0004697	34511	0.9259	-0.1049	0.0305	0.0005733	--++-	0.2199	7776	0.6754	0.0174	0.0127	0.1699	+-	0.1453	15455	0.6612	0.0226	0.014	0.1079	++++++-	0.4868	11280
BAS	1	159719594	rs12734907	A	T	0.3153	-0.0053	0.009	0.5552	+--	0.0003536	34511	0.0753	0.11	0.0304	0.0002919	++--+	0.2648	7776	0.3332	-0.0132	0.0126	0.2943	-+	0.1364	15455	0.3445	-0.0202	0.0141	0.1506	------+	0.395	11280
BAS	1	159720434	rs12749629	A	C	0.3098	-0.0031	0.009	0.7332	+--	0.0005752	34511	0.0736	0.11	0.0308	0.0003593	++--+	0.2976	7776	0.3264	-0.0103	0.0127	0.4197	-+	0.0889	15455	0.3393	-0.0181	0.0142	0.2015	------+	0.3534	11280
BAS	1	159722056	rs4131568	T	C	0.6854	0.0042	0.009	0.6434	-++	0.0004419	34511	0.9246	-0.1092	0.0303	0.0003088	--++-	0.306	7776	0.6672	0.0123	0.0126	0.3278	+-	0.1371	15455	0.6565	0.0185	0.0141	0.1888	++++++-	0.3939	11280
BAS	1	159729047	rs4512645	A	G	0.6841	0.0036	0.009	0.6903	-++	0.0004094	34511	0.9256	-0.1103	0.0305	0.0003014	--++-	0.2501	7776	0.6654	0.0095	0.0126	0.4534	+-	0.2585	15455	0.656	0.0205	0.0141	0.1439	++++++-	0.4098	11280
BAS	1	159765249	rs4630124	T	C	0.6599	0.001	0.0087	0.9067	-++	0.102	34511	0.8475	-0.0397	0.022	0.07108	--++-	0.5427	7776	0.7093	0.0021	0.013	0.8725	+-	0.7273	15455	0.5322	0.0156	0.0137	0.2527	+++-++-	0.2058	11280
BAS	1	159773882	rs6662539	T	C	0.3431	-0.0016	0.0087	0.8588	+--	0.1193	34511	0.154	0.0376	0.0221	0.08975	++--+	0.7626	7776	0.2941	-0.0022	0.0131	0.8674	-+	0.7722	15455	0.4712	-0.0161	0.0138	0.2453	---+--+	0.2178	11280
BAS	1	159778699	rs12042065	A	G	0.6622	0.004	0.0089	0.6531	-++	0.1599	34511	0.8532	-0.0319	0.023	0.1653	--++-	0.8478	7776	0.7098	0.0021	0.0133	0.8753	++	0.9707	15455	0.5388	0.0194	0.014	0.1658	+++-++-	0.2772	11280
BAS	1	159797073	rs2494519	T	C	0.3438	-0.021	0.0094	0.02536	--+	0.002023	34511	0.5654	-0.0617	0.0174	0.0003825	-----	0.7986	7776	0.2843	-0.0228	0.0141	0.1062	--	0.7708	15455	0.1973	0.0274	0.0184	0.1351	+---+++	0.3653	11280
BAS	1	159801111	rs7516146	A	G	0.6164	-0.021	0.0093	0.02322	---	0.1944	34511	0.8947	-0.0679	0.0282	0.01629	+-+--	0.01161	7776	0.6018	-0.0189	0.0129	0.1429	--	0.871	15455	0.5567	-0.0105	0.0151	0.4882	-------	0.9997	11280
BAS	1	159810240	rs2494493	A	C	0.3075	-0.005	0.0097	0.6054	---	0.9656	34511	0.5325	-0.0084	0.0166	0.6127	--+++	0.5572	7776	0.2231	-0.0026	0.0144	0.8596	-+	0.89	15455	0.1199	-0.0047	0.0214	0.8253	+---+--	0.9031	11280
BAS	1	159818304	rs2501346	T	C	0.3234	-0.0077	0.0087	0.38	+--	0.382	34511	0.1842	0.0188	0.0218	0.3894	++--+	0.3385	7776	0.3029	-0.0163	0.0129	0.2043	-+	0.4514	15455	0.4061	-0.0084	0.0141	0.5501	-+---+-	0.9409	11280
BAS	1	159825061	rs2501339	C	G	0.4581	0.0195	0.0087	0.02545	+++	0.02256	34511	0.1221	0.0819	0.0255	0.001292	++-++	0.04761	7776	0.4819	0.004	0.0123	0.7441	+-	0.7735	15455	0.5295	0.0207	0.0141	0.1437	+---+-+	0.4185	11280
BAS	1	159825916	rs11587021	T	C	0.6302	-0.0139	0.009	0.1241	---	0.09829	34511	0.9069	-0.0719	0.0293	0.01405	--++-	0.2379	7776	0.6044	-0.0032	0.0126	0.798	--	0.6474	15455	0.5971	-0.0138	0.0144	0.3394	-+-+-++	0.01203	11280
BAS	1	159826648	rs34413912	T	C	0.6271	-0.0121	0.009	0.178	---	0.09309	34511	0.9059	-0.0706	0.0292	0.01543	--+--	0.2978	7776	0.6025	-0.0013	0.0126	0.9173	+-	0.6168	15455	0.5913	-0.0121	0.0144	0.3992	-+-+-++	0.02103	11280
BAS	1	159831406	rs4074846	A	G	0.643	-0.0069	0.0089	0.4353	--+	0.03325	34511	0.9178	-0.0779	0.0297	0.00882	-----	0.4917	7776	0.6296	-0.006	0.0124	0.6278	--	0.7375	15455	0.599	0.0077	0.014	0.5809	-+-+-++	0.03863	11280
BAS	1	159834091	rs10443900	T	C	0.3592	0.0072	0.0088	0.4173	++-	0.04347	34511	0.0829	0.0752	0.0296	0.01111	+++++	0.3161	7776	0.3727	0.0061	0.0123	0.6182	++	0.653	15455	0.4034	-0.0067	0.014	0.6346	+-+-+--	0.04357	11280
BAS	1	159838965	rs11265287	C	G	0.5281	0.0066	0.0081	0.4138	+--	0.004489	34511	0.2565	0.0594	0.0184	0.001239	+++--	0.004788	7776	0.548	-0.0001	0.0119	0.9943	-+	0.9621	15455	0.6558	-0.0143	0.0139	0.3014	+-+-+--	0.004222	11280
BAS	1	159842103	rs11265289	T	C	0.4746	-0.0047	0.0081	0.5656	--+	0.01925	34511	0.7576	-0.0504	0.0188	0.007198	---+-	0.007582	7776	0.4566	-0.0002	0.0119	0.9875	--	0.9885	15455	0.3446	0.0142	0.0139	0.304	-+-+-++	0.004222	11280
BAS	1	159853321	rs11265291	A	G	0.4741	-0.0052	0.0081	0.5264	-++	0.01354	34511	0.7549	-0.053	0.0187	0.004552	--+++	0.005362	7776	0.4553	0.0004	0.0119	0.9712	+-	0.959	15455	0.3445	0.0137	0.0139	0.322	-+-+-++	0.005399	11280
BAS	1	159858290	rs3795334	A	T	0.8144	0.0181	0.0112	0.1066	+-+	0.1016	34511	0.6966	0.0476	0.0178	0.007323	+++++	0.3621	7776	0.8819	-0.0028	0.0183	0.8764	+-	0.6057	15455	0.9077	0.0012	0.0234	0.9591	+---+--	0.7817	11280
BAS	1	159859260	rs4656855	T	C	0.5261	0.005	0.0081	0.5362	+--	0.005649	34511	0.2548	0.0564	0.0183	0.002122	+++--	0.01145	7776	0.5461	-0.0019	0.012	0.8744	-+	0.876	15455	0.6558	-0.0153	0.0139	0.269	+-+-+--	0.004948	11280
BAS	1	159859392	rs4656856	T	C	0.6455	-0.0051	0.0088	0.5611	--+	0.05987	34511	0.9164	-0.0668	0.0289	0.02071	-----	0.5299	7776	0.6324	-0.0052	0.0123	0.6717	--	0.7182	15455	0.5996	0.0093	0.0139	0.5015	-+-+-++	0.03575	11280
BAS	1	159859624	rs4656857	T	C	0.43	-0.0104	0.0081	0.2024	--+	0.008625	34511	0.7401	-0.0574	0.0182	0.001615	--+-+	0.01096	7776	0.3638	-0.0071	0.012	0.5508	--	0.691	15455	0.338	0.0127	0.0139	0.361	-+-+-++	0.005687	11280
BAS	1	159862153	rs10752631	T	C	0.5705	0.0104	0.0081	0.2013	++-	0.007439	34511	0.2604	0.0584	0.0182	0.001329	++-+-	0.01167	7776	0.637	0.0066	0.012	0.5792	++	0.7334	15455	0.6634	-0.0128	0.014	0.3594	+-+-+--	0.007768	11280
BAS	1	159863919	rs7544475	A	G	0.5254	0.0036	0.0081	0.6618	+--	0.01877	34511	0.2426	0.0492	0.0187	0.008511	+++--	0.008746	7776	0.5443	-0.0011	0.0119	0.9284	-+	0.9118	15455	0.6559	-0.0153	0.0139	0.2695	+-+-+--	0.005834	11280
BAS	1	159864536	rs12064253	A	C	0.4302	-0.0104	0.0081	0.1998	--+	0.005886	34511	0.7411	-0.059	0.0182	0.001218	--+-+	0.0148	7776	0.3638	-0.0075	0.012	0.5326	--	0.7324	15455	0.338	0.014	0.0139	0.3143	-+-+-++	0.005212	11280
BAS	1	159867866	rs4656858	A	G	0.355	0.0054	0.0088	0.5356	++-	0.07436	34511	0.0841	0.0655	0.029	0.0239	+++++	0.449	7776	0.3681	0.005	0.0123	0.685	++	0.6965	15455	0.4006	-0.0078	0.0139	0.5753	+-+-+--	0.02087	11280
BAS	1	159871184	rs3806192	C	G	0.571	0.0098	0.0081	0.2289	++-	0.005353	34511	0.2594	0.0591	0.0182	0.001185	++-+-	0.009617	7776	0.6391	0.0063	0.012	0.601	++	0.6591	15455	0.6628	-0.0146	0.014	0.2957	+-+-+--	0.00816	11280
BAS	1	159871636	rs6662831	C	G	0.4291	-0.0097	0.0081	0.2335	--+	0.005324	34511	0.7408	-0.0589	0.0182	0.001245	--+-+	0.009284	7776	0.361	-0.0064	0.012	0.5928	--	0.6619	15455	0.3375	0.0149	0.014	0.2862	-+-++++	0.008111	11280
BAS	1	159874051	rs6670131	A	G	0.4322	-0.0093	0.0081	0.2537	--+	0.004448	34511	0.7429	-0.0596	0.0183	0.00111	--+++	0.006167	7776	0.3633	-0.0062	0.012	0.6032	--	0.6294	15455	0.3453	0.0156	0.0139	0.2613	-+-+-++	0.007271	11280
BAS	1	159875153	rs11265294	T	C	0.4324	-0.0089	0.0081	0.2751	--+	0.003771	34511	0.743	-0.0595	0.0183	0.001151	--+++	0.007357	7776	0.3629	-0.0064	0.012	0.594	--	0.627	15455	0.3465	0.017	0.0139	0.2226	-+-++++	0.005694	11280
BAS	1	159875455	rs10752632	A	G	0.4315	-0.0093	0.0081	0.2536	--+	0.003625	34511	0.742	-0.0603	0.0183	0.0009622	--+++	0.007335	7776	0.3627	-0.0065	0.012	0.5899	--	0.6311	15455	0.3446	0.0164	0.0139	0.2399	-+-+-++	0.006444	11280
BAS	1	159882077	rs2501314	A	G	0.4158	-0.0165	0.0087	0.05783	--+	0.001008	34511	0.7381	-0.0787	0.0193	4.569e-05	--+--	0.02117	7776	0.3458	-0.0077	0.0127	0.5429	--	0.4625	15455	0.315	0.0097	0.0153	0.5266	-+-++++	0.05709	11280
BAS	1	159885500	rs2789423	A	G	0.5149	-0.0188	0.0086	0.02836	---	0.07715	33222	0.8483	-0.0655	0.0228	0.004121	--+--	0.1021	7776	0.4554	-0.0073	0.0121	0.5468	--	0.3502	15455	0.4662	-0.0165	0.0144	0.2512	-+-?+-+	0.006629	9991
BAS	1	159891917	rs6427499	T	C	0.5777	0.0193	0.0088	0.02754	+++	0.05074	33222	0.4754	0.0551	0.0173	0.001438	++-++	0.06365	7776	0.721	0.0023	0.0144	0.875	+-	0.3297	15455	0.5053	0.0116	0.0144	0.4184	+-+?++-	0.07517	9991
BAS	1	159892088	rs2789422	A	G	0.6304	-0.0229	0.0092	0.01241	---	0.009413	33222	0.8958	-0.1016	0.0274	0.0002052	--+--	0.3415	7776	0.6071	-0.0113	0.0128	0.3792	--	0.4915	15455	0.5836	-0.0153	0.0149	0.3054	-+-?--+	0.05812	9991
BAS	1	159897132	rs2153209	T	C	0.1824	-0.0185	0.0129	0.1502	---	0.7954	33222	0.2866	-0.011	0.0181	0.5433	--+--	0.4397	7776	0.0854	-0.0226	0.0216	0.2959	--	0.8256	15455	0.0489	-0.0359	0.0348	0.3034	---?--+	0.1174	9991
BAS	1	159897327	rs2153208	T	C	0.7875	0.0192	0.011	0.08026	+++	0.6757	33222	0.6523	0.0094	0.0173	0.5857	+--++	0.5664	7776	0.8702	0.0312	0.0179	0.08161	++	0.875	15455	0.8907	0.0165	0.0231	0.4747	++-?-+-	0.01653	9991
BAS	1	159902020	rs72702746	T	C	0.7856	0.0186	0.0119	0.1184	+++	0.8719	33222	0.6519	0.0206	0.0173	0.2342	++-++	0.1658	7776	0.8945	0.0117	0.0194	0.5477	++	0.6765	15455	0.938	0.03	0.0311	0.3339	+++?++-	0.4255	9991
BAS	1	159902051	rs76641692	C	G	0.7856	0.0186	0.0119	0.1184	+++	0.8719	33222	0.6519	0.0206	0.0173	0.2337	++-++	0.1657	7776	0.8944	0.0117	0.0194	0.5476	++	0.6762	15455	0.938	0.03	0.0311	0.3343	+++?++-	0.4257	9991
BAS	1	159902052	rs75494729	T	C	0.2133	-0.0182	0.012	0.1291	---	0.8705	33222	0.3466	-0.02	0.0174	0.2498	--+--	0.1671	7776	0.1053	-0.0113	0.0195	0.5618	--	0.6811	15455	0.062	-0.0299	0.0311	0.3364	---?--+	0.4291	9991
BAS	1	159902520	rs75376900	C	G	0.7857	0.0187	0.0119	0.1169	+++	0.877	33222	0.6519	0.0208	0.0173	0.2283	++-++	0.1644	7776	0.8944	0.0118	0.0194	0.545	++	0.6736	15455	0.938	0.0295	0.031	0.3414	+++?++-	0.4294	9991
BAS	1	159904539	rs35702833	A	G	0.2234	-0.0172	0.0118	0.1464	---	0.9236	33222	0.3637	-0.0202	0.0171	0.2368	--+--	0.1349	7776	0.1072	-0.0112	0.0193	0.5613	--	0.5027	15455	0.0624	-0.0227	0.031	0.4638	---?--+	0.3606	9991
BAS	1	159912346	rs1320568	A	G	0.3816	0.0187	0.0094	0.04617	+++	0.09861	33222	0.1264	0.0704	0.026	0.006745	++-++	0.4933	7776	0.3821	0.0135	0.0133	0.309	++	0.3163	15455	0.4692	0.0076	0.0153	0.6196	+--?-+-	0.2082	9991
BAS	1	159930104	rs2840587	T	C	0.4099	-0.0225	0.0087	0.009302	---	0.1347	33222	0.7333	-0.054	0.0186	0.003611	-----	0.9136	7776	0.3209	-0.009	0.0127	0.4765	--	0.5523	15455	0.319	-0.0209	0.0154	0.1751	-+-?--+	0.3121	9991
BAS	1	159936733	rs1934073	T	G	0.4253	0.0093	0.0093	0.3182	+++	0.2145	33222	0.1201	0.053	0.0266	0.04612	++-++	0.008633	7776	0.4803	0.0027	0.0129	0.8309	-+	0.04058	15455	0.4502	0.0039	0.0157	0.8054	--+?+++	0.7686	9991
BAS	1	159942456	rs2789424	T	C	0.3918	-0.0199	0.0088	0.02376	---	0.3822	33222	0.7339	-0.0426	0.0186	0.02179	--+-+	0.4192	7776	0.296	-0.0131	0.0128	0.3041	--	0.2162	15455	0.2895	-0.0137	0.0159	0.3889	-+-?--+	0.6772	9991
BAS	1	159950131	rs2820575	A	G	0.3932	-0.0205	0.0088	0.02005	---	0.3551	33222	0.7348	-0.0439	0.0187	0.01876	--+-+	0.4147	7776	0.298	-0.0119	0.0128	0.3522	--	0.2392	15455	0.2919	-0.0168	0.016	0.2928	-+-?--+	0.6732	9991
BAS	1	159953315	rs2789427	T	C	0.6303	0.0115	0.0091	0.2054	+++	0.9847	33222	0.3249	0.0089	0.0178	0.616	++-+-	0.01233	7776	0.7295	0.0128	0.0135	0.3423	++	0.09096	15455	0.7487	0.0117	0.0168	0.4854	+-+?+--	0.3796	9991
BAS	1	159958028	rs35215229	T	C	0.2341	-0.0011	0.0099	0.915	+-+	0.1188	34511	0.097	0.0468	0.0271	0.08412	++-+-	0.09896	7776	0.2079	-0.0168	0.0148	0.2576	--	0.2901	15455	0.3048	0.0005	0.0152	0.9745	-++-+++	0.3729	11280
BAS	1	159958045	rs35903802	A	T	0.766	0.001	0.0099	0.9154	-+-	0.1233	34511	0.9031	-0.0462	0.0271	0.08844	--+-+	0.09862	7776	0.7922	0.0168	0.0148	0.2587	++	0.2897	15455	0.6953	-0.0007	0.0152	0.9642	+--+---	0.3773	11280
BAS	1	159958368	rs16831222	A	G	0.7661	0.0012	0.0099	0.9045	-+-	0.1185	34511	0.9031	-0.0465	0.0271	0.08652	--+-+	0.1007	7776	0.7924	0.0171	0.0148	0.2496	++	0.2921	15455	0.6953	-0.0006	0.0152	0.9681	+--+---	0.3813	11280
BAS	1	159960371	rs72702783	T	C	0.2345	-0.0008	0.0099	0.9349	+-+	0.1314	34511	0.0972	0.046	0.0271	0.09018	++-+-	0.1127	7776	0.2085	-0.0161	0.0148	0.2779	--	0.2798	15455	0.305	0.0006	0.0152	0.971	-++-+++	0.3883	11280
BAS	1	159984934	rs1890531	A	G	0.7721	-0.0142	0.0101	0.1579	-+-	0.3255	34511	0.9401	-0.0406	0.0334	0.2243	--+--	0.5088	7776	0.7892	0.001	0.0146	0.9445	+-	0.05842	15455	0.7181	-0.0254	0.0153	0.09629	-+----+	0.0297	11280
BAS	1	159991622	rs1934082	T	G	0.2287	0.014	0.01	0.1625	+0+	0.4165	34511	0.0619	0.0294	0.0329	0.372	++-++	0.5562	7776	0.2118	0	0.0146	0.9997	-+	0.06446	15455	0.2827	0.0259	0.0152	0.08889	+-++++-	0.02904	11280
BAS	1	159994171	rs1999969	A	G	0.229	0.0152	0.01	0.13	+0+	0.3478	34511	0.06	0.0359	0.0334	0.2828	++-++	0.6342	7776	0.2119	0	0.0146	0.9998	-+	0.06322	15455	0.2826	0.0274	0.0152	0.07193	+-++++-	0.0282	11280
BAS	1	160000435	rs12409352	A	T	0.1459	-0.0059	0.0121	0.6277	+--	0.7467	34511	0.0377	0.019	0.0425	0.6552	-+--+	0.1926	7776	0.133	-0.0137	0.0176	0.4373	-+	0.5611	15455	0.1788	-0.0021	0.018	0.9069	++++---	0.1283	11280
BAS	1	160012493	rs3120973	A	G	0.7495	-0.0176	0.0099	0.07631	---	0.4899	34511	0.9346	-0.0471	0.0328	0.1501	--+--	0.6295	7776	0.7694	-0.0073	0.0144	0.6121	+-	0.05259	15455	0.6891	-0.0225	0.015	0.1331	---+--+	0.09935	11280
BAS	1	160029212	rs1186685	A	G	0.2328	0.0141	0.01	0.1601	+++	0.8826	34511	0.0613	0.03	0.0335	0.3716	-+-+-	0.396	7776	0.2034	0.0129	0.0147	0.3816	++	0.5567	15455	0.2979	0.0121	0.015	0.4192	+-+-++-	0.2106	11280
BAS	1	160033551	rs1186679	T	C	0.7676	-0.0099	0.0101	0.3283	---	0.7805	34511	0.9389	-0.0193	0.0334	0.5627	+-+++	0.3751	7776	0.7967	-0.0157	0.015	0.2948	--	0.5502	15455	0.7047	-0.0022	0.0149	0.8828	++-+--+	0.05143	11280
BAS	1	160038840	rs1186676	A	G	0.2299	0.009	0.0101	0.3754	+++	0.7434	34511	0.0605	0.015	0.0337	0.6567	-+---	0.3909	7776	0.2011	0.0164	0.0151	0.2763	++	0.5832	15455	0.2918	0.0005	0.015	0.9745	--+-++-	0.06028	11280
BAS	1	160039417	rs946420	A	C	0.7676	-0.0107	0.0101	0.2881	---	0.7084	34511	0.939	-0.0179	0.0335	0.5922	+-+++	0.3434	7776	0.7963	-0.0185	0.015	0.2173	--	0.5775	15455	0.7054	-0.0016	0.0149	0.9146	++-+--+	0.05143	11280
BAS	1	160039659	rs2820585	A	G	0.7676	-0.0107	0.0101	0.2881	---	0.7084	34511	0.9391	-0.0179	0.0335	0.5934	+-+++	0.3425	7776	0.7963	-0.0185	0.015	0.2158	--	0.578	15455	0.7054	-0.0016	0.0149	0.9149	++-+--+	0.05151	11280
BAS	1	160041158	rs61822012	A	G	0.2325	0.0112	0.0101	0.2668	+++	0.7152	34511	0.0624	0.018	0.0332	0.5888	-+---	0.4032	7776	0.2039	0.0189	0.015	0.2066	++	0.58	15455	0.295	0.0022	0.0149	0.8807	--+-++-	0.06669	11280
BAS	1	160041783	rs12135147	A	G	0.7688	-0.0083	0.0101	0.4129	--+	0.5657	34511	0.94	-0.0152	0.0337	0.6529	+-+++	0.302	7776	0.7967	-0.0187	0.015	0.2115	--	0.5759	15455	0.7079	0.0034	0.0149	0.8204	++-+--+	0.06263	11280
BAS	1	160043698	rs6673449	A	G	0.651	-0.0061	0.0087	0.4858	--+	0.2396	34511	0.9042	-0.0241	0.0271	0.3745	+-++-	0.3014	7776	0.6518	-0.017	0.0125	0.1739	--	0.2664	15455	0.5864	0.0114	0.0136	0.4004	++-++-+	0.1317	11280
BAS	1	160044622	rs4656874	T	C	0.7691	-0.0084	0.01	0.405	--+	0.5449	34511	0.9319	-0.0114	0.0319	0.7215	+-+++	0.1065	7776	0.7954	-0.0197	0.015	0.1885	--	0.6145	15455	0.7077	0.0035	0.0149	0.8168	++-+--+	0.0792	11280
BAS	1	160046447	rs6692257	C	G	0.2309	0.0086	0.01	0.3923	++-	0.5116	34511	0.0671	0.0139	0.0322	0.6656	-+---	0.08587	7776	0.2045	0.0202	0.015	0.1777	++	0.6151	15455	0.2921	-0.004	0.0149	0.7892	--+-++-	0.07244	11280
BAS	1	160058252	rs2753268	A	G	0.7757	-0.0028	0.0102	0.7853	--+	0.4673	34511	0.9269	-0.01	0.0315	0.7505	+-+--	0.1213	7776	0.8031	-0.0151	0.0153	0.3239	--	0.7251	15455	0.7143	0.0109	0.0151	0.4718	++-+--+	0.01909	11280
BAS	1	160062340	rs41265757	A	G	0.8647	-0.0024	0.0127	0.8475	--+	0.7555	34511	0.9713	-0.0331	0.0498	0.506	-+-+-	0.7074	7776	0.8468	-0.0045	0.0169	0.7895	--	0.3633	15455	0.8734	0.0061	0.0209	0.7708	+----+-	0.9953	11280
BAS	1	160062727	rs2295621	A	G	0.1995	0.0121	0.0106	0.2541	+++	0.394	33222	0.0608	0.0527	0.0344	0.1253	+++++	0.9081	7776	0.2141	0.0131	0.0145	0.3668	++	0.03963	15455	0.2138	0.0003	0.0173	0.9866	+++?--+	0.6838	9991
BAS	1	160093222	rs2820581	T	C	0.1053	-0.0301	0.0188	0.1101	---	0.4761	31173	0.1419	-0.0204	0.0229	0.3717	--+-+	0.7159	7776	0.0296	-0.0411	0.0345	0.2332	--	0.5977	15455	0.0189	-0.1602	0.1186	0.1768	-+-??+-	0.9443	7942
BAS	1	160095446	rs11265329	T	C	0.7119	-0.014	0.0094	0.1344	--+	0.09577	34511	0.9218	-0.0691	0.03	0.02137	--+--	0.2743	7776	0.7266	-0.0171	0.0135	0.2063	--	0.1555	15455	0.6469	0.0022	0.0144	0.8801	++-++-+	0.1336	11280
BAS	1	160105367	rs17846715	T	C	0.8929	0.0026	0.014	0.855	+-+	0.9578	34511	0.974	0.004	0.0536	0.9406	-++--	0.9552	7776	0.8905	-0.0012	0.0192	0.9512	+-	0.3523	15455	0.882	0.0074	0.0223	0.7398	+----++	0.7836	11280
BAS	1	160113945	rs56401847	T	G	0.7649	-0.0151	0.0101	0.1334	---	0.1257	34511	0.9341	-0.0782	0.0333	0.01879	-----	0.5953	7776	0.7649	-0.0129	0.0141	0.3608	--	0.8119	15455	0.7263	-0.0035	0.0159	0.8274	-+--+-+	0.6807	11280
BAS	1	160129557	rs7541968	A	G	0.2676	0.0167	0.0101	0.09742	+++	0.6578	34511	0.0674	0.046	0.0341	0.1773	++-++	0.634	7776	0.2484	0.0122	0.0146	0.4029	++	0.5235	15455	0.3283	0.0157	0.0152	0.3016	++++++-	0.6478	11280
BAS	1	160159090	rs11265352	A	G	0.5398	0.0148	0.009	0.1022	+++	0.4768	34511	0.2435	0.0101	0.0203	0.62	+--++	0.1206	7776	0.6125	0.0054	0.0134	0.6845	+-	0.4147	15455	0.6132	0.0296	0.0153	0.05261	+-+++++	0.9452	11280
BAS	1	160303416	rs1802778	A	G	0.3787	0.0054	0.0083	0.5184	++-	0.05544	34511	0.1484	0.0089	0.0223	0.6884	++-++	0.9437	7776	0.3839	0.0246	0.0122	0.04404	++	0.1303	15455	0.4545	-0.0187	0.0133	0.1601	-++--+-	0.6194	11280
BAS	1	160328804	rs12724113	A	G	0.7064	-0.0102	0.0091	0.2624	-+-	0.1677	34511	0.921	-0.028	0.0298	0.3476	--+-+	0.374	7776	0.6969	0.0071	0.0129	0.584	++	0.9105	15455	0.6693	-0.0271	0.0142	0.05601	--+----	0.5022	11280
BAS	1	160331019	rs4656256	A	G	0.3853	-0.0134	0.0087	0.1235	-+-	0.2287	34511	0.7509	-0.0289	0.0182	0.1123	--+--	0.589	7776	0.3101	0.0022	0.0126	0.8649	+-	0.3914	15455	0.2219	-0.0268	0.0161	0.09516	--+---+	0.4529	11280
BAS	1	160331876	rs10797064	T	C	0.6152	0.0136	0.0087	0.1186	+-+	0.2218	34511	0.2494	0.0284	0.0182	0.1186	++-++	0.5952	7776	0.69	-0.0022	0.0126	0.8593	-+	0.3876	15455	0.7794	0.0278	0.0161	0.08368	++-+++-	0.4394	11280
BAS	1	160341876	rs2147472	A	G	0.6687	-0.0066	0.0088	0.4526	-+-	0.06581	34511	0.891	-0.0233	0.0261	0.3711	--+-+	0.4189	7776	0.659	0.0145	0.0126	0.248	++	0.3178	15455	0.6181	-0.0272	0.0138	0.04838	--+----	0.385	11280
BAS	1	160347420	rs12080243	T	C	0.6706	0.0114	0.0112	0.3084	+++	0.352	34511	0.4387	0.013	0.0163	0.4251	-+++-	0.4529	7776	0.8666	0.0005	0.0168	0.9744	-+	0.4215	15455	0.9463	0.062	0.0393	0.1146	++++++-	0.2946	11280
BAS	1	160348492	rs2019197	T	C	0.676	0.0098	0.0113	0.3885	+-+	0.2957	34511	0.4471	0.012	0.0165	0.4672	-+++-	0.3315	7776	0.8689	-0.0026	0.017	0.8771	-+	0.5275	15455	0.9478	0.0642	0.0396	0.105	++++++-	0.2081	11280
BAS	1	160348507	rs2019196	A	C	0.3241	-0.0098	0.0113	0.3878	-+-	0.3064	34511	0.5535	-0.0115	0.0165	0.4846	+---+	0.3165	7776	0.1307	0.002	0.017	0.906	+-	0.5177	15455	0.0522	-0.064	0.0396	0.1063	------+	0.208	11280
BAS	1	160404736	rs73012412	T	C	0.2114	-0.0413	0.0138	0.002793	--+	0.3571	26323	0.2984	-0.0543	0.0174	0.001799	----+	0.5527	7776	0.064	-0.024	0.0237	0.311	--	0.8773	15455	0.0412	0.0398	0.0824	0.6293	?---?-+	0.4528	3092
BAS	1	160404808	rs73012415	A	G	0.7891	0.0406	0.0138	0.003339	++-	0.3079	26323	0.703	0.0525	0.0174	0.002591	++++-	0.4419	7776	0.9362	0.027	0.0238	0.2573	++	0.8392	15455	0.959	-0.063	0.0829	0.4474	?+++?--	0.4756	3092
BAS	1	160404906	rs73012417	T	C	0.2114	-0.0412	0.0138	0.002869	--+	0.3554	26323	0.2984	-0.0542	0.0174	0.001814	----+	0.5565	7776	0.064	-0.0239	0.0237	0.3147	--	0.8724	15455	0.0412	0.0402	0.0823	0.6256	?---?++	0.4535	3092
BAS	1	160404923	rs73012420	T	C	0.2114	-0.0412	0.0138	0.002892	--+	0.3543	26323	0.2984	-0.0542	0.0174	0.001816	----+	0.5569	7776	0.064	-0.0238	0.0237	0.3149	--	0.8718	15455	0.0412	0.0402	0.0823	0.6255	?---?++	0.4534	3092
BAS	1	160404961	rs73012422	A	C	0.7886	0.0412	0.0138	0.002894	++-	0.3538	26323	0.7016	0.0542	0.0174	0.001819	++++-	0.5576	7776	0.936	0.0238	0.0237	0.3157	++	0.8707	15455	0.9588	-0.0403	0.0823	0.6248	?+++?--	0.4532	3092
BAS	1	160405918	rs7548992	T	C	0.788	0.0412	0.0138	0.002791	++-	0.3564	26323	0.7016	0.0539	0.0173	0.001857	++++-	0.5674	7776	0.9359	0.0242	0.0237	0.3074	++	0.8415	15455	0.9588	-0.0413	0.0821	0.6152	?+++?--	0.4507	3092
BAS	1	160406125	rs11265399	A	G	0.2116	-0.0414	0.0138	0.002619	--+	0.3753	26323	0.2985	-0.0539	0.0173	0.001851	----+	0.5666	7776	0.0642	-0.0247	0.0236	0.2956	--	0.8331	15455	0.0413	0.0378	0.0818	0.6439	?---?-+	0.4444	3092
BAS	1	160406359	rs12060916	T	G	0.7894	0.0412	0.0138	0.002851	++-	0.376	26323	0.7027	0.0535	0.0174	0.002047	++++-	0.5504	7776	0.936	0.0254	0.0237	0.2851	++	0.8222	15455	0.9588	-0.0414	0.0821	0.6138	?+++?--	0.4503	3092
BAS	1	160406631	rs12071800	C	G	0.2123	-0.0414	0.0138	0.002589	--+	0.393	26323	0.2989	-0.0531	0.0173	0.002179	----+	0.5469	7776	0.0652	-0.0266	0.0236	0.2587	--	0.7649	15455	0.0417	0.0412	0.0819	0.6151	?---?++	0.453	3092
BAS	1	160413090	rs11265402	T	C	0.8233	-0.0107	0.0105	0.3073	-+-	0.1807	34511	0.8586	-0.0207	0.0231	0.3698	---+-	0.5064	7776	0.8327	0.0126	0.0165	0.4455	+-	0.6709	15455	0.7952	-0.0293	0.0167	0.07845	-+-++--	0.2813	11280
BAS	1	160470767	rs2025517	C	G	0.5493	0.0016	0.0086	0.8517	--+	0.6989	34511	0.7709	-0.0102	0.0197	0.6043	--+++	0.1285	7776	0.5596	-0.0002	0.0129	0.9895	+-	0.3932	15455	0.4235	0.0098	0.0141	0.4867	+-++--+	0.201	11280
BAS	1	160485452	rs7515302	T	C	0.6569	0.0011	0.009	0.9002	--+	0.04574	34511	0.9067	-0.0428	0.0281	0.1278	--+++	0.01621	7776	0.6786	-0.0107	0.0131	0.415	--	0.295	15455	0.5738	0.0245	0.0137	0.07458	+-+-+-+	0.6742	11280
BAS	1	160552711	rs144833240	T	C	0.6571	0.0015	0.0088	0.8622	--+	0.04601	34511	0.9063	-0.0486	0.0277	0.07992	--+++	0.01503	7776	0.6813	-0.0068	0.0128	0.5941	--	0.1418	15455	0.571	0.0227	0.0135	0.09337	+-+-+-+	0.4717	11280
BAS	1	160564683	rs11265443	A	G	0.6564	0.0015	0.0088	0.866	--+	0.0377	34511	0.9071	-0.0472	0.0278	0.08962	--+-+	0.01184	7776	0.6812	-0.0087	0.0128	0.4979	--	0.1277	15455	0.5696	0.0243	0.0135	0.0712	+-+-+-+	0.425	11280
BAS	1	160566104	rs11265444	A	T	0.3433	-0.0015	0.0088	0.8622	++-	0.03841	34511	0.0928	0.0473	0.0278	0.08907	++-+-	0.01195	7776	0.3187	0.0085	0.0128	0.5093	++	0.1264	15455	0.4298	-0.0242	0.0135	0.07314	-+-+-+-	0.4229	11280
BAS	1	160570211	rs7526815	A	G	0.6567	0.0016	0.0088	0.8551	--+	0.0431	34511	0.9047	-0.0449	0.0276	0.1038	--+-+	0.009785	7776	0.6812	-0.0087	0.0128	0.4972	--	0.1287	15455	0.5701	0.0242	0.0135	0.07219	+-+-+-+	0.4156	11280
BAS	1	160581306	rs1394079	T	C	0.3429	-0.0013	0.0088	0.8855	++-	0.03597	34511	0.0938	0.0455	0.0277	0.1005	++-+-	0.01296	7776	0.3178	0.0099	0.0128	0.439	++	0.1285	15455	0.4299	-0.0248	0.0135	0.06501	-+-+-+-	0.4667	11280
BAS	1	160586782	rs2102226	C	G	0.3568	-0.0031	0.0087	0.7241	++-	0.06822	34511	0.1022	0.0323	0.0266	0.225	++-+-	0.1283	7776	0.3325	0.0089	0.0128	0.4889	++	0.2968	15455	0.448	-0.0252	0.0134	0.06042	-+---+-	0.4514	11280
BAS	1	160587202	rs2369725	A	T	0.3571	-0.0025	0.0088	0.7758	++-	0.05057	34511	0.0977	0.0384	0.0271	0.1566	++---	0.07185	7776	0.3321	0.0091	0.0128	0.4763	++	0.244	15455	0.4479	-0.0252	0.0134	0.06077	-+---+-	0.4508	11280
BAS	1	160587278	rs2102225	T	C	0.6429	0.0025	0.0088	0.7795	--+	0.05121	34511	0.9022	-0.0384	0.0271	0.1564	--+++	0.07193	7776	0.6679	-0.0091	0.0128	0.4772	--	0.2445	15455	0.5521	0.0251	0.0134	0.06114	+-+++-+	0.4495	11280
BAS	1	160587768	rs2369726	T	C	0.6427	0.0024	0.0088	0.7838	--+	0.05259	34511	0.9021	-0.0385	0.0271	0.1548	--+++	0.07255	7776	0.6676	-0.009	0.0128	0.4829	--	0.2486	15455	0.552	0.0249	0.0134	0.06366	+-+++-+	0.4406	11280
BAS	1	160588242	rs12048466	T	C	0.3582	-0.0032	0.0088	0.7179	++-	0.06439	34511	0.0991	0.0321	0.0269	0.2319	++-+-	0.09319	7776	0.3342	0.0095	0.0129	0.4622	++	0.2706	15455	0.4485	-0.0256	0.0134	0.0563	-+---+-	0.428	11280
BAS	1	160590765	rs164283	T	C	0.4814	-0.0023	0.0079	0.7746	--+	0.3097	34511	0.6958	-0.0081	0.0175	0.6409	--+-+	0.3491	7776	0.3996	-0.0127	0.012	0.2861	--	0.1088	15455	0.4581	0.0139	0.0133	0.2986	+-+++++	0.9772	11280
BAS	1	160597903	rs12733256	A	G	0.3938	-0.0035	0.0081	0.6651	--+	0.2932	34511	0.5069	-0.0065	0.0166	0.6963	+-+-+	0.5089	7776	0.332	-0.0162	0.0128	0.206	--	0.0714	15455	0.3877	0.0128	0.0136	0.3464	+-++--+	0.774	11280
BAS	1	160695318	rs528321	A	C	0.3508	0.0079	0.009	0.3783	++-	0.01539	34511	0.0887	0.0267	0.0286	0.3501	+++++	0.5708	7776	0.4116	0.027	0.0121	0.0251	++	0.3477	15455	0.3288	-0.0275	0.0152	0.07078	-+---++	0.3067	11280
BAS	1	160698276	rs564141	A	G	0.6483	0.0001	0.009	0.9938	--+	0.5191	34511	0.92	-0.0087	0.0304	0.7753	-+-+-	0.7263	7776	0.6003	-0.0077	0.0122	0.5298	--	0.4349	15455	0.6544	0.0134	0.0147	0.3617	+--++--	0.3155	11280
BAS	1	160710745	rs535622	T	C	0.6536	-0.0022	0.0088	0.8016	--+	0.4383	34511	0.9256	-0.016	0.0304	0.5977	-+-++	0.562	7776	0.6082	-0.01	0.0119	0.399	--	0.4947	15455	0.6591	0.0123	0.0144	0.3931	+--++--	0.2606	11280
BAS	1	160714563	rs544466	A	G	0.3643	-0.0004	0.0087	0.9631	++-	0.6275	34511	0.0814	0.0101	0.0295	0.7329	+-+-+	0.5802	7776	0.4082	0.0054	0.0119	0.6512	++	0.5439	15455	0.3674	-0.0111	0.0142	0.4321	-++--++	0.3176	11280
BAS	1	160723957	rs523130	T	C	0.354	0.0006	0.0088	0.9468	++-	0.7418	34511	0.0746	0.0098	0.0303	0.7463	+-+--	0.6992	7776	0.4004	0.0052	0.012	0.6661	++	0.4599	15455	0.3503	-0.0079	0.0142	0.5761	+++--++	0.3141	11280
BAS	1	160727088	rs556753	A	G	0.5521	-0.0053	0.0084	0.5271	--+	0.8533	34511	0.8816	-0.0041	0.0249	0.8697	+-++-	0.9678	7776	0.4964	-0.0098	0.0118	0.404	--	0.3103	15455	0.5279	0.0003	0.0136	0.9847	---++-+	0.1691	11280
BAS	1	160756199	rs11581311	A	G	0.2371	0.0023	0.0101	0.824	+--	0.007876	34511	0.0743	0.0925	0.031	0.002835	++-+-	0.01867	7776	0.1662	-0.003	0.0163	0.8556	-+	0.6705	15455	0.3251	-0.0127	0.0142	0.3736	--+-+--	0.9386	11280
BAS	1	160788131	rs3817407	T	C	0.3422	-0.013	0.0084	0.1212	--+	0.603	34511	0.3791	-0.0157	0.0167	0.3466	--+-+	0.657	7776	0.3904	-0.0194	0.0122	0.1124	--	0.6319	15455	0.2269	0.0004	0.0159	0.9789	++--+++	0.5792	11280
BAS	1	160791892	rs494091	T	C	0.5581	-0.004	0.0079	0.616	--+	0.6294	34511	0.6467	-0.0182	0.0168	0.2775	--+++	0.003269	7776	0.6149	-0.0004	0.0121	0.9723	+-	0.5489	15455	0.432	0.0007	0.0134	0.958	++---++	0.8844	11280
BAS	1	160794497	rs504848	T	C	0.4452	0.0092	0.0079	0.249	++-	0.1892	34511	0.3606	0.036	0.0168	0.03242	++-+-	0.01125	7776	0.3875	0.0031	0.0122	0.7963	-+	0.3452	15455	0.5686	-0.0006	0.0134	0.9632	--+++--	0.8674	11280
BAS	1	160828285	rs11265498	T	C	0.6216	0.0074	0.0087	0.3939	++-	0.5752	34511	0.2943	0.023	0.0175	0.1879	++-++	0.1727	7776	0.6913	0.0041	0.0127	0.7485	++	0.4452	15455	0.7885	-0.0006	0.0162	0.9683	--+-++-	0.6229	11280
BAS	1	160828982	rs7419088	A	G	0.3795	-0.0073	0.0086	0.4009	--+	0.597	34511	0.7051	-0.022	0.0174	0.2063	--+--	0.1712	7776	0.3089	-0.0046	0.0126	0.7188	--	0.4427	15455	0.2118	0.0012	0.0163	0.94	++-+--+	0.6022	11280
BAS	1	160832212	rs11265500	A	G	0.3773	-0.007	0.0087	0.4196	--+	0.6383	34511	0.7037	-0.0201	0.0175	0.249	--+--	0.2123	7776	0.3071	-0.0058	0.0127	0.6507	--	0.4376	15455	0.2076	0.0024	0.0164	0.8815	++-+--+	0.6458	11280
BAS	1	160840298	rs4656947	T	C	0.3757	-0.0003	0.0085	0.9704	++-	0.8161	34511	0.1031	0.0106	0.0261	0.6846	++-++	0.7008	7776	0.4102	0.002	0.0119	0.869	+-	0.9352	15455	0.4046	-0.0063	0.0136	0.6454	-----++	0.4634	11280
BAS	1	160922751	rs4596920	T	C	0.6898	-0.0148	0.0093	0.1105	---	0.6737	34511	0.9028	-0.0386	0.0285	0.1755	-+---	0.1201	7776	0.6532	-0.0129	0.013	0.3201	--	0.5134	15455	0.6794	-0.0108	0.015	0.4719	-+-++++	0.2609	11280
BAS	1	160969930	rs869985	A	C	0.2409	0.0102	0.0096	0.2901	0	0.6615	34511	0.085	0.0179	0.0286	0.5308	+++++	0.9688	7776	0.2406	0.0177	0.0142	0.2114	++	0.466	15455	0.2829	0	0.0148	0.9999	++---++	0.03138	11280
BAS	1	161010791	rs2073657	T	C	0.5436	-0.0199	0.0082	0.016	---	0.2757	34511	0.826	-0.0417	0.0211	0.04757	--+--	0.4837	7776	0.5665	-0.0249	0.0119	0.03644	--	0.8177	15455	0.3964	-0.0042	0.0136	0.7579	-++++++	0.8965	11280
BAS	1	161013121	rs2516839	T	C	0.5264	-0.0134	0.008	0.09582	---	0.6565	34511	0.7258	-0.0165	0.018	0.3596	---++	0.9336	7776	0.5407	-0.0196	0.0119	0.1003	--	0.6875	15455	0.3939	-0.0034	0.0136	0.8051	-++++++	0.8788	11280
BAS	1	161019040	rs3813609	C	G	0.5267	-0.013	0.008	0.1046	---	0.6643	34511	0.7289	-0.0192	0.018	0.2864	---++	0.9539	7776	0.5404	-0.0179	0.0119	0.1331	-+	0.5757	15455	0.3935	-0.0031	0.0136	0.8225	-++++++	0.9024	11280
BAS	1	161155392	rs4575098	A	G	0.7779	-0.0217	0.01	0.03071	---	0.6202	34511	0.9329	-0.016	0.0325	0.6232	+-+-+	0.2696	7776	0.7576	-0.0133	0.0141	0.3462	--	0.1096	15455	0.7665	-0.0337	0.0159	0.03395	-++----	0.8523	11280
BAS	1	161168189	rs34448954	T	C	0.9209	0.0145	0.0166	0.3808	-++	0.733	34511	0.9758	-0.0237	0.0536	0.658	--+--	0.5716	7776	0.9456	0.0132	0.0281	0.6389	++	0.8758	15455	0.896	0.0219	0.0222	0.3233	--+++++	0.5227	11280
BAS	1	161182208	rs11576415	C	G	0.0736	-0.0281	0.0171	0.1003	---	0.8122	34511	0.0225	-0.0025	0.0549	0.964	++---	0.5257	7776	0.0499	-0.0213	0.0292	0.466	--	0.8961	15455	0.097	-0.0368	0.0229	0.1073	-+-----	0.6872	11280
BAS	1	161186303	rs12094497	A	G	0.9159	0.013	0.0147	0.3784	-++	0.1803	34511	0.9183	-0.0354	0.0302	0.2406	--+++	0.2323	7776	0.935	0.0233	0.0253	0.3569	++	0.7849	15455	0.8994	0.0318	0.0226	0.1584	+-+++++	0.8774	11280
[truncated: 61,177 more rows]

## Sheet: TableS8
Table S8. Comparison of effect estimates across AA, HL, and EApopulations in PAGE 1
[truncated: 20 more rows]

[truncated: 5 more sheets: TableS9, TableS10, TableS11, TableS12, TableS13]
